# Supplementary material for: Smad4 and TGFβ1 dependent gene expression signatures in conditional intestinal adenoma, organoids and colorectal cancer
Source: Sci Rep. 2025 May 10;15:16330. doi: 10.1038/s41598-025-00908-4 (PMC12065906; doi:10.1038/s41598-025-00908-4)
Supplement: Supplementary file 5 — Supplementary Information 1. [file 41598_2025_908_MOESM5_ESM.xlsx]

## Sheet: a. F1_0h_vs_wt_0h
Supplementary Table 1a: DEG in Smad4∆/∆ 0h compared to Smad4 +/+ 0h
symbol	entrez	baseMean	l2fc_UnShrink	lfcSE_UnShrink	l2fc_Shrink	lfcSE_Shrink	pvalue	padj
Car1	12346	591.452	-3.48404	0.289717	-3.35838	0.287592	2.60418e-33	3.63128e-29
Pmepa1	65112	7865.94	1.81646	0.155414	1.79218	0.154559	1.47049e-31	1.02523e-27
Id3	15903	1272.71	-4.86115	0.428227	-4.55004	0.420655	7.26643e-30	3.37744e-26
Fos	14281	2852.01	1.72388	0.155518	1.70058	0.15469	1.48797e-28	5.18705e-25
Tgfb1	21803	694.547	1.85214	0.175025	1.82095	0.173826	3.60602e-26	1.00565e-22
Arhgef40	268739	1890.72	1.45313	0.150466	1.4327	0.15105	4.56695e-22	1.06136e-18
Id1	15901	3290.28	-2.23456	0.251691	-2.16092	0.248557	6.79624e-19	1.35381e-15
Sorbs3	20410	373.474	2.63604	0.297619	2.52163	0.293398	8.21178e-19	1.43131e-15
Bcas1	76960	546.681	2.91453	0.334614	2.76204	0.329533	3.03493e-18	4.70212e-15
Ppp1r3b	244416	500.01	3.70438	0.426008	3.43118	0.419241	3.45128e-18	4.81246e-15
Lama3	16774	9684.46	2.26538	0.267076	2.18191	0.263388	2.21053e-17	2.80215e-14
Vsig1	78789	892.153	2.84608	0.338103	2.69266	0.332605	3.83679e-17	4.45835e-14
Arnt2	11864	343.099	-3.32482	0.396529	-3.09823	0.389877	5.0802e-17	5.4491e-14
Arrdc3	105171	788.453	1.76187	0.212678	1.71762	0.211022	1.18874e-16	1.18399e-13
Adgrg1	14766	2977.04	1.56216	0.190971	1.52818	0.191362	2.83658e-16	2.63689e-13
Zfp467	68910	319.001	3.27594	0.404778	3.04196	0.397414	5.81375e-16	5.06668e-13
Samd9l	209086	2679.09	2.0624	0.262441	1.98725	0.258805	3.88667e-15	3.18798e-12
Capn13	381122	248.086	1.93158	0.247374	1.86784	0.24443	5.79456e-15	4.48885e-12
Anxa5	11747	7025.45	1.32557	0.173989	1.28967	0.182667	2.56205e-14	1.88027e-11
Mlph	171531	7040.99	1.57818	0.208114	1.53695	0.209226	3.36967e-14	2.34933e-11
Sytl5	236643	683.7	1.98807	0.262832	1.91472	0.259333	3.90801e-14	2.59492e-11
Ugt2b34	100727	1976.04	-2.16128	0.288767	-2.06755	0.284094	7.18158e-14	4.55182e-11
Tenm4	23966	2732.69	2.93676	0.398954	2.72244	0.39018	1.8233e-13	1.1054e-10
Pla2r1	18779	147.434	2.96674	0.410088	2.7396	0.400686	4.67602e-13	2.71676e-10
Pmm1	29858	3219.87	-0.84693	0.117303	-0.772747	0.124384	5.19764e-13	2.87471e-10
Jdp2	81703	1093.57	1.25219	0.173534	1.20636	0.188602	5.36019e-13	2.87471e-10
Plekhh2	213556	106.466	2.67694	0.372724	2.49916	0.364504	6.86523e-13	3.54551e-10
Thnsl1	208967	818.413	0.756949	0.105945	0.690094	0.108046	9.01785e-13	4.49089e-10
Kif5c	16574	399.006	2.9725	0.416449	2.7384	0.40661	9.48773e-13	4.56196e-10
Vill	22351	2570.76	1.72098	0.245329	1.66171	0.245079	2.2999e-12	1.06899e-09
Paqr5	74090	474.712	1.95096	0.280036	1.86874	0.276567	3.2422e-12	1.45836e-09
Rgl3	71746	832.653	1.88606	0.272891	1.8095	0.270237	4.79835e-12	2.09088e-09
Zdhhc8	27801	669.268	1.60119	0.232718	1.54762	0.235818	5.96912e-12	2.52223e-09
Mical1	171580	939.233	1.73111	0.252421	1.6679	0.252425	6.9824e-12	2.8636e-09
Abtb2	99382	680.079	1.86952	0.273367	1.79298	0.271027	7.98148e-12	3.17982e-09
Sema5a	20356	836.281	-2.96652	0.435388	-2.71228	0.424046	9.52418e-12	3.68903e-09
Dock11	75974	4228	1.27198	0.187803	1.21712	0.206735	1.26167e-11	4.75478e-09
Tle2	21886	98.093	3.32426	0.496369	2.97761	0.48223	2.12515e-11	7.79819e-09
Steap2	74051	4294.52	1.66837	0.250445	1.60577	0.252844	2.70811e-11	9.68254e-09
Slc19a2	116914	2498.41	-0.569734	0.0858738	-0.526432	0.0843749	3.25497e-11	1.10712e-08
Camk2n1	66259	664.781	1.48873	0.224392	1.43459	0.233618	3.25531e-11	1.10712e-08
Alcam	11658	3701.37	1.34932	0.205502	1.29274	0.222965	5.16889e-11	1.71607e-08
Fgfrl1	116701	1228.69	-1.55985	0.23782	-1.50135	0.244716	5.41828e-11	1.75704e-08
Ikzf2	22779	1394.77	2.58402	0.39429	2.39084	0.384396	5.61651e-11	1.77992e-08
Creb3l2	208647	1139.98	1.35767	0.207282	1.30091	0.224496	5.75888e-11	1.78449e-08
Stxbp1	20910	2148.39	1.8158	0.281007	1.73509	0.280747	1.03477e-10	3.13127e-08
Il1rap	16180	443.131	-1.523	0.235803	-1.46335	0.245384	1.05543e-10	3.13127e-08
Rgma	244058	58.0763	3.75582	0.583155	3.25779	0.563586	1.19067e-10	3.4589e-08
Msx1	17701	555.368	-2.91418	0.454045	-2.6421	0.440926	1.3785e-10	3.92281e-08
Rnf180	71816	119.732	-1.86337	0.293373	-1.77422	0.292585	2.13191e-10	5.94548e-08
Car13	71934	1578.81	-0.873739	0.137661	-0.774706	0.14896	2.19519e-10	6.0019e-08
Mmp14	17387	4946.83	2.28246	0.360017	2.13299	0.352566	2.29953e-10	6.16627e-08
Bhlhe40	20893	13038.3	1.5552	0.245779	1.49056	0.255469	2.48912e-10	6.19792e-08
Slc9a4	110895	2561.39	1.84472	0.291303	1.75706	0.291046	2.40962e-10	6.19792e-08
Aldh1a3	56847	6691.06	2.25398	0.356113	2.10881	0.349002	2.46102e-10	6.19792e-08
AA467197	433470	646.653	2.66191	0.420441	2.43947	0.409034	2.43202e-10	6.19792e-08
Creb3l1	26427	372.561	2.28462	0.363108	2.13252	0.355601	3.13723e-10	7.54233e-08
Fyn	14360	77.9825	-4.07538	0.647517	-3.4466	0.622637	3.09659e-10	7.54233e-08
Bcl2	12043	637.445	1.55358	0.247395	1.48753	0.257808	3.39111e-10	8.01452e-08
Tsc22d1	21807	7468.55	1.0652	0.169975	0.969694	0.198647	3.68561e-10	8.56535e-08
Enpp1	18605	905.866	1.07507	0.17204	0.979945	0.201391	4.1321e-10	9.44557e-08
Scel	64929	434.229	2.14389	0.344694	2.01174	0.33918	4.98152e-10	1.12036e-07
Skil	20482	6132.44	1.42868	0.23122	1.36128	0.250306	6.45667e-10	1.42908e-07
Cgref1	68567	744.899	-1.35417	0.220162	-1.28351	0.244497	7.70891e-10	1.67958e-07
Slc4a4	54403	3294.77	1.49948	0.244049	1.43048	0.259519	8.03894e-10	1.72454e-07
St3gal1	20442	1563.06	1.44336	0.235651	1.37404	0.254869	9.068e-10	1.88723e-07
Mboat2	67216	357.273	1.65952	0.270836	1.58237	0.278516	8.93277e-10	1.88723e-07
Sytl2	83671	1138.54	2.32477	0.38108	2.15568	0.373033	1.05753e-09	2.16856e-07
Parm1	231440	1778.9	1.01149	0.166229	0.902783	0.193008	1.16532e-09	2.35497e-07
Tff2	21785	406.543	4.13181	0.681636	3.43639	0.652738	1.3477e-09	2.67926e-07
Tpm2	22004	536.878	1.80858	0.298463	1.7154	0.301421	1.36422e-09	2.67926e-07
Rasl11b	68939	107.485	-1.77035	0.296336	-1.67781	0.301692	2.31312e-09	4.47974e-07
Mgat3	17309	6296.99	1.05178	0.176805	0.93986	0.208417	2.70141e-09	5.16006e-07
Mrc1	17533	401.512	1.4067	0.236906	1.32872	0.262662	2.88839e-09	5.44266e-07
Tgfb2	21808	690.242	2.89356	0.488519	2.58277	0.473069	3.15892e-09	5.87306e-07
Rab27b	80718	1499.05	1.26853	0.214523	1.18037	0.249049	3.35414e-09	6.15396e-07
Mme	17380	30.9827	3.05833	0.521412	2.69577	0.503814	4.47852e-09	8.1102e-07
Ldlrad4	52662	419.298	2.5526	0.435359	2.32079	0.424181	4.54018e-09	8.11645e-07
Smad9	55994	18.189	-4.22804	0.725545	-3.44008	0.691589	5.62958e-09	9.93656e-07
Atg4c	242557	1089.38	0.719543	0.123643	0.628552	0.123984	5.90176e-09	1.02868e-06
Col12a1	12816	194.874	3.47059	0.596873	2.97145	0.574122	6.07724e-09	1.03343e-06
Adgrg6	215798	398.529	2.33129	0.400806	2.14383	0.393328	6.0086e-09	1.03343e-06
Bmp2	12156	410.273	2.18411	0.37596	2.0244	0.371439	6.26899e-09	1.05319e-06
Mark1	226778	37.3612	-3.7107	0.641383	-3.12099	0.615263	7.23084e-09	1.20032e-06
Eps8l1	67425	1178.62	1.20464	0.211596	1.09618	0.253221	1.24759e-08	2.04664e-06
Rasa4	54153	552.84	2.33247	0.411521	2.1344	0.404997	1.44523e-08	2.34328e-06
Gm20544	102636262	290.214	1.60833	0.283901	1.51391	0.303811	1.46945e-08	2.35517e-06
Phldb2	208177	4450.09	0.93642	0.165604	0.805064	0.186844	1.56247e-08	2.44798e-06
Cep170	545389	890.785	1.3007	0.229948	1.2004	0.269914	1.54501e-08	2.44798e-06
Synj2	20975	2910.39	0.650871	0.115186	0.572123	0.113275	1.599e-08	2.47739e-06
Hrh1	15465	129.382	2.07811	0.368296	1.92693	0.368316	1.67617e-08	2.56841e-06
Zfp260	26466	1936.88	0.79279	0.140954	0.678904	0.145771	1.86084e-08	2.82039e-06
Fmo1	14261	72.8155	3.44399	0.612533	2.92232	0.588962	1.88179e-08	2.82147e-06
Trpv6	64177	230.667	2.51071	0.447139	2.26825	0.437529	1.96493e-08	2.91479e-06
Serpinb6b	20708	1980.35	1.66769	0.297381	1.56637	0.315394	2.04761e-08	3.00547e-06
Sptbn2	20743	1334.8	1.52754	0.272772	1.43209	0.300015	2.14255e-08	3.11206e-06
Ltbp3	16998	1369.16	2.14745	0.384798	1.97986	0.383799	2.39542e-08	3.44348e-06
Ehd2	259300	2630.02	1.13459	0.204142	1.00816	0.247247	2.73073e-08	3.88544e-06
Capn2	12334	10700.4	0.565331	0.101957	0.50588	0.0992205	2.94312e-08	4.14534e-06
Muc4	140474	1434.87	3.27925	0.591901	2.80181	0.570506	3.02131e-08	4.21291e-06
Fam20c	80752	1470.76	1.57209	0.285267	1.46981	0.312561	3.56908e-08	4.92745e-06
Rasgrf2	19418	260.184	-2.7823	0.50521	-2.45757	0.491547	3.64553e-08	4.98365e-06
Gp1bb	14724	617.427	-0.939923	0.171741	-0.798359	0.194396	4.42732e-08	5.99365e-06
Arhgap40	545481	807.878	0.870819	0.15983	0.735034	0.173066	5.08242e-08	6.81436e-06
Cbarp	100503659	300.674	1.78154	0.328587	1.65806	0.346149	5.89924e-08	7.83419e-06
Padi2	18600	107.733	1.9307	0.356374	1.78789	0.366756	6.03995e-08	7.94538e-06
Plekha2	83436	6607.1	0.971097	0.179517	0.824375	0.207068	6.32058e-08	8.23684e-06
Prkd3	75292	1584.37	0.714362	0.132211	0.61129	0.131841	6.54608e-08	8.39003e-06
Slc39a4	72027	12743.7	0.980265	0.181434	0.83293	0.210366	6.55847e-08	8.39003e-06
Ano1	101772	10793.1	0.847084	0.157186	0.712199	0.167583	7.08241e-08	8.97792e-06
Dgka	13139	2715.15	1.03147	0.191463	0.883772	0.227652	7.15289e-08	8.98558e-06
Mmp15	17388	9534.62	1.02071	0.190764	0.870032	0.225903	8.76366e-08	1.09108e-05
Glis2	83396	1196.69	0.680138	0.127384	0.58443	0.125632	9.33234e-08	1.14149e-05
D630003M21Rik	228846	778.612	2.33378	0.437015	2.10769	0.435526	9.28048e-08	1.14149e-05
Phyhd1	227696	78.1595	3.35612	0.629011	2.81402	0.607534	9.52491e-08	1.15492e-05
Cblb	208650	1414.99	1.01304	0.190362	0.860116	0.224713	1.02838e-07	1.23618e-05
Gramd1a	52857	184.761	1.34511	0.253252	1.22212	0.303241	1.08812e-07	1.29682e-05
Rcl1	59028	1486.77	-0.86814	0.163606	-0.725264	0.176729	1.11889e-07	1.30015e-05
Arhgef18	102098	2537.07	0.552777	0.104156	0.491672	0.101011	1.11322e-07	1.30015e-05
Tmem139	109218	60.612	1.78249	0.335847	1.65021	0.357769	1.11167e-07	1.30015e-05
Ttc9	69480	2164.06	1.06422	0.200802	0.911634	0.242229	1.15898e-07	1.33561e-05
Gsap	212167	883.374	1.21414	0.229201	1.07642	0.281594	1.17548e-07	1.34352e-05
Lhpp	76429	233.236	-1.01567	0.192076	-0.860317	0.227132	1.23742e-07	1.3915e-05
Cyp26b1	232174	144.932	2.43859	0.461089	2.1819	0.458066	1.23151e-07	1.3915e-05
Nr2c2ap	75692	1105.72	-0.895281	0.169466	-0.746942	0.186365	1.27116e-07	1.418e-05
Otc	18416	20.2035	-8.20817	1.55462	-4.07208	1.43278	1.29275e-07	1.43064e-05
Serpine1	18787	1394.93	3.4188	0.649127	2.83806	0.627634	1.38848e-07	1.52449e-05
Zfp395	380912	1124.16	1.18278	0.226199	1.03517	0.279401	1.70496e-07	1.85735e-05
Hgh1	59053	1195.17	-0.785262	0.150617	-0.655543	0.154597	1.85161e-07	1.98607e-05
Pdzd2	68070	390.915	3.41602	0.65517	2.82473	0.634788	1.84865e-07	1.98607e-05
Ttll7	70892	716.623	1.24871	0.240044	1.10596	0.296035	1.97154e-07	2.09856e-05
Ms4a18	76002	114.101	-1.29589	0.24925	-1.15783	0.305217	2.0018e-07	2.11463e-05
Pla2g2a	18780	256.712	-2.93541	0.565041	-2.51921	0.553433	2.04667e-07	2.14577e-05
Dhrs9	241452	217.6	2.39325	0.460971	2.13691	0.462128	2.08305e-07	2.16762e-05
Gm1123	382097	53.9467	-4.11499	0.793011	-3.1969	0.761642	2.11341e-07	2.18291e-05
Fzd1	14362	1099.94	1.42382	0.274677	1.29366	0.326337	2.17619e-07	2.23123e-05
Cldn2	12738	3952.95	-1.58112	0.305271	-1.45174	0.346685	2.22583e-07	2.24803e-05
Snx33	235406	1292.56	0.924959	0.17855	0.766488	0.200196	2.21411e-07	2.24803e-05
Paqr8	74229	3076.56	1.05023	0.202819	0.887052	0.244023	2.24094e-07	2.24803e-05
Dync1i1	13426	180.971	1.64504	0.317944	1.51237	0.355167	2.29151e-07	2.26615e-05
Mxd1	17119	8965.95	1.5293	0.295566	1.4003	0.340898	2.28945e-07	2.26615e-05
Tor4a	227612	2474.93	0.704169	0.136151	0.595521	0.134909	2.31661e-07	2.27484e-05
Ccl25	20300	229.195	-1.99312	0.385643	-1.81912	0.402672	2.36245e-07	2.30364e-05
Gas7	14457	941.06	1.9604	0.379678	1.79129	0.398532	2.42609e-07	2.34927e-05
Chd6	71389	1926.82	0.971454	0.188801	0.806499	0.218094	2.6699e-07	2.56752e-05
Trim6	94088	175.835	1.71865	0.336505	1.57408	0.372459	3.26689e-07	3.1201e-05
Kif13b	16554	3792.87	0.952038	0.186465	0.785609	0.212765	3.29545e-07	3.12597e-05
Palm3	74337	97.6021	-1.6372	0.320751	-1.49791	0.362444	3.32079e-07	3.12872e-05
Fam174b	100038347	56.0697	3.25001	0.637454	2.69935	0.623306	3.42496e-07	3.20521e-05
Cyp2c55	72082	109.008	-5.16047	1.01385	-3.56775	0.968382	3.58087e-07	3.32412e-05
Ago4	76850	244.998	1.17368	0.230631	1.01133	0.286993	3.5997e-07	3.32412e-05
Oas1f	243262	73.2057	-2.2517	0.442865	-2.01661	0.453139	3.68814e-07	3.38339e-05
Ugt2b35	243085	178.793	-2.73396	0.538521	-2.36436	0.53522	3.83842e-07	3.48744e-05
Golga7b	71146	832.231	-2.05224	0.404291	-1.85792	0.423203	3.85159e-07	3.48744e-05
Fn1	14268	20249.5	2.05258	0.405974	1.85586	0.425991	4.28269e-07	3.85277e-05
Hes6	55927	3534.03	-1.07995	0.213681	-0.906892	0.260725	4.32604e-07	3.86682e-05
Pja2	224938	2569.58	0.54661	0.108992	0.480656	0.105226	5.29939e-07	4.6516e-05
Anks6	75691	78.7952	2.58271	0.514997	2.24987	0.518389	5.3032e-07	4.6516e-05
Ces2e	234673	797.433	-1.35124	0.26944	-1.19793	0.33242	5.30411e-07	4.6516e-05
Frmd4b	232288	1671.53	0.733412	0.146552	0.608866	0.146376	5.60198e-07	4.88213e-05
Sprr2a3	100042514	1224.86	1.31005	0.262026	1.15143	0.326188	5.74254e-07	4.97354e-05
Trp53i11	277414	1987	1.62862	0.326192	1.47714	0.375453	5.95025e-07	5.12162e-05
Pcolce	18542	313.711	1.56156	0.31349	1.4108	0.368025	6.31892e-07	5.40558e-05
Pik3r3	18710	3929.68	0.76436	0.153528	0.629109	0.155394	6.40368e-07	5.44469e-05
Plxnb1	235611	3527.06	1.1136	0.224335	0.933239	0.277377	6.90641e-07	5.83654e-05
Dph1	116905	522.913	-0.739213	0.149254	-0.61046	0.149296	7.31811e-07	6.14721e-05
Vtcn1	242122	1203.85	1.15231	0.233532	0.971286	0.291795	8.04539e-07	6.67767e-05
Ift172	67661	953.297	0.7938	0.160845	0.647594	0.16519	8.00714e-07	6.67767e-05
Zfp128	243833	43.3156	1.66273	0.337282	1.50145	0.3886	8.23198e-07	6.79211e-05
C9orf72	73205	1119.92	0.938732	0.190522	0.760275	0.215196	8.34297e-07	6.8432e-05
Dact1	59036	138.243	-3.49007	0.709631	-2.78821	0.701846	8.73657e-07	7.12414e-05
Hoxb9	15417	6731.04	0.945804	0.192754	0.764784	0.218715	9.25727e-07	7.50485e-05
Kif3c	16570	402.614	1.41895	0.289955	1.2544	0.357545	9.89631e-07	7.97654e-05
Fam168a	319604	2209.46	0.858233	0.175784	0.691734	0.187704	1.04847e-06	8.40223e-05
Sox2	20674	393.295	5.4374	1.11441	3.48278	1.10037	1.06526e-06	8.48802e-05
Egr1	13653	1822.4	1.02541	0.210548	0.834421	0.25099	1.11486e-06	8.83271e-05
Cep72	74470	495.111	-0.81051	0.166468	-0.655713	0.172405	1.12239e-06	8.84219e-05
Foxa1	15375	8714.64	0.703911	0.145568	0.581347	0.143393	1.32734e-06	0.000103462
Ifi209	236312	28.5849	3.12874	0.647037	2.56192	0.651042	1.32815e-06	0.000103462
Col8a1	12837	197.117	3.00902	0.622783	2.48998	0.629077	1.35456e-06	0.000104933
Cav1	12389	2885.24	1.93738	0.40148	1.72994	0.443847	1.39586e-06	0.000107535
Rgs10	67865	88.7919	2.18604	0.45487	1.92571	0.486611	1.54087e-06	0.000118054
Celf4	108013	92.8744	1.51295	0.315131	1.33755	0.384905	1.5786e-06	0.000120284
Ptgs2	19225	2808.47	1.69799	0.354066	1.5151	0.413563	1.62111e-06	0.000122852
Il18rap	16174	637.415	1.40399	0.292905	1.22423	0.366852	1.64034e-06	0.000122973
Tamm41	68971	698.106	-0.796074	0.166078	-0.641057	0.170311	1.64004e-06	0.000122973
Cavin3	109042	840.742	1.23389	0.257986	1.04029	0.32807	1.72872e-06	0.000128905
Tmem117	320709	195.822	-1.42496	0.298061	-1.24426	0.372376	1.74635e-06	0.000129527
Sidt1	320007	389.017	1.61144	0.337482	1.43029	0.403988	1.79792e-06	0.000131949
Pdgfa	18590	1854.72	1.3185	0.276078	1.13058	0.350679	1.78975e-06	0.000131949
Bmp6	12161	124.266	1.78799	0.37477	1.59261	0.430822	1.83413e-06	0.000133901
Acta1	11459	291.025	-2.4818	0.520471	-2.13439	0.544774	1.85715e-06	0.000134875
Spryd4	66701	710.921	-0.823343	0.172789	-0.658391	0.179961	1.88829e-06	0.000136426
Hr	15460	432.232	-1.12919	0.237088	-0.926478	0.296001	1.90955e-06	0.000137251
Bora	77744	1178.97	-0.649668	0.136478	-0.542709	0.132383	1.9337e-06	0.000138275
Zhx2	387609	1698.32	0.982103	0.206488	0.783465	0.239565	1.9726e-06	0.000140336
Antxr2	71914	3719.25	0.828879	0.174366	0.661578	0.182186	1.99762e-06	0.000141395
Rbm11	224344	151.764	-0.913567	0.19232	-0.725165	0.212841	2.03157e-06	0.000143072
Adgrg2	237175	235.902	2.60562	0.548781	2.21418	0.571555	2.0542e-06	0.000143938
Rilpl1	75695	200.381	1.34379	0.283545	1.15208	0.360527	2.14533e-06	0.000148244
Muc20	224116	1399.08	1.85654	0.391757	1.64721	0.446649	2.14754e-06	0.000148244
Hook3	320191	2171.5	1.13567	0.239549	0.930416	0.299819	2.12835e-06	0.000148244
Lpcat2	270084	69.9978	1.63101	0.344827	1.44162	0.413976	2.24608e-06	0.000154283
Ccdc86	108673	2069.15	-0.582385	0.123261	-0.497305	0.118511	2.30314e-06	0.000157427
Mfsd4a	213006	1317.5	1.00033	0.212104	0.795814	0.248828	2.40298e-06	0.00016187
Tc2n	74413	3439.68	1.59712	0.338605	1.40689	0.410716	2.39617e-06	0.00016187
Dok2	13449	459.489	1.44689	0.306733	1.2568	0.384727	2.39248e-06	0.00016187
Hif3a	53417	117.801	4.5788	0.971556	3.14344	0.988958	2.44271e-06	0.000163755
Plekhg2	101497	1911.06	0.745848	0.158513	0.602334	0.158201	2.5352e-06	0.000168337
Pim3	223775	2613.9	-0.844327	0.179406	-0.669374	0.189108	2.52318e-06	0.000168337
Rarg	19411	1744.67	0.999335	0.212669	0.793182	0.249271	2.61419e-06	0.00017276
Inpp5f	101490	970.097	0.654656	0.139482	0.543205	0.135227	2.68602e-06	0.000176669
Ccpg1	72278	1092.59	0.710045	0.151589	0.578132	0.14913	2.81318e-06	0.000183304
Opcml	330908	42.287	4.76281	1.01677	3.17064	1.04354	2.80955e-06	0.000183304
D430020J02Rik	319545	192.657	0.928245	0.198386	0.730904	0.221492	2.88311e-06	0.000186986
Mfge8	17304	3945.59	0.802975	0.171767	0.638426	0.17635	2.94232e-06	0.000189943
Por	18984	6395.1	0.649552	0.139088	0.538968	0.134639	3.01067e-06	0.00019346
Fut9	14348	1022.47	2.77129	0.594737	2.29812	0.623731	3.1668e-06	0.000202559
Nod2	257632	307.545	1.57912	0.339178	1.37861	0.417355	3.22867e-06	0.000203713
Ttc3	22129	4967.05	0.880985	0.189195	0.692445	0.204184	3.21656e-06	0.000203713
Flnb	286940	61143	0.756504	0.162471	0.606515	0.162736	3.22033e-06	0.000203713
Klf10	21847	3131.59	0.79288	0.170414	0.630214	0.173868	3.27673e-06	0.000204891
Fgfr3	14184	254.206	1.92744	0.414255	1.6914	0.473957	3.27477e-06	0.000204891
Pacsin3	80708	938.154	0.881211	0.189764	0.691596	0.204761	3.42194e-06	0.000213016
Ereg	13874	1353.41	1.69498	0.365087	1.48588	0.438692	3.43914e-06	0.000213135
Ccl28	56838	379.757	1.62032	0.349082	1.41568	0.426606	3.45636e-06	0.000213254
Ltbp4	108075	319.731	1.1015	0.237394	0.882879	0.29377	3.48488e-06	0.000214067
Fndc1	68655	207.279	2.56233	0.552553	2.15825	0.589061	3.53066e-06	0.000214985
Ern2	26918	642.258	1.92774	0.41565	1.68869	0.476969	3.51956e-06	0.000214985
Arid3a	13496	470.304	1.53028	0.330256	1.32652	0.412164	3.59346e-06	0.000217858
Emp3	13732	359.304	1.48923	0.321541	1.28504	0.404739	3.62944e-06	0.000219086
Rgcc	66214	19.3826	-4.96991	1.07365	-3.16496	1.12046	3.67464e-06	0.000220858
Kctd11	216858	2466.95	1.68027	0.363159	1.46922	0.439087	3.7134e-06	0.00022223
Tnfrsf23	79201	3680.27	1.31311	0.284129	1.10025	0.36586	3.80921e-06	0.00022699
Slc9a5	277973	149.27	1.39699	0.302465	1.18797	0.387095	3.86194e-06	0.000229153
Sema3f	20350	2794.08	1.11889	0.24238	0.897025	0.302109	3.90714e-06	0.000230242
Fndc3a	319448	4694.81	0.845457	0.183161	0.663637	0.192753	3.91332e-06	0.000230242
Tbrg4	21379	4837.24	-0.663652	0.143866	-0.545422	0.139474	3.9695e-06	0.000232511
Il18	16173	219.173	1.80117	0.390601	1.57519	0.461667	4.00191e-06	0.000232511
Faim2	72393	158.296	3.1098	0.674373	2.47913	0.705603	3.99984e-06	0.000232511
Il1r1	16177	1518.42	1.35084	0.293363	1.13714	0.377664	4.13113e-06	0.000238035
Slc39a14	213053	1306.78	-0.457077	0.099254	-0.407383	0.0954134	4.12226e-06	0.000238035
Nedd9	18003	6812.91	1.15882	0.251918	0.935046	0.318402	4.22515e-06	0.00024245
Bmp3	110075	314.884	1.50601	0.327574	1.29547	0.413044	4.2768e-06	0.000244409
Map1b	17755	472.202	2.02772	0.441706	1.76007	0.503482	4.41875e-06	0.000248546
Spata6	67946	228.009	1.4308	0.311684	1.2178	0.3984	4.42049e-06	0.000248546
Castor2	80909	1179.71	1.23864	0.269813	1.01644	0.346855	4.41726e-06	0.000248546
Zfhx2	239102	772.972	1.08404	0.236079	0.85966	0.289818	4.39319e-06	0.000248546
Kbtbd11	74901	455.828	3.30127	0.720341	2.56739	0.755449	4.58517e-06	0.000256769
Tm4sf4	229302	650.203	-4.43321	0.967736	-3.00193	1.01588	4.62731e-06	0.000258093
Bace2	56175	1280.6	0.814355	0.177863	0.639626	0.183358	4.68179e-06	0.000259059
Bivm	246229	1165.34	0.591742	0.129223	0.498507	0.123914	4.66709e-06	0.000259059
Serinc2	230779	7139.87	0.670605	0.146602	0.547995	0.142213	4.77778e-06	0.000263326
Phlda1	21664	22874.3	0.891352	0.195121	0.692871	0.211585	4.91944e-06	0.000270066
Fam120c	207375	744.047	0.929342	0.203718	0.721143	0.226909	5.06936e-06	0.000277204
Fcrl1	229499	25.3351	-3.23375	0.709387	-2.52293	0.748936	5.15177e-06	0.00028061
Lap3	66988	4422.3	-0.598578	0.13153	-0.501847	0.126104	5.34167e-06	0.000288718
St8sia4	20452	148.483	1.83474	0.403161	1.59153	0.479252	5.34203e-06	0.000288718
Eif6	16418	12743.7	-0.805545	0.177514	-0.630947	0.181833	5.68136e-06	0.000305872
Notum	77583	770.29	-1.45712	0.321605	-1.23297	0.412607	5.8768e-06	0.000315177
Cds1	74596	914.043	-1.45247	0.320929	-1.22725	0.412262	6.01538e-06	0.000321373
Cacnb2	12296	12.7782	4.01539	0.887883	2.83172	0.942931	6.11316e-06	0.000325351
Ano8	382014	1210.8	0.633625	0.140223	0.522564	0.134869	6.22257e-06	0.000329915
Narf	67608	1960.76	0.674503	0.149324	0.547663	0.14477	6.27112e-06	0.000331229
Krba1	77827	678.284	0.702528	0.155615	0.5647	0.152047	6.34594e-06	0.000333916
Dip2a	64451	2387.52	0.853654	0.1894	0.66094	0.199739	6.57033e-06	0.000344424
Map2	17756	118.338	1.99898	0.444252	1.71562	0.518988	6.80606e-06	0.000354475
Oasl1	231655	941.338	1.26282	0.280661	1.02607	0.363403	6.81291e-06	0.000354475
Slc30a2	230810	583.885	-3.01268	0.669749	-2.38214	0.720985	6.85233e-06	0.0003552
Errfi1	74155	5310.88	0.996903	0.221689	0.769287	0.258264	6.89649e-06	0.000356165
Bco2	170752	176.503	1.72689	0.384233	1.48366	0.471844	6.97689e-06	0.000358988
Cd320	54219	572.628	-0.689459	0.153653	-0.555284	0.149429	7.21984e-06	0.000370123
Mrps18b	66973	1713.59	-0.813604	0.181505	-0.63225	0.186476	7.37588e-06	0.000374565
Agrn	11603	21495.3	0.419493	0.0935616	0.377514	0.0900322	7.33934e-06	0.000374565
Rhoq	104215	1607.72	1.14954	0.256466	0.90803	0.323556	7.38707e-06	0.000374565
Marveld1	277010	306.819	1.13148	0.252512	0.890132	0.316383	7.43283e-06	0.00037552
Agr2	23795	419.186	1.12814	0.252558	0.884772	0.31599	7.9376e-06	0.000399574
Cyp2c65	72303	77.0558	-3.17377	0.71087	-2.45018	0.768795	8.02093e-06	0.000402316
Plxna3	18846	298.129	1.50105	0.336455	1.26223	0.432896	8.14322e-06	0.000406986
Stard5	170460	1912.69	-0.790779	0.177437	-0.615757	0.179791	8.32466e-06	0.000414568
Pus1	56361	2385.69	-0.556711	0.124939	-0.471712	0.119275	8.35596e-06	0.000414646
Hpgd	15446	173.854	-1.98317	0.445322	-1.69096	0.527074	8.45441e-06	0.00041728
Yrdc	230734	1895	-0.817317	0.183544	-0.632466	0.188803	8.4689e-06	0.00041728
Plin2	11520	3616.46	0.788012	0.177216	0.61331	0.179239	8.72354e-06	0.000428314
Senp7	66315	700.253	0.922879	0.207624	0.704974	0.229288	8.79068e-06	0.000430096
Abca12	74591	700.044	1.50453	0.338805	1.26098	0.436938	8.96762e-06	0.000437219
Ppp1r18	76448	616.433	1.17331	0.26436	0.924468	0.336289	9.06709e-06	0.000440528
Dus1l	68730	3063.86	-0.584412	0.131829	-0.488495	0.125891	9.28861e-06	0.000449723
Cpt1a	12894	2763.92	0.930308	0.210539	0.707893	0.233511	9.9302e-06	0.000479124
Eepd1	67484	345.691	0.798882	0.181114	0.617585	0.184051	1.02919e-05	0.000494864
Rasl11a	68895	131.89	-1.64221	0.372501	-1.38528	0.472247	1.04042e-05	0.000498546
Anxa6	11749	3288.53	1.57976	0.35852	1.32589	0.459467	1.0513e-05	0.000502031
Pmm2	54128	2617.97	-0.670581	0.152399	-0.539443	0.147118	1.0817e-05	0.000514785
Ms4a10	69826	720.894	-1.08508	0.246973	-0.833431	0.302451	1.11532e-05	0.00052898
B3gnt5	108105	350.04	3.41238	0.776939	2.51965	0.854369	1.12267e-05	0.000530039
Mansc1	67729	473.984	1.14549	0.260836	0.88965	0.328472	1.12515e-05	0.000530039
Dach1	13134	594.239	-1.34857	0.307262	-1.09249	0.402664	1.13876e-05	0.000534641
Prss23	76453	632.448	-1.32162	0.301555	-1.06373	0.394873	1.17229e-05	0.000548538
Pthlh	19227	258.107	1.54815	0.353466	1.28899	0.456963	1.18734e-05	0.000553724
Afap1	70292	2318.9	1.05548	0.241444	0.803904	0.290658	1.23363e-05	0.000573393
Col16a1	107581	122.687	-1.51358	0.346515	-1.25253	0.450723	1.25375e-05	0.000580809
Spink1	20730	25.688	-4.23815	0.971026	-2.76054	1.08076	1.27348e-05	0.000587995
Wipf3	330319	357.524	-1.13792	0.260799	-0.87779	0.327297	1.28172e-05	0.000589844
Tspan1	66805	7404.35	0.620107	0.142252	0.507354	0.135969	1.30536e-05	0.000598747
Golph3l	229593	2604.28	0.70177	0.161014	0.5556	0.156543	1.30995e-05	0.000598885
Snhg18	100616095	46.2673	-3.47346	0.797315	-2.5215	0.885496	1.32189e-05	0.000602366
Tnfaip8	106869	1369.18	0.796414	0.183115	0.611471	0.185411	1.36597e-05	0.000620425
Ctps2	55936	803.243	0.715539	0.164782	0.562723	0.160842	1.40968e-05	0.000638202
Nubp1	26425	3392.09	-0.602758	0.139086	-0.495799	0.132616	1.46626e-05	0.000661668
Mrpl9	78523	3307.27	-0.541374	0.125101	-0.457591	0.119033	1.50813e-05	0.000678367
Lamb3	16780	16720.1	0.738023	0.170584	0.574899	0.16782	1.51538e-05	0.000679436
Tmem266	244886	191.796	-1.38782	0.320893	-1.11759	0.422695	1.52633e-05	0.000682153
Ncoa4	27057	6857.36	0.563913	0.130475	0.47156	0.124131	1.54618e-05	0.000686623
Dse	212898	520.422	1.27399	0.294766	1.00301	0.384866	1.54609e-05	0.000686623
Itgb7	16421	255.949	3.44742	0.797983	2.48654	0.895775	1.55913e-05	0.000690175
Cryab	12955	890.912	-0.792567	0.183734	-0.606436	0.185393	1.60568e-05	0.000708532
Gfpt1	14583	8991.49	0.727616	0.168717	0.567929	0.165231	1.61324e-05	0.00070962
Sox7	20680	129.044	1.51003	0.350339	1.23429	0.45923	1.63108e-05	0.000715215
Chchd4	72170	1495.05	-0.834645	0.193791	-0.631871	0.200355	1.65528e-05	0.000723548
Itgb1bp1	16413	478.11	-0.559222	0.130059	-0.467825	0.123651	1.70997e-05	0.000745121
Zfp579	68490	199.98	1.14006	0.265271	0.868798	0.332807	1.7255e-05	0.000749545
Txnl4a	27366	6584.16	-0.395269	0.0920586	-0.356294	0.0885062	1.75744e-05	0.000761047
Nr5a2	26424	47.2763	-2.42631	0.565227	-1.95515	0.6621	1.76569e-05	0.000761064
Ndnf	68169	42.5646	2.31081	0.538363	1.87955	0.636988	1.76839e-05	0.000761064
Smim14	68552	2667.73	0.6948	0.162006	0.547498	0.15681	1.79689e-05	0.000770949
Mcf2l	17207	516.87	1.18373	0.276129	0.907877	0.352369	1.81209e-05	0.000775087
Cpn1	93721	104.67	-2.59101	0.604602	-2.05284	0.70161	1.82338e-05	0.000777529
Serpinb10	241197	405.802	3.10372	0.726193	2.31273	0.829488	1.92034e-05	0.000816381
Mapk11	19094	1445.86	0.718906	0.168291	0.560305	0.164052	1.93894e-05	0.000821782
Vldlr	22359	787.931	1.76397	0.413233	1.45483	0.52718	1.96612e-05	0.000830774
Dnmt3b	13436	378.47	-0.614644	0.144093	-0.499871	0.137252	1.99369e-05	0.000839881
Rbfa	68731	1067.16	-0.790836	0.185585	-0.601382	0.186691	2.03225e-05	0.000853544
Cdh13	12554	2650.62	0.830209	0.194913	0.625037	0.200545	2.05004e-05	0.000858431
P4ha1	18451	1577.94	1.36394	0.320406	1.07756	0.423612	2.0728e-05	0.000865363
Ces2a	102022	32.2252	-6.99736	1.6446	-2.24891	1.75139	2.09294e-05	0.000868569
Tmem41a	66664	740.849	-0.929524	0.218434	-0.69001	0.240357	2.08674e-05	0.000868569
Lias	79464	1350.94	-0.533356	0.125477	-0.44991	0.119157	2.13161e-05	0.000879383
Tmem263	103266	556.862	1.08138	0.254384	0.808566	0.309427	2.12849e-05	0.000879383
Taf5l	102162	3266.02	-0.526378	0.123996	-0.445312	0.117758	2.18493e-05	0.000898721
Dnaja4	58233	225.922	-2.36088	0.556327	-1.89244	0.66396	2.19876e-05	0.000901752
Spdef	30051	49.534	2.40758	0.567712	1.92098	0.675509	2.22672e-05	0.000910541
Slc10a2	20494	422.229	-1.44889	0.341805	-1.15604	0.453072	2.24589e-05	0.000915693
Zc3hc1	232679	840.272	-0.624276	0.147344	-0.504143	0.140367	2.26666e-05	0.000921466
Elk3	13713	4189.65	0.678957	0.160283	0.535392	0.154202	2.27539e-05	0.000922326
Slc5a6	330064	452.315	-0.964821	0.227912	-0.71286	0.256865	2.30289e-05	0.000930767
Rbm17	76938	4096.45	-0.379724	0.0897269	-0.343661	0.0863274	2.31628e-05	0.000933476
Ptrh1	329384	1565.19	-0.745318	0.176263	-0.572514	0.173284	2.35311e-05	0.000945582
Lrrc26	227618	1391.05	0.978529	0.231466	0.72232	0.263312	2.36262e-05	0.000946641
Jam2	67374	213.587	1.59102	0.376404	1.28733	0.494711	2.36932e-05	0.000946641
Zfp426	235028	692.259	0.651031	0.154277	0.518647	0.147469	2.44436e-05	0.000973835
Nme6	54369	446.838	-0.872355	0.20679	-0.647775	0.218219	2.45874e-05	0.000976772
Ncf2	17970	417.5	-1.20082	0.284738	-0.910523	0.365157	2.47278e-05	0.00097956
Ccnt2	72949	1538.61	0.619495	0.146945	0.500362	0.139812	2.48858e-05	0.000983024
Slc45a3	212980	3050.07	0.766073	0.181859	0.583222	0.180319	2.5262e-05	0.000995066
Zbtb4	75580	1386.36	1.20319	0.285714	0.911511	0.366666	2.54061e-05	0.000997925
Rhbdl2	230726	272.132	0.864229	0.205276	0.641784	0.215354	2.55274e-05	0.000999871
Wdr19	213081	470.769	0.836815	0.198992	0.624327	0.205061	2.60778e-05	0.00101857
Lca5	75782	268.495	0.844679	0.200896	0.629079	0.208041	2.61586e-05	0.00101887
Cnksr3	215748	552.479	-0.630664	0.150026	-0.506192	0.142876	2.62579e-05	0.00101989
Ccne1	12447	1062.48	-0.721898	0.17182	-0.557439	0.16722	2.65186e-05	0.00102715
Tanc2	77097	804.129	1.60333	0.381765	1.29027	0.502997	2.67178e-05	0.001032
Myd88	17874	1399.28	-0.60228	0.143591	-0.48937	0.136309	2.7357e-05	0.00105377
Tomm20	67952	7940.32	-0.714411	0.170355	-0.552733	0.165317	2.74494e-05	0.00105442
Naglu	27419	924.245	0.669078	0.159615	0.527291	0.152963	2.76735e-05	0.00106011
Dst	13518	3723.15	1.12021	0.267625	0.831408	0.331405	2.84213e-05	0.00108398
Rab5b	19344	3820.71	0.509999	0.121849	0.432956	0.115611	2.84521e-05	0.00108398
Lamb2	16779	3069.96	1.24353	0.297313	0.943428	0.386137	2.88256e-05	0.00109522
Gprc5a	232431	8775.99	0.757401	0.181423	0.575493	0.178887	2.98283e-05	0.00113023
Tmie	20776	217.676	1.36768	0.32777	1.05986	0.435175	3.01014e-05	0.00113749
Pycard	66824	294.56	-2.25065	0.539516	-1.78823	0.662838	3.02448e-05	0.00113982
Tmem260	218989	564.047	0.77009	0.184741	0.582178	0.183173	3.06623e-05	0.00115244
Thyn1	77862	1479.22	-0.713522	0.1712	-0.55054	0.165917	3.07597e-05	0.00115299
Akt1s1	67605	3242.03	-0.536339	0.128888	-0.448622	0.122066	3.16456e-05	0.00118302
Mctp1	78771	27.0159	5.13847	1.23574	2.51506	1.44495	3.2075e-05	0.00119587
Arhgef2	16800	3952.36	0.84214	0.202663	0.622972	0.209013	3.24764e-05	0.00120439
Abca7	27403	3023.44	0.798919	0.192261	0.597565	0.193329	3.2475e-05	0.00120439
Cemip	80982	599.726	1.16757	0.28111	0.86729	0.355346	3.27531e-05	0.00121143
Rubcn	100502698	2284.52	0.472806	0.1139	0.407776	0.108262	3.30906e-05	0.00122068
Kbtbd7	211255	563.404	0.684335	0.164999	0.533145	0.158425	3.36116e-05	0.00123662
Thg1l	66628	874.016	-0.592406	0.143007	-0.48127	0.135432	3.43537e-05	0.00125729
Fam72a	108900	144.363	-1.01846	0.245846	-0.74103	0.285987	3.43284e-05	0.00125729
Hopx	74318	3148.78	-1.02523	0.247636	-0.745845	0.289317	3.47174e-05	0.00126728
Thoc3	73666	2447.33	-0.559611	0.135325	-0.461714	0.128016	3.54462e-05	0.0012905
9130401M01Rik	75758	892.235	-0.577012	0.139614	-0.471888	0.132095	3.58212e-05	0.0013004
Erfe	227358	1181.74	-0.929072	0.224828	-0.67566	0.245604	3.59047e-05	0.0013004
Pcyox1	66881	4003.24	0.328772	0.0797811	0.302871	0.0771377	3.77349e-05	0.00136315
Id2	15902	1725.13	-1.31658	0.320056	-0.995863	0.42255	3.89564e-05	0.00140364
Unc79	217843	95.9044	2.15569	0.524318	1.69633	0.659917	3.9323e-05	0.00140956
Zfyve16	218441	1135.82	0.506242	0.12312	0.428183	0.116595	3.92636e-05	0.00140956
Tpbg	21983	1151.99	0.744429	0.181156	0.56344	0.177128	3.96832e-05	0.00141883
Smg5	229512	5187.42	-0.554376	0.135024	-0.457404	0.12761	4.02981e-05	0.00143346
Pdgfb	18591	1411.52	1.25697	0.30612	0.938506	0.398653	4.02324e-05	0.00143346
Pitx2	18741	2358.83	1.33793	0.325964	1.01353	0.431939	4.05135e-05	0.00143493
Mpp1	17524	5558.95	-0.606258	0.147711	-0.487392	0.139826	4.05452e-05	0.00143493
Adk	11534	2326.47	-0.452194	0.110262	-0.392694	0.104877	4.11178e-05	0.0014513
Nlrp1a	195046	585.391	-0.895575	0.218403	-0.650277	0.232609	4.12159e-05	0.0014513
Trim46	360213	51.8555	2.51367	0.613189	1.91181	0.753205	4.14329e-05	0.00145527
Dnmt3a	13435	2317.58	0.820519	0.200285	0.604849	0.203249	4.18976e-05	0.00146789
Gfra4	14588	24.9182	2.25631	0.551511	1.75298	0.691397	4.29244e-05	0.0015001
Pde2a	207728	180.496	1.38165	0.338384	1.0485	0.451166	4.44446e-05	0.00154934
Nt5c1a	230718	416.119	1.52904	0.374897	1.18311	0.50285	4.53166e-05	0.0015758
Mat2a	232087	11556.6	-0.609848	0.149569	-0.488075	0.141484	4.55465e-05	0.00157985
Fgfbp3	72514	122.026	-1.0823	0.265609	-0.780226	0.320199	4.60529e-05	0.00159345
Adamts15	235130	184.283	-1.48606	0.365166	-1.14098	0.490162	4.71058e-05	0.00162585
B3gnt3	72297	4803.09	0.510927	0.125589	0.429644	0.118741	4.73722e-05	0.00163101
Nisch	64652	10683.9	0.525202	0.129327	0.438149	0.12215	4.88532e-05	0.00167786
Ranbp6	240614	567.289	0.473383	0.116631	0.405542	0.110571	4.9321e-05	0.00168976
Ranbp17	66011	348.079	1.39839	0.344706	1.05634	0.460694	4.97592e-05	0.00170059
Sdc2	15529	90.2736	-3.20136	0.790439	-2.1817	0.961922	5.11947e-05	0.00173688
Rtn4	68585	16410.3	0.513565	0.126799	0.430646	0.119798	5.11679e-05	0.00173688
Adgrl2	99633	1283.79	1.27187	0.313963	0.938673	0.410051	5.09933e-05	0.00173688
B4galt4	56375	341.059	-1.7889	0.44189	-1.39523	0.584731	5.15951e-05	0.00174622
Ppp1cc	19047	2783.78	-0.517107	0.127766	-0.432714	0.120675	5.18141e-05	0.00174938
Arhgap29	214137	2524.28	0.722696	0.178665	0.54703	0.172763	5.23298e-05	0.0017621
Ica1	15893	893.533	0.670354	0.165746	0.519211	0.157959	5.24435e-05	0.0017621
Smad4	17128	10175.9	0.531984	0.131599	0.441548	0.124183	5.28902e-05	0.00177284
Snx13	217463	2542.11	0.58412	0.144568	0.471817	0.136367	5.33458e-05	0.00178382
Tnfaip3	21929	3870.5	1.02304	0.253715	0.727887	0.293798	5.52455e-05	0.00183886
Phf19	74016	237.36	-1.41154	0.350065	-1.06098	0.46873	5.52554e-05	0.00183886
Lrrc8e	72267	318.621	1.33492	0.331125	0.990812	0.438616	5.54255e-05	0.00184013
Katnal1	231912	88.2859	1.12314	0.278681	0.805082	0.34265	5.57282e-05	0.00184578
Aqp4	11829	1945.98	2.86686	0.711771	2.03679	0.87797	5.63039e-05	0.00186043
Abcb1a	18671	2204.04	-1.32785	0.330027	-0.982144	0.436527	5.73509e-05	0.00189055
Tnrc18	231861	9304.68	0.807253	0.200732	0.590518	0.201345	5.78163e-05	0.00190139
Arhgap45	70719	288.687	1.0569	0.262935	0.751005	0.310898	5.82936e-05	0.00191258
Pip4k2a	18718	259.487	0.953427	0.237229	0.677687	0.261613	5.84432e-05	0.00191298
Kat7	217127	3844.31	-0.261222	0.0650093	-0.24669	0.0633958	5.86377e-05	0.00191486
Igip	109169	315.105	0.99675	0.248324	0.70635	0.282102	5.97232e-05	0.00194575
Dsel	319901	277.322	0.735729	0.183331	0.551545	0.177833	5.99205e-05	0.00194763
Serpinb8	20725	295.704	1.52811	0.381258	1.15799	0.513946	6.12141e-05	0.00198504
Senp8	71599	281.499	0.888756	0.221867	0.635491	0.233757	6.18047e-05	0.00199955
Elof1	66126	2100.55	-0.66233	0.165431	-0.512423	0.157128	6.23685e-05	0.00200847
Mrpl12	56282	5710.2	-0.968067	0.241766	-0.685381	0.269053	6.22425e-05	0.00200847
Nacc2	67991	1488.93	0.764182	0.191055	0.565459	0.187368	6.33962e-05	0.00203686
Fgd6	13998	3494.69	0.733721	0.183538	0.549313	0.177765	6.39749e-05	0.00205073
Nfatc2	18019	1297.04	1.06378	0.266191	0.752208	0.315521	6.43452e-05	0.00205787
Npm3	18150	2304.2	-0.981519	0.245665	-0.693187	0.275768	6.45977e-05	0.00206122
Adm	11535	210.311	3.78354	0.947354	2.25567	1.1603	6.50239e-05	0.00206908
Mrgprb2	243979	49.0492	2.28189	0.57142	1.71491	0.732064	6.51409e-05	0.00206908
Bcorl1	320376	1345.15	0.970353	0.24307	0.685227	0.27068	6.55006e-05	0.00207578
Stxbp6	217517	584.356	1.42367	0.356788	1.05873	0.478677	6.60063e-05	0.00208706
Slc41a2	338365	160.498	1.14445	0.287002	0.813936	0.355694	6.67438e-05	0.0021056
Spaca6	75202	141.522	1.48296	0.372437	1.10874	0.502012	6.84075e-05	0.00214836
Cotl1	72042	4094.15	-1.06288	0.266917	-0.74907	0.315843	6.83147e-05	0.00214836
Zc2hc1a	67306	382.564	0.797635	0.200487	0.581362	0.199575	6.93538e-05	0.00217319
Ggact	223267	1255.57	-0.652714	0.164108	-0.505743	0.155426	6.96899e-05	0.00217882
1600014C10Rik	72244	1207.8	-1.75029	0.440177	-1.33336	0.590276	6.99862e-05	0.00218319
Cebpg	12611	3278.07	0.729925	0.183724	0.545451	0.177479	7.09929e-05	0.00220965
Ubl4a	27643	472.211	-0.846382	0.213219	-0.60708	0.218076	7.20121e-05	0.00223638
Pde8b	218461	51.7264	1.80651	0.455953	1.37127	0.610186	7.43096e-05	0.00230261
Iba57	216792	701.353	-0.49845	0.125889	-0.418189	0.11872	7.51275e-05	0.00232279
Krt90	239673	23161.7	1.59918	0.404018	1.2009	0.546305	7.55246e-05	0.00232476
Rcc1l	94254	1296.29	-0.758821	0.191709	-0.559196	0.187148	7.55168e-05	0.00232476
Zfp667	384763	76.8282	1.85426	0.46866	1.40522	0.62548	7.60537e-05	0.00233589
Mxi1	17859	3818.48	0.717037	0.181258	0.537539	0.174185	7.62497e-05	0.00233676
Npnt	114249	10303	1.18013	0.298807	0.834879	0.375592	7.8323e-05	0.00239503
Tnnt2	21956	988.385	-1.2662	0.321251	-0.905336	0.417063	8.09813e-05	0.0024709
Senp3	80886	4499.81	-0.393952	0.100135	-0.348734	0.0955446	8.34756e-05	0.0025304
Grpel1	17713	2795.82	-0.606516	0.154152	-0.478828	0.144962	8.3357e-05	0.0025304
Rcan3	53902	1601.12	0.656051	0.166746	0.504817	0.157709	8.33935e-05	0.0025304
Gm8989	668128	55.9529	-2.64057	0.671312	-1.8637	0.854832	8.37342e-05	0.00253273
Prdm15	114604	727.033	0.565025	0.143681	0.456045	0.134943	8.40718e-05	0.00253744
Mafb	16658	32.8827	2.50736	0.637749	1.79864	0.817494	8.43908e-05	0.00254157
Rhob	11852	5134.78	0.962116	0.244768	0.671251	0.269653	8.46887e-05	0.00254504
Zfp933	242747	472.088	0.681038	0.173512	0.516989	0.164851	8.67198e-05	0.00260048
Abcc2	12780	80.1501	-5.50985	1.40433	-1.95836	1.5788	8.72821e-05	0.00261172
Gnb1l	13972	426.681	-0.619739	0.158031	-0.485137	0.148681	8.79534e-05	0.00262617
Ginm1	215751	854.675	-0.601031	0.153307	-0.475137	0.144035	8.83825e-05	0.00263334
Iqgap2	544963	8398.5	0.671235	0.171271	0.511605	0.162332	8.88641e-05	0.00264205
Shld3	113002583	140.501	-1.06841	0.27304	-0.740824	0.322245	9.11479e-05	0.00270418
Fhod1	234686	907.348	0.758314	0.193892	0.55495	0.188735	9.19088e-05	0.00272097
Comtd1	69156	737.795	-0.771811	0.197395	-0.561718	0.193265	9.23045e-05	0.00272689
Kctd14	233529	1612.11	1.31702	0.337079	0.939288	0.443214	9.33854e-05	0.00275299
Ppp1r14d	72112	656.718	-1.33301	0.341269	-0.952648	0.45046	9.38235e-05	0.00276007
Lrrk1	233328	6128	0.535532	0.137136	0.438122	0.128763	9.41776e-05	0.00276466
Atad3a	108888	4009.29	-0.63148	0.161785	-0.490203	0.15227	9.49239e-05	0.00278071
Vegfa	22339	2189.79	1.67099	0.428401	1.23614	0.580914	9.59784e-05	0.0028008
Zc3h3	223642	1290.58	0.537317	0.137757	0.438949	0.129314	9.60112e-05	0.0028008
Aff4	93736	13551	0.760242	0.195034	0.554805	0.189856	9.69924e-05	0.00281975
F2r	14062	2059.06	1.41877	0.363992	1.02373	0.488028	9.70655e-05	0.00281975
Lama5	16776	19293.8	0.812064	0.208374	0.581235	0.207953	9.73368e-05	0.00282176
Atxn1	20238	1785.49	1.25626	0.322741	0.883835	0.416365	9.92273e-05	0.00287059
1810010H24Rik	69066	48.2317	1.97775	0.508258	1.46027	0.678853	9.97392e-05	0.00287943
Gnas	14683	19255.7	0.373529	0.0960572	0.333273	0.0918338	0.000100822	0.00288705
Plekhb2	226971	9368.75	0.421349	0.108331	0.366618	0.102842	0.000100465	0.00288705
Tmod2	50876	238.878	-1.38193	0.355382	-0.989068	0.473566	0.000100831	0.00288705
Rassf10	78748	658.346	-1.09985	0.282803	-0.75929	0.339314	0.000100623	0.00288705
Kti12	100087	1774.83	-0.663889	0.170765	-0.505793	0.161377	0.000101187	0.00289129
B3gnt7	227327	227.826	-1.14968	0.296128	-0.795594	0.3648	0.000103438	0.00294956
Itpkb	320404	681.364	1.08037	0.27831	0.74366	0.329881	0.000103653	0.00294967
Slc30a7	66500	3390.14	0.444085	0.114424	0.381434	0.108269	0.000104	0.00295353
Rgs7	24012	18.8805	-2.17533	0.560943	-1.57934	0.741021	0.000105328	0.00298515
Rabgap1l	29809	2669.48	0.714387	0.184344	0.530084	0.176255	0.000106501	0.00301226
Chd3	216848	11204.3	0.803108	0.207536	0.573917	0.205765	0.000108956	0.00307548
Styk1	243659	1114.35	0.463301	0.119763	0.393355	0.113008	0.000109514	0.00307874
Wdr92	103784	6067.19	0.848339	0.219284	0.597353	0.222954	0.000109428	0.00307874
Cdc34	216150	5446.3	-0.67499	0.174561	-0.509935	0.16515	0.000110277	0.00309397
Dhx57	106794	1125.79	0.429112	0.111042	0.371161	0.105228	0.000111364	0.0031182
Npc1	18145	3592.46	0.780607	0.20204	0.561958	0.19804	0.000111718	0.00312184
Nhp2	52530	4259.67	-0.874556	0.226428	-0.610774	0.233853	0.000112279	0.00312499
Pus7	78697	2024	-0.469125	0.121446	-0.396826	0.114498	0.000112087	0.00312499
Suox	211389	6033.89	-0.672703	0.174204	-0.508437	0.164692	0.000112654	0.00312919
Sgms2	74442	1404.37	0.803267	0.208044	0.573144	0.206164	0.000112902	0.00312983
Cat	12359	3199.1	0.513241	0.133005	0.423316	0.124843	0.000113937	0.0031508
Maml2	270118	793.488	0.949895	0.246217	0.653384	0.267242	0.000114336	0.0031508
Serpinb11	66957	5225.8	1.14805	0.297558	0.788993	0.365417	0.000114209	0.0031508
Trmt61a	328162	711.32	-0.976636	0.253237	-0.669569	0.279887	0.000114973	0.00315589
Mrps18a	68565	1108.3	-0.777354	0.201554	-0.5597	0.197182	0.000114879	0.00315589
Rptn	20129	174.962	2.5015	0.648739	1.73815	0.844854	0.000115286	0.00315826
Slc6a14	56774	1680.7	1.54404	0.40057	1.11308	0.54334	0.00011592	0.0031632
Klhl20	226541	836.188	0.475926	0.123458	0.400784	0.116275	0.000115743	0.0031632
Arfgef3	215821	208.531	2.03186	0.527207	1.47475	0.705464	0.000116201	0.00316467
Wdr4	57773	1942.34	-0.756263	0.196382	-0.548727	0.190314	0.000117645	0.00319775
Sys1	66460	1928.96	-0.497111	0.129126	-0.413448	0.121329	0.000118209	0.00320682
Dph3	105638	1406.67	-0.622272	0.161697	-0.4822	0.151662	0.000118894	0.00321577
Pld2	18806	1829.05	0.61835	0.160686	0.480177	0.150663	0.000119	0.00321577
Siva1	30954	1114.52	-0.835787	0.217247	-0.588415	0.218913	0.000119484	0.00322259
Trim44	80985	2292.63	0.887562	0.230804	0.615879	0.24003	0.000120299	0.00323831
Wdr74	107071	1745.81	-0.66662	0.173432	-0.504188	0.16362	0.000121199	0.00324878
Mrpl46	67308	1004.42	-0.788032	0.20504	-0.563755	0.201417	0.000121387	0.00324878
Pa2g4	18813	14915.8	-0.568593	0.147915	-0.453765	0.138419	0.00012102	0.00324878
Trmt9b	319582	143.462	-1.12558	0.292963	-0.768636	0.354948	0.000122	0.00325895
Cyb561d2	56368	500.117	-0.686556	0.178876	-0.513608	0.169411	0.000123956	0.00330166
Egfr	13649	6317.8	0.719739	0.187546	0.529751	0.179235	0.000124206	0.00330166
Aldob	230163	116.884	-4.58428	1.19461	-1.9878	1.42982	0.000124309	0.00330166
Atp6v0a1	11975	3498.72	0.515637	0.134422	0.423798	0.126042	0.000125074	0.00330935
Rtn3	20168	9136.97	0.339327	0.0884543	0.307228	0.0849308	0.000124964	0.00330935
Ammecr1l	225339	3900.53	0.374274	0.0976494	0.332753	0.0932197	0.000126674	0.00334536
Slc7a7	20540	1163.38	0.622952	0.162582	0.481542	0.152382	0.000127308	0.00335573
Anapc15	75430	626.533	-0.814276	0.212652	-0.575505	0.211472	0.000128585	0.00337663
Dop1b	70028	1804.33	0.717362	0.187323	0.527947	0.178806	0.00012838	0.00337663
Tifa	211550	1373.97	-0.894001	0.233512	-0.617308	0.243504	0.000128927	0.00337925
Txn2	56551	4375.48	-0.695053	0.181612	-0.516937	0.172253	0.000129639	0.00339153
Itpripl2	319622	6647.38	1.05774	0.276837	0.716352	0.321568	0.000133008	0.00347314
Slc16a10	72472	281.188	-1.17709	0.308113	-0.802318	0.382376	0.000133271	0.00347352
Nfe2l3	18025	298.013	1.29531	0.339273	0.894727	0.440839	0.000134595	0.00350149
Kcne3	57442	904.706	-1.20519	0.315764	-0.822978	0.396763	0.000135232	0.00351149
Trim3	55992	757.552	0.762906	0.20007	0.548598	0.193953	0.000137179	0.00355543
Dhrs3	20148	1156.32	1.23845	0.324889	0.84766	0.413657	0.000137896	0.00356079
Cdc25a	12530	2896.76	-0.462474	0.121313	-0.391055	0.114271	0.000137722	0.00356079
Sema6a	20358	263.643	-2.13383	0.559942	-1.51047	0.749185	0.00013851	0.00357001
Itga2	16398	9803.42	0.847439	0.222496	0.590204	0.225052	0.000139647	0.00358673
Zfp157	72154	283.361	0.546845	0.143584	0.440205	0.134237	0.000139788	0.00358673
Naa80	56441	595.677	0.679745	0.178491	0.508118	0.168518	0.00013993	0.00358673
Lypd2	68311	52.9559	3.32949	0.874786	1.9469	1.114	0.000141194	0.0036125
Gask1b	68659	208.948	-0.822445	0.216342	-0.576724	0.215644	0.000143769	0.00367164
Banp	53325	569.553	0.884543	0.232817	0.608534	0.240697	0.000145099	0.00368536
Asah2	54447	796.374	0.87412	0.230047	0.603052	0.236293	0.000144844	0.00368536
Fam43b	625638	44.9409	2.96292	0.779678	1.85901	1.00618	0.000144586	0.00368536
Gtf2i	14886	7745.18	0.426937	0.1124	0.367972	0.106337	0.000145647	0.00369254
Endog	13804	519.122	-0.885681	0.233445	-0.608472	0.241406	0.000148267	0.00375215
Acy1	109652	565.354	-0.581646	0.153397	-0.458013	0.143222	0.000149574	0.00377153
A1cf	69865	127.793	-2.64224	0.696782	-1.74384	0.91144	0.000149403	0.00377153
Ilkap	67444	1674.36	-0.571755	0.150819	-0.452771	0.140809	0.000150048	0.00377667
Sars2	71984	572.907	-0.482377	0.127301	-0.40243	0.119534	0.000151088	0.00379598
Dmxl2	235380	212.498	-1.17322	0.30983	-0.791286	0.382411	0.000152687	0.00382927
Ak2	11637	6935.62	-0.753664	0.199096	-0.541639	0.191944	0.000153449	0.00383646
Gdpd3	68616	547.808	1.52827	0.403829	1.07128	0.546937	0.000154055	0.00383646
Ttll10	330010	72.8535	1.54654	0.408661	1.08573	0.554306	0.000154075	0.00383646
Il20rb	213208	163.677	-0.779993	0.206061	-0.554237	0.200867	0.000153551	0.00383646
Brat1	231841	742.236	0.44499	0.117641	0.379154	0.110956	0.000155191	0.00385737
Fam189a2	381217	1015.74	-1.00175	0.264976	-0.673061	0.29552	0.000156492	0.00388277
5730405O15Rik	70489	14.2661	2.55619	0.676515	1.69701	0.889969	0.0001578	0.00390134
Fer1l4	74562	1388	1.41067	0.373338	0.974878	0.497595	0.000157766	0.00390134
Homez	239099	503.695	0.64473	0.170763	0.488835	0.159982	0.000159638	0.00393228
Shisa5	66940	4929.3	0.595051	0.157622	0.464029	0.147093	0.000159897	0.00393228
Plekhd1	217682	154.575	1.77975	0.471423	1.25749	0.642723	0.000159835	0.00393228
Dennd5a	19347	909.401	0.580594	0.153847	0.4565	0.143524	0.000160761	0.00394656
Dnttip2	99480	3178.17	-0.457845	0.121361	-0.386903	0.114229	0.000161556	0.00395266
Mrpl48	52443	1143.88	-0.573741	0.1521	-0.452832	0.141882	0.00016186	0.00395266
Abat	268860	15.9946	-2.93986	0.779288	-1.82249	1.01006	0.000161622	0.00395266
Lmbr1	56873	1046.56	0.556292	0.147505	0.443547	0.137636	0.000162369	0.00395816
Kyat3	229905	234.756	-0.688217	0.18254	-0.509354	0.172296	0.000163097	0.00396898
Cubn	65969	105.818	-1.58305	0.419963	-1.10774	0.570903	0.000163582	0.00397384
Artn	11876	70.5468	1.83979	0.488566	1.29429	0.66551	0.000166092	0.00402781
Rab3gap2	98732	2202.62	0.385304	0.102343	0.339116	0.0973547	0.000166661	0.00403459
Lynx1	23936	1120.46	1.30383	0.346369	0.885155	0.449132	0.000167034	0.00403662
Adam9	11502	6065.17	0.800908	0.212808	0.562152	0.20917	0.000167534	0.00404169
Txnrd2	26462	550.413	-0.676891	0.179913	-0.503382	0.169327	0.000168341	0.00405415
Sprr3	20766	59.2964	2.8863	0.767348	1.79546	0.997908	0.000168967	0.00406219
Hspa13	110920	1872.26	0.507894	0.135053	0.416283	0.126347	0.000169429	0.0040663
Fam107b	66540	7964.41	0.771709	0.205513	0.547375	0.199183	0.000173321	0.00415256
Shroom4	208431	666.801	1.0719	0.28584	0.712202	0.332225	0.000176828	0.0042177
Jun	16476	3618.06	0.953034	0.254182	0.639357	0.273492	0.00017725	0.0042177
Tprkb	69786	1086.13	-0.676237	0.180354	-0.502122	0.169596	0.00017719	0.0042177
Cited4	56222	249.963	-0.787313	0.209926	-0.554317	0.204806	0.000176524	0.0042177
Mcrip2	68241	388.818	-0.891555	0.237933	-0.605601	0.245898	0.000178903	0.00424978
Lrrc66	231296	2142.01	1.0476	0.279609	0.695814	0.319991	0.000179208	0.0042498
Tceal8	66684	36.6903	-4.08683	1.09162	-1.878	1.33828	0.000181251	0.00428079
Myof	226101	24865.5	0.511538	0.136661	0.417627	0.127719	0.000181743	0.00428079
Taf1d	75316	1663.56	-0.757269	0.202265	-0.539545	0.194729	0.00018115	0.00428079
Mrpl37	56280	2779.25	-0.453027	0.121028	-0.382967	0.113874	0.000181734	0.00428079
Pilrb2	545812	30.484	-2.00373	0.535554	-1.38603	0.726384	0.000182982	0.00430271
Nepro	212547	935.858	-0.442738	0.118376	-0.376443	0.111527	0.00018395	0.00431093
H2bc21	319190	181.02	0.751185	0.200845	0.536353	0.19286	0.000183935	0.00431093
Mrps27	218506	1949.68	-0.601458	0.160873	-0.465161	0.149895	0.000184971	0.00432757
Cyp2s1	74134	602.521	1.64094	0.439333	1.13549	0.598671	0.000187663	0.00437587
Cox10	70383	1357.66	-0.587582	0.157304	-0.457968	0.146492	0.000187468	0.00437587
Nol12	97961	977.257	-0.62409	0.167175	-0.476001	0.155934	0.000189095	0.0044019
Appl2	216190	3077.63	0.932799	0.249957	0.625524	0.264878	0.000190093	0.00441775
Slc9a3r1	26941	9011.42	-0.470746	0.126181	-0.393365	0.118392	0.000190929	0.00442982
Tmem97	69071	3451.72	-0.74122	0.198733	-0.530787	0.190007	0.000191687	0.00443665
Nol10	217431	1905.16	-0.490946	0.13166	-0.405238	0.12323	0.000192329	0.00443665
Fxn	14297	598.498	-0.553261	0.148377	-0.439814	0.138203	0.000192433	0.00443665
Sp5	64406	731.289	-1.32449	0.355217	-0.889812	0.461866	0.000192497	0.00443665
AI987944	233168	728.873	0.396529	0.106359	0.345966	0.100885	0.000192853	0.00443753
Polr3h	78929	805.038	-0.73424	0.197137	-0.5271	0.187966	0.000195694	0.00449548
Slc7a9	30962	39.1856	-3.06419	0.82293	-1.79558	1.0659	0.000196468	0.00450583
Lgr5	14160	1202.22	1.53128	0.411476	1.04656	0.556183	0.000198107	0.00453596
Phc3	241915	2248.6	0.723224	0.194665	0.521225	0.184842	0.000203016	0.00462894
Madd	228355	2202.28	0.481954	0.12973	0.399454	0.121483	0.000203151	0.00462894
Dnajc16	214063	1006.23	0.407122	0.109587	0.352732	0.103727	0.000203163	0.00462894
Dsg4	16769	14.1099	-3.177	0.855363	-1.80451	1.10283	0.000203841	0.00462925
E2f2	242705	1191.73	-1.08096	0.291025	-0.71091	0.338583	0.000203759	0.00462925
Lix1l	280411	318.22	1.81958	0.490062	1.25009	0.669144	0.000204846	0.00464451
Ttc27	74196	1485.63	-0.458712	0.123736	-0.385275	0.116183	0.000209587	0.0047443
Hoxb8	15416	2077.81	0.733344	0.197928	0.524967	0.188417	0.000211307	0.00477546
4933431E20Rik	329735	251.496	0.758943	0.205008	0.536371	0.196913	0.000213886	0.00482592
Stk38	106504	3417.83	0.509482	0.137655	0.41469	0.12845	0.00021462	0.00482686
Creg1	433375	875.186	-0.897999	0.242604	-0.602908	0.250615	0.000214325	0.00482686
Cp	12870	1278.89	1.30135	0.351949	0.862209	0.452779	0.000217688	0.00488799
Epb41l4a	13824	842.883	1.13279	0.3067	0.740594	0.366507	0.00022122	0.00495931
Tspyl5	239364	48.2785	-2.15375	0.583261	-1.43705	0.788628	0.000221978	0.00496831
Tlcd1	68385	526.335	-0.530621	0.14395	-0.425639	0.133996	0.000227671	0.00507585
Lrp2bp	67620	31.8688	2.15097	0.583563	1.43052	0.789427	0.000227874	0.00507585
Rnf125	67664	1072.68	-1.05789	0.286962	-0.690697	0.32801	0.000227359	0.00507585
Cav2	12390	5740.22	1.04818	0.28458	0.684102	0.323198	0.000230258	0.0050883
Smyd5	232187	1358.17	-0.641755	0.174192	-0.481197	0.162325	0.000229434	0.0050883
Tarbp2	21357	1475.35	-0.576874	0.15661	-0.449627	0.145473	0.000230052	0.0050883
Apex1	11792	4698.84	-0.640137	0.173746	-0.480445	0.161882	0.000229318	0.0050883
Car5b	56078	126.226	1.33066	0.361228	0.879534	0.468226	0.000229856	0.0050883
Tmem106b	71900	3262.2	0.625988	0.169985	0.473631	0.15815	0.00023085	0.00509331
Adgre5	26364	4008.33	0.635204	0.172644	0.477775	0.160726	0.0002339	0.00515245
Smpd5	100503915	109.067	1.21768	0.331101	0.795296	0.411534	0.00023537	0.00517666
Comt	12846	3978.45	-0.436887	0.118836	-0.370815	0.111813	0.000236554	0.00518633
Urm1	68205	1332.24	-0.833499	0.226713	-0.568143	0.224989	0.000236501	0.00518633
Flna	192176	43333.1	0.493787	0.134352	0.404748	0.12544	0.000237551	0.00520002
Rp9	55934	1552.17	-0.444447	0.121018	-0.375392	0.113721	0.000240125	0.00524812
Abcc8	20927	98.4576	1.66327	0.453102	1.11917	0.617004	0.000241743	0.00527521
1110002L01Rik	100043040	353.881	0.717534	0.195514	0.514727	0.184777	0.000242567	0.00527668
Gopc	94221	1784.93	0.408861	0.111407	0.352702	0.105271	0.000242559	0.00527668
Dynap	75577	1646.31	1.52833	0.416494	1.0213	0.560952	0.000243016	0.00527822
Zfp593	68040	630.72	-0.822103	0.224159	-0.561786	0.220953	0.000244937	0.00531166
Xpc	22591	946.724	0.409535	0.111715	0.353034	0.105536	0.000246464	0.00533648
Ceacam16	330483	18.1796	2.79002	0.761162	1.66358	1.00099	0.000246881	0.00533723
Tatdn2	381801	3604.19	-0.607662	0.165802	-0.46371	0.153939	0.000247361	0.00533931
Nudt15	214254	306.019	-0.708293	0.193303	-0.510083	0.182155	0.000248159	0.00534828
Ddx41	72935	2739.64	-0.491161	0.134073	-0.402769	0.125156	0.000248897	0.0053559
Pde7a	18583	2344.07	0.854283	0.233229	0.576352	0.233823	0.00024942	0.00535888
Zfp296	63872	125.358	-1.11193	0.303717	-0.719479	0.357174	0.000251167	0.00538812
Cpeb4	67579	2820.63	0.840085	0.229498	0.569362	0.22823	0.000251689	0.00539102
Fut1	14343	140.619	1.33726	0.365709	0.875151	0.473404	0.000255561	0.00546555
Evc2	68525	21.2918	-4.94423	1.35367	-1.55026	1.47022	0.000259748	0.00554658
Enpp2	18606	127.122	1.74836	0.478766	1.16702	0.65333	0.000260402	0.00554947
Dusp18	75219	1903.69	0.418677	0.114658	0.358549	0.108102	0.000260679	0.00554947
Tmem167b	67495	1654.08	0.337574	0.0925014	0.30293	0.0884659	0.000262857	0.00558732
Cryl1	68631	1324.93	-0.917289	0.251695	-0.60475	0.261562	0.000267959	0.00567844
Zbtb7c	207259	852.18	1.44604	0.396759	0.950287	0.526435	0.000267787	0.00567844
Pex12	103737	320.594	-0.642976	0.176447	-0.47894	0.164066	0.00026841	0.00567939
Slc12a7	20499	2650.05	0.697292	0.191381	0.503432	0.179604	0.000268978	0.00568277
Slc12a6	107723	2282.51	0.600568	0.16487	0.458895	0.152852	0.00026982	0.00568744
Zfp365	216049	1071.24	-0.777438	0.213436	-0.538809	0.205604	0.000270015	0.00568744
Ing5	66262	1605.33	-0.515515	0.141632	-0.415314	0.131735	0.000272819	0.00573784
Fastkd3	69577	709.828	-0.620902	0.170647	-0.468295	0.158318	0.000274214	0.00575702
Psap	19156	17181.7	0.465016	0.127815	0.386635	0.119596	0.000274557	0.00575702
Mrps30	59054	1897.69	-0.491859	0.135208	-0.402121	0.126071	0.000274982	0.00575729
Mtss1	211401	2658.65	0.51001	0.140258	0.412148	0.130507	0.000276653	0.00576629
Manea	242362	767.804	0.628201	0.172746	0.471577	0.160331	0.000276295	0.00576629
Ccdc114	211535	53.9932	1.63594	0.449852	1.0823	0.610515	0.000276254	0.00576629
Tmco3	234076	1589.51	0.545351	0.15002	0.430921	0.139179	0.000277788	0.0057813
Trim12c	319236	464.533	1.02586	0.282352	0.66137	0.314074	0.000279845	0.00581543
Cars2	71941	783.593	-0.51623	0.142208	-0.415258	0.132204	0.000283298	0.00587844
Ndufaf6	76947	325.919	-0.876166	0.241438	-0.582444	0.244289	0.000284575	0.00589616
Cavin1	19285	25612.8	0.914162	0.251992	0.600763	0.260862	0.000285911	0.00591506
Ecsit	26940	883.131	-0.612006	0.168741	-0.46334	0.15637	0.000286854	0.00592576
Prpf19	28000	9190.03	-0.390051	0.107612	-0.339109	0.101869	0.000289402	0.00596956
Cyp39a1	56050	445.976	0.712878	0.196889	0.508352	0.185204	0.000293793	0.00602448
Prrg1	546336	126.535	0.990711	0.273619	0.639473	0.297126	0.000293735	0.00602448
Arf2	11841	1366.2	-0.901	0.248813	-0.593351	0.255303	0.000293239	0.00602448
Zfp553	233887	2163.04	-0.44255	0.122203	-0.372562	0.114654	0.000292991	0.00602448
Hoxb3	15410	1234.6	0.838568	0.231773	0.56355	0.229378	0.00029682	0.00607761
Rrp9	27966	1567.84	-0.69249	0.191433	-0.499133	0.179145	0.000297569	0.00608403
Tln1	21894	11639	0.520689	0.144043	0.416944	0.13376	0.000300552	0.00613602
Dhx35	71715	876.02	-0.434872	0.120337	-0.3676	0.113009	0.000301759	0.00615165
Hpdl	242642	315.645	-0.787986	0.218074	-0.540411	0.210509	0.000302218	0.00615201
P4ha2	18452	910.49	0.85243	0.235988	0.569171	0.235168	0.000303639	0.00617193
Bola2	66162	812.99	-1.00983	0.279596	-0.648363	0.306958	0.000304129	0.00617289
Ccdc159	67119	35.8404	1.57308	0.435701	1.02558	0.58687	0.000305648	0.0061947
Col28a1	213945	20.9945	-2.138	0.592321	-1.36432	0.803214	0.000306756	0.00620814
Ppm1h	319468	479.575	0.972711	0.269538	0.62779	0.288887	0.000307613	0.00621645
Barx2	12023	137.288	-2.35929	0.654052	-1.46099	0.878916	0.000309522	0.00623696
Nedd4	17999	39178.8	0.450282	0.124828	0.376763	0.116914	0.000309504	0.00623696
3110082I17Rik	73212	832.46	-0.609068	0.168897	-0.460602	0.156311	0.000310772	0.006253
Creld1	171508	813.619	0.876627	0.243117	0.579582	0.245447	0.000311215	0.006253
Prrc1	73137	1997.17	0.330568	0.0917022	0.29705	0.0877209	0.0003124	0.00626779
Ppih	66101	1447.69	-0.65074	0.180587	-0.479514	0.167654	0.000313988	0.00628684
Bcl7b	12054	922.623	-0.522448	0.144993	-0.41733	0.134548	0.000314252	0.00628684
Zwint	52696	2903.31	-0.420824	0.116823	-0.35848	0.109918	0.000315473	0.00629541
Dlg3	53310	2067.66	0.432803	0.1202	0.365906	0.112864	0.000317385	0.00629541
Pon3	269823	1792.48	0.79309	0.220284	0.541229	0.212877	0.00031784	0.00629541
Aatf	56321	1659.28	-0.507794	0.141037	-0.409332	0.131052	0.000317696	0.00629541
Fcho1	74015	410.999	0.800333	0.222266	0.544453	0.215501	0.00031725	0.00629541
Il23a	83430	138.872	1.27926	0.355252	0.81546	0.447608	0.000317022	0.00629541
Nle1	217011	1069.89	-0.773526	0.214785	-0.532831	0.205875	0.000316518	0.00629541
Tshz2	228911	901.657	1.36237	0.378561	0.872524	0.489759	0.000319662	0.00631022
Itfg2	101142	926.928	-0.420944	0.116975	-0.358447	0.110044	0.000319946	0.00631022
A430033K04Rik	243308	323.774	0.681616	0.189391	0.49284	0.176622	0.000319456	0.00631022
Wnk2	75607	393.682	1.57639	0.438142	1.02169	0.589645	0.000320792	0.00631797
Mrpl58	68572	1341.48	-0.679943	0.189121	-0.491805	0.176271	0.000324048	0.00637309
Ift88	21821	519.527	0.520778	0.144947	0.415947	0.13446	0.000327044	0.00642296
Epha3	13837	105.292	-1.81412	0.505119	-1.1727	0.68823	0.000328825	0.00643595
Arhgap10	78514	350.989	1.72721	0.480949	1.11825	0.653821	0.00032909	0.00643595
Nmd3	97112	2379.68	-0.626012	0.174287	-0.467481	0.16131	0.000328352	0.00643595
Acacb	100705	188.818	2.2595	0.629594	1.40302	0.849599	0.000332179	0.00648727
Clu	12759	38965.7	0.814993	0.227329	0.549093	0.221611	0.000336977	0.00657177
Rcc1	100088	4779.32	-0.660107	0.184466	-0.481771	0.17119	0.000345595	0.00672102
Utp18	217109	2105.49	-0.555228	0.155155	-0.432925	0.143454	0.000345534	0.00672102
Dkc1	245474	5658.13	-0.571843	0.159892	-0.440992	0.147714	0.000348304	0.00676428
Pycrl	66194	865.823	-0.738011	0.206469	-0.514907	0.194969	0.000350988	0.00680692
Celsr2	53883	1269.48	1.14977	0.321772	0.722533	0.381054	0.000352573	0.00682817
Aunip	69885	328.316	-0.905184	0.253436	-0.588274	0.259211	0.000354749	0.00686078
Met	17295	6096.17	0.553479	0.155002	0.431625	0.143269	0.000355925	0.00687398
AU022754	105975	46.249	2.12943	0.596921	1.32618	0.808933	0.000360597	0.00695459
Mrpl22	216767	715.756	-0.748628	0.210009	-0.51845	0.198848	0.000364215	0.00701465
Ier5	15939	3805.06	-0.416426	0.116849	-0.354565	0.109876	0.00036551	0.0070202
Imp4	27993	3013.38	-0.478077	0.134147	-0.391316	0.124909	0.000365484	0.0070202
Smarcd1	83797	1057.68	-0.443658	0.124571	-0.371213	0.116588	0.000368746	0.00707262
Sertad4	214791	375.239	1.34137	0.376921	0.84345	0.4817	0.000372625	0.00713719
Zfp397	69256	1559.07	0.566524	0.159274	0.437264	0.147015	0.000375221	0.00717706
St6galnac2	20446	250.352	-1.66995	0.469547	-1.06187	0.634384	0.000375821	0.00717869
Pkd1	18763	1129.01	0.592536	0.166688	0.449537	0.153762	0.000378321	0.00719688
Slitrk6	239250	25.0024	-2.99357	0.84198	-1.57154	1.09033	0.000377416	0.00719688
Ptprb	19263	644.061	0.845714	0.23789	0.558927	0.234818	0.000377885	0.00719688
Hid1	217310	4220.84	0.63665	0.179218	0.469444	0.165606	0.00038177	0.00723588
Fam214b	230088	1261.01	0.88072	0.247901	0.574255	0.249384	0.000381287	0.00723588
Tmem154	320782	41.1784	1.8169	0.511477	1.14939	0.695008	0.000381928	0.00723588
Onecut2	225631	5276.32	-2.96333	0.834442	-1.56199	1.08226	0.000383374	0.00725341
Bcr	110279	3736.28	0.676822	0.190618	0.486788	0.177026	0.000384242	0.00725999
Prr5	109270	376.098	-0.838476	0.23627	-0.554969	0.232192	0.000386981	0.00730184
Tspan13	66109	1158.45	0.995033	0.280454	0.628857	0.302279	0.000388263	0.00731614
Hcar2	80885	75.3813	1.8363	0.517692	1.1573	0.703375	0.000389525	0.00733
Exosc2	227715	1978.55	-0.743078	0.209554	-0.514257	0.19775	0.00039113	0.00735029
Gzf1	74533	1163.35	0.378954	0.106905	0.329746	0.101153	0.000392936	0.00737429
Tep1	21745	1821	0.565152	0.159497	0.435805	0.147121	0.000395108	0.00740509
Spty2d1	101685	2466.86	0.439674	0.124127	0.368158	0.11616	0.000396896	0.00742861
Mul1	68350	1868.66	-0.347547	0.0981809	-0.308076	0.0934506	0.000400337	0.00748297
Gata4	14463	85.9166	-5.62685	1.59047	-1.16028	1.41954	0.000403382	0.0075298
Mindy2	235461	3087.08	0.713203	0.201756	0.500759	0.1886	0.000407811	0.00760229
Esyt2	52635	4976.22	0.484458	0.137102	0.393619	0.127377	0.000410006	0.00762283
Gm14137	623781	1053.98	0.76056	0.215228	0.52028	0.204105	0.000409722	0.00762283
Pygb	110078	6675.68	0.718369	0.203361	0.502676	0.190316	0.000411667	0.00764352
Eral1	57837	929.649	-0.405326	0.11482	-0.346558	0.108054	0.000415416	0.00768245
Ppp2r5e	26932	2814.03	0.339677	0.0962165	0.302316	0.0916992	0.000415024	0.00768245
Plekhn1	231002	304.451	1.23426	0.349609	0.763794	0.427633	0.000414944	0.00768245
Tle3	21887	7656.24	0.673395	0.190924	0.483367	0.176915	0.000420261	0.00775149
Bod1	69556	2915.32	-0.689818	0.195562	-0.490312	0.181749	0.000419718	0.00775149
Abcg8	67470	13.1239	-5.28531	1.49918	-1.22738	1.4197	0.000422722	0.00778657
Nubp2	26426	1697.33	-0.718385	0.203842	-0.501907	0.190643	0.000424725	0.00781314
Ocrl	320634	1536.05	0.491567	0.139572	0.397009	0.129477	0.000428353	0.00786951
Klf2	16598	39.8348	1.29389	0.367495	0.798879	0.459311	0.000430166	0.00789241
Pgp	67078	4521.3	-0.530708	0.150779	-0.417441	0.139236	0.000431931	0.00791438
Exosc5	27998	1159.89	-0.68322	0.194165	-0.486805	0.180112	0.000433574	0.00793406
Zmynd19	67187	2605.3	-0.4296	0.122165	-0.361221	0.114407	0.000437182	0.00798961
Trp63	22061	34.9993	2.59121	0.737062	1.44492	0.974804	0.000438766	0.00800805
Cenpv	73139	759.47	-0.800241	0.227654	-0.534674	0.21895	0.00043948	0.0080106
Tnfrsf22	79202	1492.64	0.801041	0.228004	0.534785	0.219323	0.000442624	0.00804687
Ercc8	71991	399.448	-0.706169	0.200985	-0.495873	0.187249	0.000442192	0.00804687
Tbc1d30	74694	461.419	0.754964	0.214986	0.51568	0.203086	0.000445261	0.00806629
Apol7a	75761	152.452	1.36121	0.387632	0.839142	0.494332	0.000445428	0.00806629
Zmynd8	228880	4818.27	0.545365	0.155279	0.424362	0.143156	0.000444477	0.00806629
1700001L05Rik	69291	718.784	-0.795107	0.226539	-0.53193	0.217283	0.000448437	0.00811025
Ptn	19242	76.0239	-2.66316	0.758855	-1.45556	0.998687	0.00044904	0.00811063
Tsen54	76265	867.396	-0.474636	0.13531	-0.387086	0.125743	0.000451889	0.00812003
Ntmt1	66617	1092.43	-0.73075	0.208315	-0.505417	0.195231	0.000451648	0.00812003
Phb	18673	8176.41	-0.661495	0.188539	-0.476813	0.174175	0.000450581	0.00812003
Gcat	26912	2671.64	-0.7505	0.213943	-0.513471	0.201732	0.000451583	0.00812003
Eef2k	13631	2590.4	0.341172	0.0972867	0.302929	0.0926314	0.000453412	0.00813691
Rangrf	57785	847.227	-1.06046	0.302764	-0.654449	0.337108	0.000460759	0.00825813
Pla2g12a	66350	951.02	-0.902863	0.25787	-0.576845	0.261091	0.000463125	0.00828777
Nes	18008	345.299	1.09587	0.313022	0.673429	0.355587	0.000463601	0.00828777
Ets1	23871	2406.56	1.02317	0.292375	0.634242	0.318226	0.000466099	0.00832174
Cpt1c	78070	112.724	-1.15096	0.32902	-0.704095	0.384776	0.000468485	0.00833233
Tmem120a	215210	1251.02	-0.584086	0.16695	-0.442014	0.153509	0.000467778	0.00833233
Fam136a	66488	2774.72	-0.604969	0.172924	-0.451502	0.158994	0.000467938	0.00833233
Eif3g	53356	5236.51	-0.426888	0.122057	-0.358945	0.114276	0.000469753	0.00834425
Gm5113	330503	154.445	0.721508	0.206355	0.500543	0.192721	0.000471507	0.00836475
Phldb1	102693	963.282	0.586898	0.1679	0.443113	0.154346	0.000473122	0.00838273
Podxl	27205	3334.96	1.30581	0.373622	0.79763	0.466694	0.00047407	0.00838446
Serpinb1a	66222	5467.56	-0.775421	0.221879	-0.522192	0.210829	0.000474422	0.00838446
Serpina3i	628900	16.4399	-4.80357	1.37549	-1.28946	1.39444	0.000478946	0.00845369
Ly6c1	17067	9677.18	1.12435	0.322066	0.687034	0.37095	0.000481141	0.00846376
Isg20	57444	310.526	0.79226	0.226948	0.528592	0.217014	0.000481337	0.00846376
Rbbp8nl	271887	227.886	0.670248	0.191966	0.479078	0.177342	0.000480342	0.00846376
Cdca5	67849	1202.02	-0.679811	0.194809	-0.482882	0.180214	0.000483695	0.00848382
Qdpr	110391	2307.89	-0.674846	0.193379	-0.48084	0.178749	0.000483468	0.00848382
Fbxl20	72194	2437.77	0.745061	0.213616	0.509202	0.200718	0.00048692	0.00850829
Adsl	11564	3242.06	-0.440517	0.126291	-0.366774	0.117911	0.000486435	0.00850829
Iqcc	230767	240.161	0.809179	0.231999	0.535129	0.223395	0.000486907	0.00850829
Nr1i2	18171	235.84	-1.96878	0.564646	-1.18546	0.76296	0.000488918	0.00852229
Hivep3	16656	51.2983	2.04071	0.585333	1.21944	0.790166	0.000489555	0.00852229
Poli	26447	462.85	0.751955	0.215668	0.511847	0.203074	0.000489148	0.00852229
Wdr5	140858	4256.16	-0.414264	0.118866	-0.350822	0.111492	0.00049187	0.00855192
Kirrel3	67703	57.0226	1.97989	0.568378	1.18834	0.767637	0.000495081	0.00859703
Zfp563	240068	165.826	0.846155	0.242947	0.54978	0.237969	0.000496054	0.00860321
Ubr2	224826	3841.48	0.542383	0.155762	0.421226	0.143401	0.000497464	0.00861695
Epdr1	105298	150.289	-1.96242	0.563965	-1.17702	0.761427	0.000502011	0.00868491
Lgals2	107753	2465.89	-2.32187	0.66736	-1.32631	0.891703	0.000502945	0.0086903
Atp2b4	381290	81.3416	-2.6167	0.752208	-1.41005	0.988882	0.000503859	0.00869532
Wdr45b	66840	2608.56	-0.407106	0.117044	-0.34616	0.109903	0.000504748	0.00869989
Sertad1	55942	1013.99	-0.706502	0.203151	-0.492696	0.188747	0.000505701	0.00870555
Gimd1	433653	11.9383	-6.29675	1.81256	-0.90245	1.32065	0.000512848	0.00881201
Rdh9	103142	614.638	-1.53904	0.443042	-0.93593	0.583255	0.000513149	0.00881201
Lfng	16848	1371.93	-0.644996	0.185697	-0.467035	0.170815	0.000513945	0.00881482
Slc25a28	246696	855.991	-0.32539	0.0936924	-0.291019	0.0894138	0.00051476	0.00881796
Rpl4	67891	73785.5	-0.417821	0.120378	-0.352561	0.112774	0.000518707	0.00886379
Cerk	223753	1689.19	0.83149	0.239551	0.542176	0.232642	0.000518457	0.00886379
Stoml2	66592	3157.05	-0.406659	0.117213	-0.345615	0.110034	0.000521619	0.0088735
Zfp322a	218100	924.541	0.589875	0.170014	0.442763	0.156035	0.000521293	0.0088735
Pard3b	72823	411.703	0.826281	0.238161	0.539841	0.230679	0.000521589	0.0088735
Robo3	19649	27.9065	-1.56119	0.450001	-0.947268	0.593865	0.000521821	0.0088735
Plscr1	22038	4252.61	-0.571633	0.164808	-0.43435	0.151327	0.000523428	0.00887918
Odc1	18263	19718.9	-0.634959	0.183055	-0.462421	0.168195	0.000523029	0.00887918
Tbc1d8b	245638	1845.87	0.515994	0.148787	0.4073	0.137239	0.000524353	0.00888406
Tomm40l	641376	1808.78	-0.536456	0.154832	-0.417359	0.142483	0.000530699	0.00898067
Upk3bl	69665	292.057	1.97909	0.571449	1.17258	0.769832	0.000533626	0.00900832
Gpt2	108682	1209.71	1.10689	0.319598	0.670682	0.362782	0.00053341	0.00900832
Gpr158	241263	22.0944	2.76185	0.797612	1.41999	1.03567	0.000534891	0.00901877
Kcnma1	16531	53.5558	2.42601	0.70093	1.34146	0.929521	0.000537916	0.00905881
Tmem54	66260	3500.27	-0.954951	0.27597	-0.593924	0.286486	0.000539492	0.0090744
Pgam5	72542	2239.51	-0.4133	0.119468	-0.349426	0.111967	0.000541143	0.00909119
Scamp5	56807	1800.48	-0.645651	0.186672	-0.466151	0.171545	0.000542684	0.00910612
Nbr1	17966	7178.08	0.426035	0.12326	0.35706	0.115231	0.000547446	0.00915297
Ssu72	68991	2767.94	-0.50761	0.146857	-0.402429	0.135516	0.000547284	0.00915297
Galnt18	233733	40.5768	-2.15534	0.623466	-1.24419	0.836204	0.00054618	0.00915297
Hspbp1	66245	2249.98	-0.621286	0.179819	-0.455556	0.164945	0.000550176	0.00916731
Mcrs1	51812	2032.63	-0.537777	0.155652	-0.417465	0.143143	0.000550275	0.00916731
Mob2	101513	1386.84	-0.57905	0.167568	-0.43694	0.153698	0.000549056	0.00916731
Prmt2	15468	761.382	0.762598	0.220809	0.512557	0.208029	0.000553033	0.00919614
Il1rn	16181	8515.59	0.524773	0.151953	0.410973	0.139913	0.000553325	0.00919614
Pop5	117109	879.829	-1.02607	0.297246	-0.626253	0.321514	0.000556602	0.00923959
Pgs1	74451	2312.29	-0.427062	0.123761	-0.357483	0.115651	0.00055912	0.00927036
Erlec1	66753	1216.86	0.437048	0.126692	0.363359	0.118169	0.000561245	0.00929454
Wdr55	67936	1422.42	-0.449757	0.130455	-0.370642	0.121393	0.000565568	0.00935464
Prss56	69453	24.7661	-7.29768	2.11692	-0.68309	1.19134	0.000566216	0.00935464
Mal	17153	4807.87	1.05973	0.307523	0.641913	0.338866	0.000568926	0.0093772
Clp1	98985	903.655	-0.46375	0.134567	-0.378485	0.124915	0.000568435	0.0093772
Pla2g4a	18783	1783.26	1.10723	0.321444	0.666354	0.363638	0.000572016	0.009417
Ino80c	225280	2058.39	-0.550196	0.159752	-0.422814	0.146666	0.000573025	0.00942247
Slc16a13	69309	573.508	-0.413441	0.120082	-0.348989	0.112467	0.000575336	0.00942713
Tmprss4	214523	6972.68	-0.663873	0.192812	-0.472378	0.177331	0.000575041	0.00942713
Insig1	231070	9835.57	-0.591028	0.171637	-0.441527	0.157264	0.000574302	0.00942713
Frem2	242022	48.619	-5.74958	1.67022	-0.980522	1.339	0.00057658	0.00943643
Npepl1	228961	2798.95	-0.495925	0.144089	-0.395654	0.133069	0.000577874	0.00944652
Msln	56047	25689.3	0.507405	0.147622	0.401365	0.136089	0.000587795	0.00959744
Snu13	20826	4445.54	-0.558818	0.162641	-0.426381	0.149154	0.000590591	0.00963182
Tnks	21951	4414.8	0.606285	0.176587	0.447512	0.161684	0.000596181	0.00971162
Rwdd2b	53858	787.219	-0.485116	0.141337	-0.389512	0.13067	0.000598379	0.00972958
Ddx18	66942	3732.03	-0.386416	0.112585	-0.33173	0.105968	0.000598679	0.00972958
Mgat4a	269181	20200.2	0.58953	0.171837	0.439999	0.157322	0.000601896	0.00977047
Pld3	18807	1123.6	0.655712	0.19118	0.467941	0.17549	0.00060399	0.00979306
Gatb	229487	535.439	-0.36917	0.107699	-0.32037	0.101713	0.00060854	0.00984738
Plcd3	72469	1867.63	0.491357	0.143349	0.392593	0.132378	0.000608752	0.00984738
Prkacb	18749	1428.7	0.658239	0.192081	0.468721	0.176326	0.000610541	0.00986487
Rbfox2	93686	4943.95	0.397355	0.116057	0.338433	0.108961	0.000617516	0.00993657
Ldb3	24131	58.3002	-2.7747	0.810281	-1.37531	1.04294	0.000616231	0.00993657
Dusp6	67603	4749.43	0.420904	0.12294	0.352879	0.11489	0.000617829	0.00993657
Trim29	72169	1519.91	1.04529	0.305311	0.629904	0.332288	0.000617794	0.00993657
Zkscan8	93681	979.691	0.799307	0.233538	0.52332	0.222393	0.000620269	0.00995285
Snrk	20623	2557.76	0.518959	0.151619	0.40645	0.139465	0.000619818	0.00995285
Cinp	67236	1648.98	-0.461303	0.134818	-0.376115	0.125057	0.000622365	0.00997501
Kif3b	16569	2798.52	0.529512	0.15496	0.411333	0.142322	0.000632966	0.0101154
Micall2	231830	2652.66	0.656945	0.192243	0.467389	0.176321	0.000632524	0.0101154
Tgfb3	21809	519.716	2.14057	0.62646	1.20338	0.835443	0.000633303	0.0101154
Syt17	110058	20.0253	2.8589	0.837421	1.3729	1.0677	0.00064031	0.010197
Frat2	212398	479.186	-0.709131	0.207724	-0.487644	0.192082	0.000640605	0.010197
Enho	69638	70.4048	1.52383	0.446323	0.897373	0.579438	0.000639751	0.010197
Smu1	74255	4428.36	-0.338994	0.0993391	-0.299524	0.0943698	0.000643715	0.0102348
Clca4a	99663	146.173	-0.963215	0.282365	-0.589113	0.292306	0.000646686	0.0102704
Cep290	216274	1685.69	0.819471	0.240381	0.529462	0.230534	0.000651895	0.0103413
D5Ertd579e	320661	2518.74	0.415764	0.121995	0.349267	0.114047	0.000654303	0.0103677
Sec14l1	74136	5994.76	0.729805	0.214252	0.494837	0.198973	0.00065851	0.0104205
Fpgt	75540	855.913	0.456915	0.134161	0.373024	0.124449	0.000659874	0.0104205
Myrf	225908	1485.16	-2.14842	0.630788	-1.19665	0.839372	0.000659394	0.0104205
Cadm4	260299	623.368	1.12303	0.329866	0.66484	0.373322	0.000662886	0.0104562
Sppl2a	66552	10545	0.673699	0.19792	0.472907	0.181712	0.00066432	0.010467
Cog3	338337	2825.59	0.343888	0.101163	0.302641	0.0959631	0.00067548	0.0106308
Clpp	53895	1278.67	-0.568042	0.167162	-0.428244	0.152856	0.000678441	0.0106534
Fastkd2	75619	1522.31	-0.540071	0.158921	-0.415338	0.145644	0.00067791	0.0106534
Mrpl43	94067	1778.37	-0.406466	0.119632	-0.343281	0.111998	0.000679686	0.0106609
Mga	29808	3834.7	0.639935	0.188479	0.458693	0.172329	0.000685648	0.0107303
Gfer	11692	1885.35	-0.440111	0.129624	-0.363128	0.120549	0.000685543	0.0107303
Gngt2	14710	223.226	-1.19427	0.351888	-0.699859	0.411455	0.000689049	0.0107714
Hnrnpd	11991	7264.51	-0.425937	0.125523	-0.354824	0.117041	0.000690583	0.0107833
Wdr43	72515	5442.92	-0.466022	0.137418	-0.377426	0.127182	0.00069568	0.0108265
Dtl	76843	2349.32	-0.508897	0.150048	-0.399797	0.13796	0.000694967	0.0108265
Plxnd1	67784	996.587	1.42548	0.420332	0.829807	0.532139	0.00069556	0.0108265
Dctpp1	66422	1240.26	-0.811901	0.239526	-0.52408	0.228452	0.000699892	0.0108799
Nup62	18226	4397.95	-0.461501	0.136236	-0.374798	0.126164	0.000705308	0.0109519
Rprd1a	225283	1151.1	0.47161	0.139248	0.380251	0.128725	0.000707031	0.0109664
Pcolce2	76477	66.8007	1.59465	0.470918	0.923051	0.614126	0.000708548	0.0109778
Snx7	76561	2072.56	-0.630031	0.186073	-0.453917	0.169916	0.000709372	0.0109783
Rnmt	67897	2415.96	-0.346684	0.102462	-0.304215	0.0970887	0.000715637	0.0110508
Hspbap1	66667	745.289	-0.529375	0.156447	-0.409404	0.143415	0.000715072	0.0110508
Dcun1d4	100737	3081.79	0.837045	0.24746	0.532768	0.238458	0.00071819	0.0110779
Arih2	23807	3414.35	-0.355619	0.105168	-0.310219	0.0994534	0.000721108	0.0110861
Mon1a	72825	960.097	-0.489458	0.144732	-0.389424	0.133377	0.000720082	0.0110861
Scamp4	56214	5168.75	-0.473879	0.140136	-0.381229	0.129463	0.000720761	0.0110861
Klhdc7a	242721	2558.79	0.69111	0.204414	0.477562	0.187826	0.000722389	0.0110936
Prr36	73072	17.686	2.46951	0.730493	1.26818	0.95185	0.000723266	0.0110948
Map4k5	399510	2170.05	0.396667	0.117348	0.336703	0.110004	0.000724148	0.0110962
Mxra7	67622	24.9673	-2.03019	0.600882	-1.12781	0.79755	0.000728355	0.0111484
Gpat3	231510	476.691	0.682298	0.201981	0.473909	0.18528	0.00073009	0.0111627
Fstl4	320027	58.9335	2.12849	0.630246	1.1641	0.834467	0.000732172	0.0111823
Smn1	20595	1658.41	-0.601109	0.178023	-0.441198	0.16237	0.000733917	0.0111967
Sftpd	20390	1078.9	1.41704	0.419901	0.817851	0.528443	0.00073895	0.0112611
Aff1	17355	5639.28	0.739352	0.219185	0.494958	0.203441	0.000743033	0.011311
Ptprs	19280	8961.32	0.921211	0.273176	0.564549	0.274433	0.000745633	0.0113376
Uevld	54122	2356.88	0.411879	0.122149	0.345732	0.11411	0.000746407	0.0113376
Kdm5b	75605	5242.16	0.762229	0.226163	0.503129	0.211296	0.000750979	0.0113822
Hs6st2	50786	16.9715	-4.27915	1.26964	-1.20004	1.30798	0.000750715	0.0113822
Cdca7	66953	4140.75	-0.607958	0.180548	-0.443385	0.164562	0.000759114	0.011493
Cfap69	207686	131.376	1.97309	0.586017	1.09507	0.776279	0.000760059	0.0114949
E2f3	13557	2279.28	-0.471506	0.140084	-0.379261	0.129365	0.000763006	0.0115269
Sardh	192166	111.624	1.47321	0.437769	0.845153	0.556782	0.000764677	0.0115397
Timm13	30055	2847.28	-0.860094	0.255735	-0.53894	0.248524	0.000770388	0.0115928
Polr3d	67065	808.862	-0.559645	0.166407	-0.422217	0.151914	0.00077069	0.0115928
Ltv1	353258	2234.54	-0.635308	0.188875	-0.454259	0.172232	0.000769221	0.0115928
Lamc2	16782	19867.1	0.447329	0.133045	0.365921	0.123377	0.000773128	0.0115989
Ptges2	96979	1330.59	-0.637582	0.189639	-0.455039	0.17293	0.000773595	0.0115989
Rsf1	233532	2828.96	0.635019	0.188853	0.45405	0.172195	0.000772417	0.0115989
Ccdc116	76872	442.904	-0.788716	0.234617	-0.511923	0.221018	0.000774598	0.0116015
Pex10	668173	302.526	-0.62263	0.185305	-0.44886	0.168845	0.000779333	0.0116474
Ntn4	57764	231.704	1.72478	0.513294	0.976245	0.673991	0.00077882	0.0116474
Fkbp5	14229	2367.73	-0.681344	0.202799	-0.471848	0.185716	0.000780276	0.011649
Tomm5	68512	2134.18	-1.23461	0.367588	-0.710899	0.433919	0.000783159	0.0116705
Pradc1	73327	264.893	-0.793331	0.236209	-0.513246	0.222825	0.000783387	0.0116705
Stam	20844	2167.5	0.432682	0.128856	0.35746	0.119804	0.000785426	0.0116884
Dennd3	105841	467.577	0.713419	0.212674	0.48338	0.195802	0.000795056	0.011819
Ncmap	230822	105.265	1.49621	0.446216	0.852069	0.568453	0.000799109	0.0118666
Psmb3	26446	4397.93	-0.6015	0.179409	-0.439607	0.163359	0.000800363	0.0118726
Cbln1	12404	57.8006	2.55122	0.761143	1.2536	0.978981	0.000802825	0.0118824
Trpv4	63873	43.3904	1.59028	0.474458	0.902019	0.613482	0.000802906	0.0118824
Nectin3	58998	2148.72	-1.02836	0.306846	-0.606746	0.326278	0.000804029	0.0118824
Ifit2	15958	57.1937	-1.42882	0.426353	-0.814282	0.535067	0.000804434	0.0118824
Irf2bpl	238330	5758.86	0.919206	0.274383	0.560104	0.2744	0.000807862	0.0119079
Tldc2	383766	8.86579	-3.33251	0.994747	-1.29679	1.17869	0.000807805	0.0119079
Itgav	16410	12817.7	0.904088	0.269959	0.553913	0.267754	0.000811098	0.0119429
Golgb1	224139	6542.36	0.655306	0.195701	0.460855	0.178498	0.000812459	0.0119504
Reg3b	18489	100.577	-4.48815	1.34112	-1.12016	1.30472	0.000818198	0.0120221
Dohh	102115	2209.86	-0.602024	0.180044	-0.439163	0.163831	0.000826533	0.0121318
Osbpl11	106326	1181.09	0.401922	0.120214	0.338784	0.112401	0.000827592	0.0121345
Zfp846	244721	191.299	0.604578	0.180872	0.440132	0.164566	0.000830049	0.012145
Emg1	14791	4681.64	-0.560915	0.167804	-0.421467	0.152973	0.000829756	0.012145
Ceacam19	319930	367.169	1.39146	0.4164	0.789758	0.516361	0.000832796	0.0121724
Nufip1	27275	1059.81	-0.577636	0.172881	-0.428681	0.157412	0.000834062	0.0121782
Gcnt1	14537	3939.93	0.494462	0.148047	0.389913	0.136019	0.000838113	0.0122245
Cnbp	12785	16419.4	-0.617088	0.184856	-0.444905	0.168142	0.000843185	0.0122856
Ell2	192657	1676.98	0.532904	0.159681	0.408396	0.145916	0.000845959	0.0123132
Zfp12	231866	542.451	0.434838	0.130334	0.357873	0.121008	0.000848925	0.0123435
Entpd3	215446	1561.13	0.807698	0.24233	0.515293	0.229194	0.000858983	0.0124767
Znrf1	170737	1667.1	0.60964	0.182945	0.441431	0.166324	0.000861097	0.0124923
Psmg3	66506	621.484	-0.964996	0.289604	-0.575623	0.296124	0.000861844	0.0124923
Pcbd1	13180	1381.58	-0.986682	0.296166	-0.584572	0.306486	0.000863743	0.012505
Rsl24d1	225215	6020.78	-0.52139	0.156514	-0.402627	0.143172	0.000864518	0.012505
Kcnj11	16514	20.4856	2.64513	0.794154	1.24479	1.00747	0.00086613	0.0125154
Pla2g2d	18782	72.5097	-1.82097	0.546815	-1.00198	0.716499	0.000868042	0.01253
Tns2	209039	414.679	1.18181	0.355077	0.674398	0.406659	0.000873731	0.0125991
Ecscr	68545	1578.95	-0.683269	0.205333	-0.469555	0.187566	0.000875951	0.012605
Dcbld2	73379	3482.91	0.65929	0.198123	0.460551	0.180465	0.000875702	0.012605
Itpr3	16440	13710.4	0.610114	0.183384	0.441209	0.166656	0.000877924	0.0126204
Ggta1	14594	872.18	-0.728774	0.21918	-0.485921	0.201926	0.000884187	0.0126973
S100a10	20194	10276.9	-0.833693	0.250796	-0.523581	0.239526	0.000886744	0.0127079
Myo5c	208943	2886.61	1.10095	0.33119	0.634016	0.364236	0.000886626	0.0127079
Psmb10	19171	1017.69	-0.633134	0.190486	-0.450125	0.173148	0.000888047	0.0127135
Fndc3b	72007	2735.77	0.605778	0.182369	0.439044	0.165673	0.000894684	0.0127954
Grn	14824	3560.03	0.440548	0.132669	0.360472	0.122946	0.000898079	0.0128308
Ddx60	234311	141.522	1.1856	0.35714	0.673798	0.408879	0.000901153	0.0128615
Gnptg	214505	414.989	-0.401595	0.120986	-0.33781	0.113018	0.000902235	0.0128638
Pop4	66161	1108	-0.602485	0.181535	-0.437483	0.164888	0.000903962	0.0128752
Prdm1	12142	850.956	2.35296	0.709042	1.17597	0.916006	0.000904985	0.0128766
Foxn1	15218	54.8392	1.69581	0.511168	0.935519	0.662758	0.000908223	0.0129095
Raly	19383	10429.9	-0.491524	0.148278	-0.387175	0.136104	0.000916785	0.0130047
Gm10560	100038526	10.1712	2.9778	0.898244	1.253	1.09586	0.000915992	0.0130047
Cyp3a13	13113	621.624	-0.75008	0.226584	-0.491925	0.209596	0.000931689	0.0131958
Bmf	171543	610.613	1.25573	0.379347	0.706246	0.446256	0.000932145	0.0131958
Amdhd2	245847	1282.47	-0.587274	0.177484	-0.430477	0.161164	0.00093668	0.0132465
Hoxb4	15412	659.194	0.856396	0.258899	0.529563	0.249255	0.000940177	0.0132825
Glrp1	14659	62.4963	2.04289	0.618109	1.07176	0.805982	0.000949564	0.0134015
Pcmtd2	245867	1260.94	0.537044	0.16252	0.408335	0.148134	0.000951549	0.013416
Rrm2	20135	6508.43	-0.639563	0.193599	-0.450915	0.175744	0.000954713	0.0134199
Dag1	13138	16567.3	0.529714	0.160336	0.404933	0.146266	0.000953911	0.0134199
Tmem231	234740	185.438	0.788958	0.238783	0.504909	0.223477	0.00095291	0.0134199
Far1	67420	6889.98	0.836602	0.253308	0.521664	0.241544	0.000957561	0.0134379
Slc20a2	20516	3713.4	-0.259636	0.0786157	-0.239067	0.0757889	0.000957919	0.0134379
Carf	241066	284.956	0.75226	0.227804	0.491764	0.210671	0.000959237	0.0134428
Slc35c2	228875	1699.99	-0.433886	0.131482	-0.355926	0.121888	0.000966996	0.0135135
Cltb	74325	5957.51	-0.463544	0.140472	-0.372069	0.129467	0.000967188	0.0135135
Cd24a	12484	8771.15	1.01365	0.307144	0.589739	0.320698	0.000966006	0.0135135
Bap1	104416	3199.77	-0.340601	0.103232	-0.298206	0.0976822	0.000968991	0.0135251
Hira	15260	4523.98	-0.34637	0.105027	-0.30206	0.099244	0.00097402	0.013535
Mrpl27	94064	786.691	-0.646392	0.196025	-0.452995	0.177926	0.000975521	0.013535
Rem2	140743	103.029	1.55993	0.472895	0.858013	0.600515	0.000971425	0.013535
Dusp9	75590	877.98	-0.757537	0.229692	-0.493139	0.212643	0.000973548	0.013535
Fam171a2	217219	403.979	1.17063	0.355003	0.660113	0.401489	0.000975444	0.013535
Tuba1c	22146	23834.3	-0.572754	0.173642	-0.423636	0.157685	0.000972095	0.013535
Trim32	69807	1034.98	0.403785	0.12248	0.338378	0.11425	0.000978149	0.013558
Rsl1d1	66409	6990.67	-0.364867	0.110726	-0.31416	0.104178	0.00098343	0.0136176
Polk	27015	1334.42	0.559517	0.169844	0.417672	0.154351	0.000986649	0.0136486
Nop58	55989	8289.9	-0.597049	0.181319	-0.433304	0.164394	0.000991938	0.0137082
Gm14853	108168478	68.3917	1.18935	0.361341	0.667398	0.411516	0.000996563	0.0137585
Stx2	13852	260.574	0.889857	0.270416	0.539249	0.263891	0.000999413	0.0137777
Usp32	237898	2442.4	0.507992	0.154379	0.39396	0.14114	0.000999929	0.0137777
Reg3g	19695	66.883	-3.18546	0.968769	-1.21585	1.13788	0.00100847	0.0138816
Kat5	81601	1424.28	-0.403177	0.122709	-0.337643	0.114424	0.00101757	0.0139931
1110008P14Rik	73737	523.5	-0.609448	0.185526	-0.437668	0.168067	0.00101992	0.0140115
Grwd1	101612	1796.66	-0.688217	0.209552	-0.467164	0.190804	0.00102264	0.0140351
Mia3	338366	4320.65	0.60222	0.18349	0.434563	0.166205	0.00103063	0.0141309
Steap1	70358	1175.19	0.974739	0.297185	0.569816	0.302601	0.00103843	0.0142099
Mrps28	66230	438.435	-0.83133	0.253451	-0.516637	0.240403	0.0010379	0.0142099
Tmem123	71929	3104.56	0.496593	0.151475	0.38779	0.138633	0.00104403	0.014271
Ccdc102a	234582	78.7284	1.51826	0.463147	0.82677	0.580754	0.00104494	0.014271
Epn2	13855	2944.94	0.728346	0.222247	0.480595	0.20374	0.00104847	0.0143052
Pusl1	433813	804.654	-0.705463	0.215289	-0.472548	0.196438	0.00104987	0.0143102
Lemd1	213409	48.278	1.55262	0.473912	0.842618	0.597336	0.00105221	0.0143142
Trib3	228775	514.816	1.64593	0.502372	0.887231	0.641002	0.0010517	0.0143142
Kifc3	16582	6159.2	0.536759	0.163935	0.406342	0.149137	0.00105957	0.0144002
Chchd3	66075	3520.53	-0.360516	0.110151	-0.310759	0.103654	0.00106435	0.014423
Vwa5a	67776	2124.43	0.606655	0.185328	0.435654	0.167743	0.00106255	0.014423
Slc29a2	13340	346.111	-0.647948	0.197955	-0.451441	0.179326	0.00106332	0.014423
Ppa1	67895	5619.57	-0.576673	0.176223	-0.423442	0.159691	0.00106639	0.0144367
Mettl1	17299	638.015	-0.97288	0.297487	-0.567261	0.302057	0.00107425	0.0144728
Ndrg3	29812	1218.42	-0.273005	0.0834626	-0.249022	0.0801582	0.00107172	0.0144728
Trmt6	66926	2622.93	-0.467398	0.142899	-0.372745	0.131404	0.00107231	0.0144728
Lhx6	16874	52.7701	-2.02334	0.618686	-1.0363	0.799024	0.00107403	0.0144728
Cers4	67260	178.788	-3.27887	1.0023	-1.18815	1.15199	0.00107041	0.0144728
Kif21b	16565	1476.35	0.896049	0.274027	0.538208	0.267355	0.00107575	0.014479
Mx1	17857	207.698	1.68694	0.51623	0.900956	0.659669	0.00108384	0.0145738
Adcy8	11514	278.755	-1.81301	0.554931	-0.954868	0.714555	0.00108657	0.0145965
Zfp292	30046	3419.56	0.617262	0.188956	0.439259	0.170922	0.00108812	0.0146018
Timm44	21856	2918.41	-0.454724	0.139211	-0.365904	0.128297	0.00108906	0.0146018
Cdc42se2	72729	4391.23	-0.300144	0.0919037	-0.269154	0.0876956	0.00109133	0.0146181
Rab1b	76308	5790.3	-0.408316	0.125045	-0.339983	0.116365	0.00109323	0.0146265
Irx2	16372	34.0313	-1.83419	0.561747	-0.962131	0.723462	0.00109405	0.0146265
Arrb1	109689	1734.85	0.557327	0.17081	0.414622	0.154924	0.00110295	0.0147314
Cdk2ap1	13445	5099.9	-0.475347	0.145731	-0.376383	0.133744	0.00110704	0.0147577
Rab11fip3	215445	1589.3	0.472467	0.144841	0.374926	0.132999	0.0011064	0.0147577
Aamdc	66273	249.085	-0.836866	0.256667	-0.515822	0.243364	0.0011121	0.014811
Svil	225115	3638.64	0.406244	0.124659	0.33854	0.116025	0.0011187	0.0148847
Megf8	269878	3996.11	0.741794	0.227674	0.483097	0.20896	0.00112141	0.0149066
Bex1	19716	788.612	-2.80769	0.861972	-1.17251	1.04704	0.00112484	0.0149378
Adamtsl4	229595	856.201	0.610675	0.187509	0.435904	0.169485	0.00112682	0.01495
Asap1	13196	1671.56	0.655549	0.201347	0.452669	0.182214	0.00113063	0.0149863
Emc8	18117	1359.39	-0.557253	0.171187	-0.414076	0.155184	0.00113297	0.015003
Psmb4	19172	7784.51	-0.490437	0.150679	-0.383543	0.137856	0.00113452	0.0150092
Btbd2	208198	1431.74	0.740432	0.227548	0.482156	0.208678	0.00113808	0.0150421
Hpse	15442	1000.71	0.533886	0.164138	0.403716	0.149162	0.0011433	0.0150968
Ap5b1	381201	828.353	0.57424	0.176693	0.420825	0.159881	0.00115433	0.0152136
Cd2ap	12488	29028.3	0.526291	0.161933	0.400142	0.147282	0.00115385	0.0152136
Id4	15904	13.1051	-2.89561	0.891108	-1.16641	1.06748	0.00115627	0.0152248
Rplp0	11837	107618	-0.434426	0.133773	-0.354131	0.123679	0.00116424	0.0153153
Tpst2	22022	968.458	-0.47801	0.147236	-0.37697	0.134941	0.00116809	0.0153514
Cct3	12462	15608	-0.410145	0.126372	-0.340344	0.117446	0.00117229	0.0153785
Timm23	53600	5287.29	-0.52656	0.162242	-0.399989	0.147514	0.00117236	0.0153785
Phactr4	100169	4274.01	0.37443	0.11543	0.318799	0.108149	0.00117949	0.0154431
Nicn1	66257	363.434	0.637996	0.196667	0.445177	0.177629	0.00117846	0.0154431
Ago1	236511	6512.24	0.537979	0.165881	0.404932	0.150572	0.0011821	0.0154627
Igf2bp1	140486	152.748	-1.84324	0.568726	-0.948582	0.727228	0.00119111	0.015566
Cnn2	12798	6365.67	0.667924	0.206147	0.455639	0.186481	0.0011951	0.0156035
Nudt19	110959	1262.87	-0.67141	0.207339	-0.456698	0.187591	0.00120276	0.0156741
Ehbp1l1	114601	3145.68	0.458493	0.141586	0.366611	0.130191	0.00120259	0.0156741
Synj1	104015	1374.14	0.49583	0.153177	0.385202	0.139862	0.00120802	0.0157165
Rlf	109263	2302.17	0.562376	0.173738	0.414982	0.157214	0.00120827	0.0157165
Igf1r	16001	4318.19	1.11806	0.345456	0.619603	0.375376	0.00121019	0.0157268
Dbp	13170	120.424	1.02533	0.31685	0.581034	0.328481	0.00121208	0.0157367
Ctdp1	67655	1906.37	-0.383443	0.118579	-0.324059	0.110819	0.00122216	0.0158381
Mrpl11	66419	1343.61	-0.792121	0.244952	-0.497039	0.227524	0.00122161	0.0158381
Lsm2	27756	1406.97	-0.576395	0.178332	-0.420417	0.161125	0.0012286	0.0158767
Pik3cg	30955	123.594	2.01568	0.623681	1.00222	0.795774	0.0012297	0.0158767
Plau	18792	1712.84	1.15754	0.358141	0.635651	0.39599	0.00122893	0.0158767
Rps5	20103	26500.9	-0.557283	0.17241	-0.412527	0.156038	0.00122795	0.0158767
Cmtm7	102545	685.482	-0.615864	0.19063	-0.435762	0.171932	0.00123498	0.0159284
Rps14	20044	36049.8	-0.823016	0.254789	-0.506845	0.239221	0.00123712	0.0159284
Mrpl54	66047	890.682	-0.731138	0.226333	-0.476345	0.20658	0.00123634	0.0159284
Lncenc1	100039691	284.151	-1.05801	0.327612	-0.59272	0.344916	0.00124025	0.0159539
Eya2	14049	922.102	1.06442	0.329734	0.595016	0.348174	0.00124616	0.0160151
Reep5	13476	2166.97	0.587286	0.181956	0.424448	0.164225	0.00124826	0.0160274
Rex1bd	66462	1195.29	-0.667657	0.206973	-0.45418	0.186976	0.00125615	0.016099
Pes1	64934	6383.26	-0.409472	0.126927	-0.33925	0.117872	0.00125514	0.016099
Rbm38	56190	1588.63	-0.525	0.16294	-0.397851	0.147951	0.00127282	0.0162937
Eef1b2	55949	24334.3	-0.596146	0.185033	-0.427484	0.166851	0.00127368	0.0162937
Prpf31	68988	2831.45	-0.466368	0.144777	-0.369858	0.132792	0.00127622	0.0163112
Itga7	16404	187.038	1.52509	0.473934	0.79975	0.584228	0.00129112	0.0164866
Gm4759	209380	12.4461	-2.36739	0.735866	-1.07619	0.917857	0.00129474	0.0165119
Fuom	69064	104.889	-1.16611	0.362486	-0.635144	0.400735	0.00129547	0.0165119
Ly6m	67038	1203.64	1.28575	0.399732	0.688668	0.46335	0.00129756	0.0165235
C3	12266	925.791	2.25593	0.701561	1.05231	0.881343	0.00130179	0.016532
Hsd17b13	243168	19.678	-4.27173	1.32829	-0.972184	1.22154	0.0013001	0.016532
Tex15	104271	143.202	-1.29961	0.40413	-0.694781	0.470577	0.00130076	0.016532
Bysl	53414	2164.62	-0.551754	0.171654	-0.408969	0.155245	0.00130746	0.0165738
Faxc	76132	1156.24	0.750742	0.233555	0.480989	0.21378	0.0013071	0.0165738
Bspry	192120	7751.43	-0.409903	0.127543	-0.339053	0.118365	0.00130975	0.0165878
2310011J03Rik	66374	1567.18	-0.703666	0.218987	-0.465268	0.198472	0.00131232	0.0166052
Mrpl3	94062	2497.69	-0.46828	0.14584	-0.370321	0.133636	0.00132311	0.0167266
Agmat	75986	7.96487	-6.15841	1.91824	-0.629395	1.10997	0.00132528	0.0167388
Tmem63a	208795	4459.22	0.724475	0.225783	0.471697	0.2053	0.00133323	0.0168088
Znhit3	448850	399.192	-0.809767	0.252352	-0.49953	0.235069	0.00133255	0.0168088
Htra2	64704	1591.12	-0.676366	0.210819	-0.455489	0.190289	0.00133535	0.0168203
Arhgef10	234094	283.22	1.00527	0.313509	0.567036	0.319609	0.00134352	0.0168928
Ptchd1	211612	8.70502	3.88795	1.21251	1.02551	1.20091	0.00134348	0.0168928
Polr2h	245841	970.894	-0.709327	0.221318	-0.466273	0.200597	0.00135058	0.0169662
Wfs1	22393	1839.61	0.73595	0.229681	0.474953	0.209247	0.00135424	0.0169927
Mpc2	70456	917.773	-0.688005	0.21473	-0.459027	0.193996	0.00135513	0.0169927
Cttnbp2nl	80281	4354.78	0.570047	0.178026	0.415646	0.160565	0.00136459	0.0170469
Fam129a	63913	1686.26	0.972373	0.303693	0.553908	0.304145	0.00136556	0.0170469
Creb1	12912	3868.07	0.554858	0.173243	0.409475	0.156496	0.00136111	0.0170469
Cep350	74081	3321.03	0.640248	0.199923	0.442293	0.179923	0.00136252	0.0170469
Epm2aip1	77781	1662.05	0.575073	0.179582	0.417682	0.161902	0.00136344	0.0170469
Cd82	12521	4123.72	0.361452	0.112901	0.309428	0.105927	0.00136717	0.0170517
Glrx	93692	1024	-0.956158	0.298775	-0.54776	0.296687	0.00137302	0.0171093
Nifk	67949	2532.03	-0.533991	0.166925	-0.40036	0.151139	0.00137913	0.0171701
Muc2	17831	153.403	4.08854	1.27835	0.980824	1.20623	0.00138242	0.0171958
Tmed6	66269	64.2545	-1.50543	0.471072	-0.779873	0.574517	0.00139469	0.0172913
Lrrc49	102747	347.398	-0.518048	0.16208	-0.393163	0.147068	0.00139222	0.0172913
E130309D02Rik	231868	2153.27	-0.404196	0.126482	-0.335109	0.117434	0.00139506	0.0172913
Trmt1l	98685	1106.66	0.490299	0.153421	0.38032	0.139866	0.00139453	0.0172913
Exosc6	72544	1270.16	-0.667481	0.2089	-0.451152	0.188163	0.00139725	0.0172975
Tmem25	71687	95.3383	-0.965817	0.302285	-0.550231	0.30132	0.00139804	0.0172975
Taf10	24075	3224.6	-0.536474	0.167922	-0.40116	0.151945	0.00139932	0.017298
Mrps7	50529	2130.88	-0.57424	0.179794	-0.416725	0.161999	0.0014038	0.0173374
Rfx5	53970	1246.17	0.6075	0.190223	0.429547	0.171063	0.00140499	0.0173374
Enpep	13809	15.4743	-3.74744	1.17362	-1.02839	1.18393	0.00140778	0.0173521
Mrps22	64655	1245.44	-0.520288	0.162953	-0.393955	0.147776	0.00140868	0.0173521
Heatr5b	320473	1720.82	0.537233	0.168291	0.401322	0.152236	0.00141151	0.0173563
Kdm7a	338523	4142.7	0.803149	0.251581	0.495148	0.233278	0.00141091	0.0173563
Msi1	17690	51.7055	-2.49024	0.780252	-1.06849	0.95282	0.00141496	0.0173835
Fzd2	57265	180.35	1.48951	0.46687	0.770252	0.566697	0.00142068	0.0174383
Slc39a13	68427	332.681	0.489208	0.153381	0.379458	0.139803	0.00142525	0.017479
Chn1	108699	51.1874	-1.64932	0.517177	-0.837678	0.642143	0.00142722	0.0174878
Hoxa1	15394	28.1711	2.13131	0.668644	0.9973	0.836625	0.00143503	0.0175681
Kank1	107351	863.604	-0.782617	0.245627	-0.487767	0.226059	0.00144155	0.017617
Tmc1	13409	57.3012	2.1762	0.682958	1.00717	0.852311	0.00144038	0.017617
Cdca4	71963	2837.47	-0.364946	0.11457	-0.311172	0.107331	0.00144583	0.0176529
Tmprss11e	243084	73.656	2.7024	0.84845	1.08075	1.00954	0.00144703	0.0176529
Rplp1	56040	39050.4	-0.704058	0.221151	-0.462219	0.199817	0.0014545	0.0176669
Dtymk	21915	1991.72	-0.779373	0.24475	-0.486498	0.224977	0.00145071	0.0176669
Sorl1	20660	4355.58	0.656754	0.206292	0.446339	0.185466	0.00145445	0.0176669
Syf2	68592	1730.59	-0.48864	0.153486	-0.378868	0.139862	0.00145449	0.0176669
E2f4	104394	3654.31	-0.475745	0.149432	-0.372656	0.136506	0.00145412	0.0176669
A430089I19Rik	331195	75.6389	-2.03733	0.640114	-0.968322	0.802154	0.00145877	0.0177033
Kif1b	16561	5347.76	0.611469	0.192232	0.429961	0.172663	0.00146821	0.0177869
Cep162	382090	732.483	0.691304	0.217314	0.457754	0.19595	0.00146701	0.0177869
Sorbs2	234214	5742.71	-0.360226	0.113277	-0.308053	0.10622	0.0014725	0.0178234
Nsun2	28114	13687.3	-0.344102	0.108265	-0.297652	0.101919	0.0014812	0.0179132
Ppp1r26	241289	189.13	1.14481	0.360326	0.614985	0.390339	0.00148733	0.0179717
Fjx1	14221	19.5273	-3.47987	1.09556	-1.04059	1.14996	0.00149152	0.0180068
Atl2	56298	2881.14	-0.451228	0.142073	-0.359971	0.130384	0.00149306	0.0180097
Rpl11	67025	21664.6	-0.845316	0.266235	-0.506169	0.250135	0.001498	0.0180536
Pcx	18563	1688.37	-0.544755	0.171702	-0.403195	0.154948	0.00151045	0.018188
Eif5a	276770	48859.5	-0.483956	0.152556	-0.376024	0.13904	0.00151232	0.0181948
Gss	14854	8924.12	-0.559562	0.176462	-0.409165	0.158942	0.00151911	0.0182608
Gabrp	216643	18871.9	1.22144	0.385284	0.644806	0.430151	0.00152319	0.0182871
Gcsh	68133	2038.02	-0.626922	0.197762	-0.434634	0.177424	0.00152393	0.0182871
Adh6a	69117	16.5498	-3.70933	1.17036	-1.00193	1.16923	0.00152763	0.0183158
Cdt1	67177	2572.14	-0.60672	0.191469	-0.427191	0.171824	0.00153092	0.0183395
Vgll3	73569	508.122	0.778309	0.245644	0.484103	0.225258	0.00153258	0.0183435
Golm1	105348	17566	0.504589	0.159317	0.385351	0.144603	0.0015391	0.0183479
Ddx39	68278	6419.65	-0.643121	0.203007	-0.440145	0.182135	0.00153504	0.0183479
Zfp329	67230	642.198	0.7291	0.2302	0.468468	0.208528	0.00153887	0.0183479
Ccdc33	382077	48.8352	-2.28081	0.720043	-1.01154	0.885864	0.00153705	0.0183479
Ascl2	17173	1391.05	-0.889541	0.280867	-0.519193	0.26852	0.00153952	0.0183479
Rerg	232441	37.4307	2.15757	0.681424	0.984768	0.84437	0.00154411	0.0183869
Rreb1	68750	4995.98	0.645021	0.203794	0.440532	0.182802	0.00155052	0.0183923
Epor	13857	8.12663	3.13232	0.989388	1.05669	1.09606	0.00154595	0.0183923
Cep83os	67723	112.032	0.886384	0.28002	0.517886	0.267257	0.00154852	0.0183923
Aqp9	64008	30.9517	-1.87308	0.591759	-0.904753	0.737495	0.00154936	0.0183923
Ift81	12589	358.944	0.548004	0.173148	0.404014	0.156099	0.00155116	0.0183923
Dync1i2	13427	7324.38	0.259928	0.082147	0.23762	0.0789345	0.00155521	0.018409
Wdr46	57315	2328.96	-0.497064	0.157085	-0.381735	0.142742	0.0015546	0.018409
Cyp2d9	13105	10.6497	-4.68849	1.48239	-0.826583	1.18046	0.00156267	0.018466
Drg1	13494	3826.09	-0.315428	0.0997276	-0.278045	0.0945072	0.0015621	0.018466
Klf16	118445	2707.82	-0.51909	0.164214	-0.391454	0.148622	0.00157201	0.0185606
Psmd7	17463	5670.21	-0.461497	0.146066	-0.364392	0.133628	0.0015804	0.0186187
Eif1ad	69860	2341.7	-0.459762	0.145517	-0.363523	0.133174	0.00158039	0.0186187
Mettl2	52686	1145.12	-0.390268	0.123526	-0.325724	0.114875	0.00158093	0.0186187
Nop16	28126	1949.33	-0.742783	0.235187	-0.471724	0.213432	0.00158709	0.0186626
Hk1	15275	7620	0.764606	0.2421	0.478522	0.220872	0.00158734	0.0186626
Acadsb	66885	1321	0.525152	0.166307	0.393883	0.150336	0.00159004	0.0186786
Yju2	72886	445.3	-0.703284	0.222836	-0.458974	0.200715	0.00159913	0.0187381
Ddx56	52513	2845.39	-0.448318	0.142048	-0.357548	0.130296	0.00159886	0.0187381
2310034G01Rik	75579	192.872	-0.671503	0.212737	-0.448664	0.190946	0.00159681	0.0187381
Mrpl35	66223	1108.68	-0.441163	0.139806	-0.35381	0.128441	0.00160205	0.0187426
Cyp2f2	13107	2113.36	3.26223	1.03382	1.03457	1.11315	0.00160221	0.0187426
Hs1bp3	58240	751.87	0.694332	0.220188	0.455802	0.198033	0.00161403	0.0188651
Slc44a2	68682	5064.21	0.532792	0.168978	0.396846	0.152523	0.00161585	0.0188705
Usp27x	54651	130.378	0.749931	0.238035	0.473009	0.216162	0.00162988	0.0190184
Prmt1	15469	6869.61	-0.64836	0.205873	-0.440193	0.184408	0.00163651	0.0190798
Snta1	20648	455.128	-0.607484	0.192943	-0.425767	0.172838	0.00164106	0.0191169
Rpa2	19891	1434.27	-0.803023	0.255127	-0.488965	0.235072	0.00164647	0.0191319
Epas1	13819	2243.12	1.17693	0.37391	0.619586	0.407294	0.00164601	0.0191319
Fads3	60527	1614.21	0.731326	0.232326	0.466906	0.210067	0.00164481	0.0191319
E130008D07Rik	545207	176.851	1.38887	0.441387	0.707155	0.516153	0.00165177	0.0191617
Nasp	50927	5137.29	-0.497684	0.158154	-0.381014	0.143531	0.00165052	0.0191617
Tchh	99681	345.255	0.646289	0.205496	0.43908	0.183982	0.00166074	0.0192337
Slc25a38	208638	737.473	-0.513221	0.163181	-0.387884	0.147666	0.00166025	0.0192337
Tctn1	654470	550.562	0.537547	0.17098	0.398236	0.15412	0.00166705	0.0192907
Isy1	57905	2337.54	-0.48	0.152775	-0.372498	0.13908	0.00167867	0.0194091
Qk	19317	1368.18	1.2901	0.410685	0.663808	0.465764	0.00168173	0.0194123
Gtf3c2	71752	5634.49	-0.308106	0.0980809	-0.27253	0.0930528	0.00168172	0.0194123
Phb2	12034	12671.7	-0.537698	0.171186	-0.398103	0.154269	0.00168363	0.0194182
Birc2	11797	882.951	0.439249	0.139947	0.352054	0.128504	0.00169709	0.0195572
Fut2	14344	2116.08	0.755841	0.240851	0.473307	0.218686	0.0016998	0.0195722
Snph	241727	29.2702	-1.81578	0.578734	-0.866334	0.712646	0.00170392	0.0196022
Mrpl55	67212	543.784	-0.671812	0.214141	-0.446813	0.191831	0.0017055	0.0196022
Camk1d	227541	3119.22	-0.670851	0.213865	-0.446455	0.191561	0.00170802	0.0196022
Serpinb7	116872	585.59	2.9134	0.92872	1.02863	1.04664	0.00170681	0.0196022
Smyd2	226830	2528.92	-0.411164	0.131142	-0.336786	0.121196	0.00171698	0.0196838
Trim45	229644	160.408	0.791489	0.25248	0.48371	0.231374	0.00171937	0.0196838
Esrra	26379	5047.16	-0.447407	0.142713	-0.356096	0.130774	0.00171846	0.0196838
Nelfe	27632	2087.88	-0.372479	0.118837	-0.314282	0.110878	0.00172226	0.0197007
Chac1	69065	343.604	1.68728	0.538505	0.819034	0.657417	0.00172873	0.0197585
Phf21a	192285	1318.64	0.534511	0.170612	0.396227	0.15373	0.00173083	0.0197664
Arhgef17	207212	5131.28	0.650442	0.207684	0.439223	0.185727	0.00173689	0.0198193
Zbtb24	268294	583.579	0.479789	0.15324	0.371807	0.139412	0.00174228	0.0198322
Bcas2	68183	2499.57	-0.419672	0.134029	-0.341303	0.123585	0.00174092	0.0198322
Rapgef5	217944	818.138	0.712005	0.227381	0.458982	0.204504	0.00174013	0.0198322
Commd7	99311	1475.49	-0.534794	0.170821	-0.396198	0.153887	0.00174371	0.0198322
Nsfl1c	386649	3164.28	-0.349811	0.111757	-0.300069	0.104857	0.0017474	0.019858
Mmp11	17385	186.946	1.13874	0.363855	0.599524	0.387923	0.00175013	0.0198728
Mbnl2	105559	5537.02	0.51176	0.163539	0.386262	0.147864	0.00175239	0.0198823
Dnajb9	27362	764.164	0.487769	0.15591	0.375405	0.141592	0.00175688	0.0199008
Bcam	57278	4113.68	0.704695	0.225244	0.45639	0.202303	0.00175654	0.0199008
Rps18	20084	26019	-0.630065	0.201424	-0.431951	0.180007	0.00175963	0.0199158
Wdr18	216156	2232.21	-0.607265	0.194158	-0.423914	0.173606	0.00176188	0.0199251
Gmpr	66355	100.794	1.75081	0.559999	0.837173	0.684719	0.00176931	0.0199523
Znf41-ps	70005	92.8927	0.987918	0.31594	0.544423	0.313768	0.00176647	0.0199523
Lipt2	67164	176.437	-1.17076	0.374485	-0.610924	0.40433	0.00177001	0.0199523
Sh3bgrl	56726	3563.02	0.472011	0.150975	0.367856	0.137533	0.00176955	0.0199523
Rbis	69126	950.904	-0.812855	0.26003	-0.48893	0.239611	0.00177202	0.0199588
Fbl	14113	7050.6	-0.615567	0.197006	-0.426595	0.176048	0.00178035	0.0200325
Timm8a1	30058	2310.7	-0.740224	0.236932	-0.466823	0.213999	0.00178287	0.0200325
Palmd	114301	169.675	-1.01156	0.323759	-0.551968	0.325006	0.0017815	0.0200325
Ankmy2	217473	1142.23	0.408029	0.130631	0.334584	0.120744	0.00178703	0.0200631
Mrto4	69902	2257.98	-0.659956	0.21135	-0.441459	0.188903	0.00179279	0.0200792
Hacd4	66775	144.312	0.94125	0.301432	0.528151	0.292571	0.00179266	0.0200792
Znrd2	56390	853.485	-0.786283	0.251777	-0.480532	0.229988	0.00179054	0.0200792
Dcaf6	74106	963.55	0.37258	0.119344	0.31395	0.111286	0.00179679	0.0201079
Egln3	112407	11369.7	1.58154	0.506795	0.772428	0.608971	0.00180438	0.0201767
Nav1	215690	1106.25	0.731814	0.234668	0.463585	0.211453	0.00181765	0.0203087
Hras	15461	3310.62	-0.59153	0.189722	-0.417391	0.169649	0.00182161	0.0203367
Slc25a10	27376	5118.24	-0.446747	0.143323	-0.354913	0.131215	0.00182665	0.0203766
Npc1l1	237636	21.6431	-2.85372	0.915635	-1.00524	1.02881	0.00182916	0.0203884
Sac3d1	66406	925.821	-0.503245	0.161601	-0.381579	0.146181	0.0018449	0.0205474
Rps19bp1	66538	842.849	-0.785124	0.252207	-0.478848	0.229983	0.0018519	0.0206089
Prdx3	11757	5287.96	-0.349964	0.112456	-0.299669	0.105431	0.00185822	0.0206627
Bex4	406217	36.8504	-3.18638	1.02399	-0.985545	1.08561	0.0018599	0.0206649
Mrpl28	68611	2419.56	-0.648639	0.208551	-0.436524	0.186089	0.0018695	0.0207551
Mrpl36	94066	1243.95	-0.646872	0.208017	-0.435891	0.185595	0.00187275	0.020758
Tfcp2l1	81879	3729.3	0.975011	0.313532	0.536651	0.308293	0.00187237	0.020758
Insig2	72999	1370.71	0.507072	0.163173	0.382865	0.147431	0.00188631	0.0208918
Otulin	432940	904.009	-0.458321	0.147521	-0.360195	0.134622	0.00189115	0.0209287
Anapc16	52717	1428.32	-0.629898	0.20282	-0.429834	0.180869	0.00189831	0.0209833
Fam193a	231128	1443.49	0.545857	0.175767	0.39897	0.157784	0.00189909	0.0209833
Wnt4	22417	565.915	1.37575	0.443101	0.684519	0.508916	0.00190391	0.0210019
R3hdm4	109284	7888.9	0.603847	0.1945	0.420715	0.17358	0.00190529	0.0210019
Cwh43	231293	5153.58	0.761309	0.245207	0.470713	0.221958	0.00190436	0.0210019
Dyrk1b	13549	901.36	0.767016	0.247286	0.472006	0.22406	0.00192385	0.0211724
Trub2	227682	897.009	-0.542488	0.174911	-0.39733	0.157041	0.00192531	0.0211724
Mapre3	100732	155.01	0.807099	0.260189	0.4838	0.238444	0.00192234	0.0211724
Ndufb8	67264	2890.67	-0.544215	0.175529	-0.397946	0.157543	0.00193241	0.0212337
Pno1	66249	2361.28	-0.477802	0.154148	-0.369156	0.14001	0.00193766	0.0212578
Ero1l	50527	12918.3	1.61935	0.522394	0.774958	0.625452	0.00193615	0.0212578
Glb1	12091	1472.72	0.469496	0.151528	0.365169	0.137865	0.00194561	0.0213283
Ndufs8	225887	2119.3	-0.616544	0.199062	-0.424505	0.177427	0.00195328	0.0213787
Sox4	20677	29058.5	0.856217	0.27643	0.497574	0.257524	0.00195223	0.0213787
Ranbp1	19385	8147.87	-0.474476	0.153207	-0.36745	0.13923	0.00195519	0.0213829
Akap10	56697	1244.84	0.320757	0.103599	0.280221	0.0978118	0.00196055	0.0214079
Dnajc22	72778	3638.98	-0.543263	0.175464	-0.397261	0.157453	0.00196048	0.0214079
Tex30	75623	770.793	-0.655769	0.211842	-0.437404	0.188783	0.0019644	0.0214165
Thap2	66816	687.81	0.633883	0.204771	0.430228	0.182422	0.00196432	0.0214165
Tti1	75425	1106.78	0.410129	0.13252	0.334614	0.122243	0.00196921	0.0214521
Atp6v1c2	68775	38.7999	-2.25103	0.727529	-0.937465	0.867377	0.00197426	0.0214569
Stard7	99138	5603.93	-0.480639	0.155319	-0.370193	0.140942	0.00197127	0.0214569
Rpl41	67945	29215.7	-0.856048	0.27666	-0.497021	0.257581	0.00197328	0.0214569
Cdkn2aipnl	52626	2839.93	-0.418193	0.135217	-0.338909	0.124467	0.0019831	0.0215211
Tle1	21885	1836.21	-0.51235	0.165669	-0.384215	0.14938	0.00198403	0.0215211
Rsph9	75564	15.1519	2.0513	0.663364	0.89751	0.799922	0.00198635	0.0215211
Fes	14159	459.249	1.49817	0.484455	0.726397	0.568622	0.00198488	0.0215211
D430042O09Rik	233865	1199.68	0.466847	0.150991	0.363558	0.137399	0.00198893	0.0215323
Ctnnb1	12387	84567.3	0.326871	0.105748	0.284178	0.0996606	0.0019945	0.0215758
Tubb4b	227613	30254.5	-0.519293	0.168033	-0.387026	0.1513	0.00199872	0.0216048
Rep15	66532	78.6881	1.20933	0.391548	0.614239	0.424252	0.00201108	0.0217216
Esrp1	207920	9979.06	0.290307	0.0940719	0.258929	0.0895018	0.0020286	0.0218769
Ccdc141	545428	1627.55	1.05091	0.340529	0.55681	0.344883	0.00202798	0.0218769
Ubn2	320538	4725.8	0.603575	0.19562	0.418964	0.174275	0.00203243	0.0219013
Zpr1	22687	2019.5	-0.336775	0.109196	-0.290485	0.102614	0.00204155	0.0219826
Cplane1	73692	858.687	0.621527	0.2016	0.42491	0.179415	0.00204949	0.0220433
Pura	19290	4024.88	0.609597	0.197739	0.420827	0.176061	0.00205036	0.0220433
Psma7	26444	5287.8	-0.630529	0.204579	-0.427843	0.182014	0.00205556	0.0220817
Lpcat4	99010	14219.3	0.487203	0.158087	0.372478	0.143134	0.00205709	0.0220817
Pip5k1b	18719	1290.96	-0.89339	0.290048	-0.505745	0.273367	0.00206899	0.0221923
Rrp15	67223	1095.4	-0.626403	0.203405	-0.426234	0.180939	0.00207294	0.0222176
Lyar	17089	2979.18	-0.700174	0.227486	-0.449323	0.203004	0.00208483	0.0223279
Gm10768	100038628	22.9141	-7.05522	2.29261	-0.425929	0.927979	0.00208832	0.0223481
Cenpm	66570	524.98	-0.685727	0.222939	-0.444729	0.198609	0.00209906	0.0224114
Sdhd	66925	7209.07	-0.519386	0.168847	-0.386122	0.151867	0.00209745	0.0224114
Scai	320271	541.202	0.692809	0.22524	0.446881	0.200793	0.00209887	0.0224114
Zfc3h1	216345	2714.23	0.582295	0.189335	0.410547	0.168804	0.00210168	0.0224222
Hivep2	15273	1637.12	0.582389	0.18939	0.410549	0.168845	0.00210445	0.0224346
Igdcc4	56741	16.4233	2.72424	0.886051	0.957233	0.989654	0.00210792	0.0224545
Lsm7	66094	735.482	-0.971568	0.316239	-0.52802	0.307841	0.00212444	0.0226131
Slc22a3	20519	10.272	-2.8081	0.914358	-0.953726	1.00625	0.00213258	0.0226687
Anpep	16790	230.806	2.30815	0.751578	0.924421	0.881318	0.00213292	0.0226687
Itsn2	20403	4819.23	0.443246	0.144377	0.350902	0.131916	0.00214015	0.0227283
Rbm28	68272	2923.76	-0.342503	0.111601	-0.293756	0.104648	0.00214777	0.0227814
Mrps26	99045	1356.74	-0.693294	0.225909	-0.446253	0.201236	0.00214842	0.0227814
Chrac1	93696	674.729	-0.690325	0.225	-0.445272	0.20035	0.00215416	0.0228249
Btbd7	238386	2959.73	0.603069	0.1966	0.417222	0.174861	0.00215863	0.0228549
Cops8	108679	2198.64	-0.406246	0.132452	-0.331376	0.122119	0.00216131	0.022866
Ttc6	70846	204.218	0.941524	0.307011	0.517726	0.294535	0.00216404	0.0228775
Gtf2f2	68705	1592.59	-0.498021	0.16241	-0.376375	0.146565	0.00216616	0.0228799
Rslcan18	432770	45.078	1.03091	0.336211	0.545615	0.335697	0.00216756	0.0228799
Rce1	19671	1353.98	-0.449402	0.146594	-0.353745	0.133709	0.00217214	0.0229109
Rps2	16898	133320	-0.522268	0.17052	-0.386432	0.153138	0.00219279	0.0231114
1700030J22Rik	69528	99.2821	1.1052	0.360945	0.56931	0.371953	0.00219888	0.0231406
Dhfr	13361	1310.38	-0.656599	0.214435	-0.43428	0.190421	0.00219862	0.0231406
Cacna2d4	319734	35.7171	1.79013	0.584768	0.806988	0.696797	0.0022041	0.0231779
Dmtf1	23857	1462.27	0.383737	0.12537	0.318488	0.116231	0.00220711	0.0231921
Slc2a10	170441	9.17024	2.65185	0.866697	0.939688	0.969449	0.00221547	0.0232624
Rpl13a	22121	51195.4	-0.648757	0.212081	-0.43151	0.18824	0.0022207	0.0232998
Fen1	14156	3014.12	-0.450813	0.147467	-0.354008	0.134388	0.00223532	0.0233658
Atp5a1	11946	50927.7	-0.308688	0.100982	-0.271183	0.0955125	0.00223666	0.0233658
Cd47	16423	6089.75	0.395846	0.129496	0.325216	0.119651	0.00223705	0.0233658
Rpsa	16785	77651	-0.5014	0.164023	-0.377252	0.147818	0.00223647	0.0233658
Pithd1	66193	1147.76	-0.570276	0.186534	-0.404689	0.166252	0.00223397	0.0233658
Smtnl2	276829	276.177	1.45444	0.475725	0.693721	0.546319	0.00223335	0.0233658
Rps3	27050	57051.7	-0.58334	0.190847	-0.409365	0.169847	0.0022388	0.0233666
Pdcd2l	68079	514.386	-0.538583	0.176251	-0.392519	0.157762	0.0022448	0.0233906
Khdrbs3	13992	56.4584	-2.09314	0.684982	-0.876253	0.810058	0.00224492	0.0233906
Invs	16348	420.689	0.832622	0.272491	0.484278	0.249936	0.00224613	0.0233906
Rdh16	19683	22.383	-1.96817	0.644293	-0.84897	0.765529	0.00225233	0.0234155
Dnajc19	67713	623.742	-0.709153	0.232159	-0.449311	0.206816	0.00225356	0.0234155
Rbm3	19652	15498.8	-0.647125	0.21183	-0.430587	0.187933	0.00225115	0.0234155
Zfp775	243372	278.672	0.749535	0.245404	0.460841	0.220053	0.00225591	0.0234225
Zfp108	54678	25.8217	1.43298	0.469266	0.684344	0.535803	0.00226069	0.0234546
5830418P13Rik	100529079	23.1513	-1.6767	0.549177	-0.767401	0.648227	0.00226477	0.0234795
Tecpr2	104859	780.759	0.534261	0.175008	0.390593	0.156722	0.00226739	0.0234892
5330417C22Rik	229722	108.641	1.75194	0.573942	0.790077	0.680262	0.00226971	0.0234958
Spag9	70834	4525.95	0.298268	0.0977243	0.263902	0.0926766	0.0022722	0.0235041
Ccng2	12452	2476.67	0.66498	0.217929	0.435776	0.193355	0.0022781	0.0235477
Abi3	66610	847.937	-0.781979	0.256294	-0.469508	0.231421	0.00227999	0.0235498
Ankrd54	223690	952.254	-0.572425	0.187659	-0.404923	0.167111	0.00228574	0.0235917
Tmc7	209760	268.993	1.07102	0.351342	0.554475	0.355383	0.00230075	0.023729
Ebna1bp2	69072	3699.82	-0.533283	0.17496	-0.389869	0.156644	0.0023035	0.0237398
Map3k12	26404	123.315	0.82525	0.270783	0.481014	0.247442	0.00230644	0.0237526
Lysmd2	70082	413.214	-0.680092	0.223186	-0.439904	0.198089	0.00230986	0.0237702
Ppp2r2c	269643	158.779	1.6524	0.542458	0.755612	0.637119	0.002318	0.0238364
Nt5c	50773	2316.84	-0.59016	0.193791	-0.410825	0.172178	0.00232419	0.0238649
Pcmtd1	319263	1866.06	0.640893	0.210438	0.427682	0.18651	0.00232281	0.0238649
Btbd17	72014	186.826	0.920239	0.302237	0.507333	0.285994	0.00232869	0.0238935
Znfx1	98999	2028.44	0.394884	0.129787	0.324134	0.11986	0.00234588	0.0239237
Ctu2	66965	1318.45	-0.660255	0.217018	-0.433392	0.192324	0.00234708	0.0239237
Nosip	66394	1552.93	-0.425804	0.139947	-0.340744	0.128209	0.00234533	0.0239237
Per3	18628	712.533	0.931854	0.306148	0.510529	0.291045	0.00233607	0.0239237
Galnt7	108150	3727.46	0.479304	0.157464	0.366708	0.142436	0.00233537	0.0239237
Brd9	105246	1183.09	-0.502949	0.165268	-0.377059	0.148743	0.00234047	0.0239237
Rnf24	51902	1147.31	0.63216	0.207705	0.424705	0.184071	0.00233808	0.0239237
Nrbp2	223649	138.484	0.775276	0.254811	0.466479	0.229409	0.00234581	0.0239237
5830408C22Rik	74744	20.0201	2.82218	0.927441	0.922494	1.00013	0.00234253	0.0239237
Prkar2b	19088	749.753	1.18803	0.390824	0.591563	0.413483	0.00236726	0.0240415
Plpbp	114863	2175.58	-0.430963	0.141743	-0.343294	0.129669	0.00236219	0.0240415
Bop1	12181	4566.16	-0.47776	0.157145	-0.365798	0.14216	0.00236385	0.0240415
Psmd13	23997	7084.61	-0.305926	0.100637	-0.268935	0.0952002	0.0023667	0.0240415
Jaml	270152	857.169	-1.74682	0.574612	-0.780675	0.67709	0.00236582	0.0240415
Ppan	235036	1970.36	-0.625977	0.206003	-0.422247	0.182502	0.00237617	0.0241145
Mink1	50932	7915.51	0.423601	0.139436	0.339394	0.127778	0.0023818	0.024154
Zmym2	76007	3281.63	0.382354	0.125896	0.316844	0.116623	0.00238902	0.0242097
Rbm5	83486	2756.86	0.486091	0.160078	0.36932	0.144511	0.00239267	0.0242291
Mydgf	28106	2096.44	-0.548463	0.180755	-0.394766	0.161257	0.00241103	0.0243973
Kidins220	77480	4175.36	0.440317	0.145212	0.347608	0.132465	0.00242748	0.0245459
Gja1	14609	261.966	1.65342	0.545386	0.747608	0.636541	0.00243214	0.0245752
Traf4	22032	6098.14	-0.383372	0.126467	-0.317223	0.117086	0.00243417	0.0245779
Eif2b3	108067	1056.23	-0.435855	0.143796	-0.345326	0.13131	0.00243686	0.0245872
Smad3	17127	5721.94	0.437153	0.144264	0.345935	0.131688	0.00244372	0.0246387
Polr3e	26939	2204.27	-0.31724	0.104703	-0.27634	0.0987029	0.00244636	0.0246474
Dixdc1	330938	52.1382	1.30623	0.431229	0.629232	0.472654	0.00245288	0.0246952
Haus1	225745	643.941	-0.504959	0.166771	-0.376927	0.149861	0.0024629	0.0247783
Ifitm6	213002	16.3131	-4.14759	1.37038	-0.760765	1.09795	0.00247317	0.0248637
Smim12	80284	610.759	-0.502727	0.166137	-0.375864	0.149339	0.00247838	0.024898
Vamp5	53620	312.179	0.884814	0.29247	0.493874	0.271806	0.00248373	0.0249159
Krt78	332131	29.5791	1.74041	0.575259	0.769695	0.673152	0.00248277	0.0249159
Hnrnpf	98758	34315.3	-0.360021	0.119082	-0.303256	0.110909	0.00250041	0.0250653
Ro60	20822	2226.01	0.605813	0.200414	0.41417	0.177453	0.00250443	0.0250754
Glg1	20340	10706	0.57497	0.190215	0.403586	0.168916	0.00250502	0.0250754
Rfc3	69263	859.065	-0.573317	0.189799	-0.402828	0.168547	0.00252227	0.02523
Tnfrsf21	94185	6787.69	0.724557	0.239914	0.449556	0.213224	0.00252718	0.0252489
U2af1	108121	4280.39	-0.579805	0.191989	-0.405061	0.170352	0.00252779	0.0252489
Snip1	76793	952.267	-0.297486	0.098539	-0.262695	0.0933621	0.00253639	0.0253167
Txndc16	70561	171.162	-0.71956	0.238538	-0.447737	0.211756	0.00255678	0.0255019
Tmem82	213989	78.6463	-1.00239	0.332388	-0.525589	0.323511	0.00256372	0.0255529
Grk3	320129	15.0745	2.63298	0.873193	0.893029	0.952758	0.00256687	0.025566
Irs1	16367	1723.58	1.04478	0.346709	0.537817	0.343405	0.00258317	0.02571
Asxl2	75302	2972.41	0.534019	0.177241	0.387648	0.15821	0.00258712	0.0257309
Dap3	65111	3330.09	-0.29954	0.0994307	-0.263982	0.0941322	0.00259062	0.0257401
Ube2s	77891	6514.33	-0.530766	0.176193	-0.386342	0.157358	0.00259173	0.0257401
Tfap4	83383	2171.4	-0.697532	0.231587	-0.441018	0.20496	0.00259558	0.02576
Cfdp1	23837	3068.44	-0.445981	0.148162	-0.34928	0.134774	0.00261172	0.0258833
Eef1g	67160	41833.2	-0.3581	0.11896	-0.301688	0.110787	0.00261031	0.0258833
Psme3	19192	9922.59	-0.346031	0.114991	-0.294285	0.107446	0.0026194	0.0259295
Osbpl8	237542	1836.29	0.541921	0.180093	0.390396	0.160489	0.0026201	0.0259295
Pwp2	110816	1828.6	-0.347049	0.115412	-0.294851	0.107798	0.00263811	0.0260892
Nupr1	56312	1520.52	1.83077	0.608936	0.781425	0.707768	0.00264267	0.0261127
Pcyt1b	236899	342.692	1.29031	0.429198	0.615514	0.464284	0.00264423	0.0261127
Rab3d	19340	3510.31	0.553435	0.18411	0.394464	0.163724	0.00264702	0.0261217
Gadd45a	13197	1023.17	1.03593	0.344712	0.533226	0.339379	0.00265414	0.0261735
Zc3h11a	70579	10184	0.316762	0.105413	0.275435	0.0992892	0.00265613	0.0261746
Glrx5	73046	2367.46	-0.603793	0.200954	-0.411852	0.177636	0.00265906	0.026185
Spink4	20731	127.804	2.22909	0.742137	0.853427	0.845086	0.00266797	0.0262542
Pdk2	18604	317.052	0.610626	0.203324	0.413951	0.179615	0.0026714	0.0262694
Nadk2	68646	1476.03	-0.480572	0.160043	-0.364866	0.144304	0.00267542	0.0262904
Iqce	74239	613.979	0.427286	0.14232	0.339649	0.130017	0.00267951	0.0263017
Rpl18	19899	27290.4	-0.595217	0.19826	-0.408794	0.175341	0.00268034	0.0263017
Smad7	17131	3630.09	0.591472	0.197032	0.407512	0.174312	0.00268299	0.0263092
Fam43a	224093	1302.33	0.532933	0.177552	0.3864	0.158367	0.00268596	0.0263198
Tmem125	230678	1302.56	-0.505323	0.168389	-0.375324	0.15099	0.00269161	0.0263566
Smim3	106878	991.084	-0.576565	0.19217	-0.402275	0.170263	0.0026973	0.0263938
Prepl	213760	1540.61	0.336354	0.112121	0.287971	0.105006	0.00270045	0.0264061
Agl	77559	1505	0.613738	0.204652	0.414553	0.180672	0.00270921	0.0264731
Ifrd2	15983	3576.08	-0.617579	0.20596	-0.415741	0.181778	0.00271281	0.0264898
Gm10653	677044	320.313	-0.693337	0.23132	-0.43814	0.204276	0.00272376	0.0265434
Rnf4	19822	8162.45	-0.289117	0.0964855	-0.25642	0.0915577	0.00273114	0.0265434
Hspe1	15528	4331.08	-0.792229	0.264353	-0.46464	0.237316	0.00272778	0.0265434
Trp53bp1	27223	2019.67	0.449474	0.14995	0.350309	0.136169	0.00272213	0.0265434
Paxip1	55982	2432.31	-0.353227	0.117851	-0.298336	0.109837	0.00272453	0.0265434
Gm8979	668108	48.8121	-2.47191	0.824863	-0.868709	0.910021	0.00272869	0.0265434
Acsbg1	94180	1245.66	1.23354	0.411672	0.59325	0.435956	0.00273163	0.0265434
4931440F15Rik	216622	22.6214	-1.23031	0.4107	-0.591931	0.434341	0.00273874	0.0265755
Atp10b	319767	8841.67	0.514718	0.171812	0.378815	0.153703	0.00273712	0.0265755
Cmas	12764	7737.09	-0.476218	0.158983	-0.362504	0.143416	0.00274079	0.0265769
Rnf170	77733	1130.2	0.464921	0.155317	0.357297	0.140466	0.00275911	0.0267359
Kdm8	77035	257.94	-0.540447	0.18059	-0.388608	0.160743	0.00276538	0.0267781
9330020H09Rik	100048895	58.7457	-1.11041	0.371097	-0.55269	0.375257	0.00276943	0.0267801
Zfp987	626316	29.9117	-1.36071	0.454726	-0.633707	0.498504	0.00276821	0.0267801
Mtx1	17827	1345.03	-0.568792	0.190157	-0.3988	0.168503	0.00277908	0.0268549
Fignl2	668225	113.366	1.17405	0.39267	0.571996	0.406456	0.0027906	0.0268549
Lsm3	67678	874.951	-0.803667	0.268775	-0.466635	0.24173	0.00278879	0.0268549
Far2	330450	82.3166	-2.69864	0.902341	-0.868397	0.958862	0.00278328	0.0268549
Anp32b	67628	13888.9	-0.54395	0.181896	-0.389753	0.161779	0.00278565	0.0268549
Armc6	76813	521.265	-0.806519	0.269748	-0.467344	0.242781	0.00279065	0.0268549
Faf2	76577	3848.19	0.224919	0.0752189	0.208259	0.0726199	0.002788	0.0268549
Camsap2	67886	3035.02	0.66638	0.222903	0.4296	0.196381	0.00279384	0.0268671
Rab3b	69908	27.4202	1.84707	0.617905	0.773705	0.712082	0.00279663	0.0268754
Myrfl	237558	90.7784	-3.49367	1.16892	-0.810554	1.05918	0.00280063	0.0268953
Aox1	11761	223.776	1.4179	0.474605	0.650351	0.525886	0.00281243	0.02699
Idh3a	67834	9451.99	-0.313806	0.105048	-0.273058	0.0989597	0.00281497	0.0269958
Prkd2	101540	856.717	0.464931	0.155761	0.356825	0.140783	0.00283673	0.0271352
Cops3	26572	2658.12	-0.222585	0.0745633	-0.206348	0.0720227	0.00283408	0.0271352
Hcfc1r1	353502	789.511	0.87163	0.291992	0.48347	0.267931	0.0028347	0.0271352
Bbs10	71769	89.2225	0.861395	0.28859	0.480759	0.263871	0.00283728	0.0271352
Snrnp40	66585	2858.73	-0.459421	0.153934	-0.35428	0.139317	0.00284011	0.0271436
Casp14	12365	31.3892	-1.58647	0.531628	-0.701167	0.603489	0.00284349	0.0271573
Sh3tc1	231147	1043.92	0.477845	0.160191	0.362487	0.14432	0.00285465	0.0271777
Mapk8ip3	30957	1056.76	0.481035	0.161249	0.363895	0.145167	0.00285276	0.0271777
Dusp11	72102	8965.24	0.457505	0.153396	0.353283	0.138877	0.0028589	0.0271777
Slc6a9	14664	2421.32	0.643504	0.215732	0.422179	0.189896	0.0028554	0.0271777
Ogt	108155	5499.15	0.64327	0.215633	0.422137	0.189816	0.00285279	0.0271777
Krt27	16675	28.5959	2.49158	0.835175	0.856793	0.911198	0.00285153	0.0271777
Vps36	70160	4421.12	-0.306771	0.102858	-0.268252	0.0970717	0.00285927	0.0271777
Imp3	102462	1640.2	-0.613958	0.20587	-0.413048	0.18143	0.0028613	0.0271785
Ung	22256	1130.4	-0.477714	0.160208	-0.362362	0.144327	0.00286518	0.0271968
Rab27a	11891	538.53	0.979077	0.328436	0.511533	0.313786	0.00287284	0.0272453
Rnf126	70294	3415.33	-0.438977	0.147264	-0.344407	0.133942	0.00287419	0.0272453
Kmt2e	69188	5067.97	0.608636	0.204196	0.411208	0.179993	0.00287638	0.0272475
Slc25a35	71998	1071.21	0.449338	0.15089	0.349216	0.136846	0.00290211	0.0273796
Ticam1	106759	778.798	0.583552	0.195957	0.402753	0.173103	0.00290182	0.0273796
Slc30a9	109108	2760.88	0.257014	0.0862852	0.23288	0.0825644	0.00289516	0.0273796
Tspan15	70423	4915.68	-0.404142	0.135676	-0.326604	0.124544	0.00289442	0.0273796
Zfp771	244216	679.298	-0.599018	0.201128	-0.407894	0.17739	0.00289867	0.0273796
Dyrk3	226419	2675.89	-0.377258	0.126669	-0.311814	0.117148	0.00289859	0.0273796
Tmem164	209497	5812.59	0.47024	0.157943	0.358783	0.142494	0.00290819	0.0273999
Ankrd12	106585	924.067	0.757131	0.254299	0.452791	0.225859	0.00290771	0.0273999
Ifit1bl2	112419	13.9611	-3.08621	1.03671	-0.83795	1.01586	0.00291165	0.027414
Map3k2	26405	3083.28	0.588154	0.197674	0.404064	0.174485	0.00292636	0.0275338
Abca3	27410	7299.27	0.505449	0.170008	0.373528	0.152101	0.00294824	0.0276986
Syt12	171180	565.92	-0.740048	0.24893	-0.447766	0.220305	0.00294983	0.0276986
Uvssa	71101	746.017	0.59588	0.200416	0.406413	0.176724	0.00294693	0.0276986
Slc16a12	240638	40.6788	2.2391	0.753474	0.827028	0.841454	0.0029616	0.0277904
Fosl2	14284	11225.6	0.515462	0.173476	0.377426	0.154858	0.00296468	0.0278006
Hs3st1	15476	1152.44	0.50657	0.170504	0.373844	0.152483	0.00296814	0.0278143
Enoph1	67870	1234.19	-0.457781	0.154106	-0.352754	0.139394	0.00297263	0.0278341
U2af2	22185	10179	-0.335009	0.112783	-0.286305	0.10553	0.00297424	0.0278341
Gm21814	436100	54.5499	-1.22013	0.410813	-0.580426	0.429021	0.00297765	0.0278473
Btn1a1	12231	132.913	0.944375	0.318024	0.499771	0.298807	0.0029828	0.0278768
Me3	109264	18.0435	-2.15254	0.724936	-0.814563	0.814966	0.00298492	0.0278779
Lgals12	56072	551.343	0.702789	0.236734	0.437371	0.20845	0.00299082	0.0279121
Mtg1	212508	626.372	-0.511884	0.172439	-0.375806	0.154009	0.00299258	0.0279121
B4galnt2	14422	4894.45	-0.943835	0.317996	-0.499346	0.298616	0.00299675	0.0279322
Etfbkmt	320204	630.988	-0.599017	0.201836	-0.406939	0.177824	0.00299897	0.0279343
Pde4a	18577	49.9051	1.91299	0.64475	0.772704	0.733841	0.00300694	0.0279898
Klrg2	74253	350.492	-0.574276	0.1936	-0.398612	0.171024	0.00301409	0.0280376
Spr	20751	3106.52	-0.52071	0.175632	-0.379019	0.15653	0.00302895	0.0281571
Kalrn	545156	626.269	-1.08123	0.364757	-0.536706	0.361487	0.00303438	0.0281888
Cyb561d1	72023	648.16	-0.424858	0.143376	-0.336586	0.130747	0.00304411	0.0282604
Rnps1	19826	5061.3	-0.414216	0.139801	-0.331176	0.127855	0.00304753	0.0282733
Ecm1	13601	2297.34	1.0606	0.358061	0.530227	0.351745	0.00305577	0.0283309
2810004N23Rik	66523	1631.26	-0.473142	0.159776	-0.35913	0.143877	0.00306365	0.0283851
Snf8	27681	1720.7	-0.442956	0.149654	-0.345245	0.135784	0.00307781	0.0284749
Fzd10	93897	290.999	-0.891953	0.301367	-0.484292	0.277056	0.00307947	0.0284749
Gpr55	227326	20.0233	-2.44524	0.826092	-0.832689	0.893588	0.00307632	0.0284749
Ptrhd1	69709	281.569	-0.718893	0.243023	-0.440355	0.214023	0.00309516	0.028601
Vdr	22337	475.919	-1.83267	0.619844	-0.748667	0.702436	0.00310991	0.028687
Stk16	20872	2619.02	-0.357358	0.120853	-0.299532	0.112284	0.00310678	0.028687
Fdxr	14149	528.516	-0.513929	0.173825	-0.37579	0.155028	0.00311064	0.028687
Axin1	12005	3903.94	-0.329681	0.111565	-0.282523	0.104481	0.00312619	0.028799
Bok	51800	3540.81	-0.461746	0.156271	-0.353677	0.141052	0.00312898	0.028799
Ugdh	22235	7135.05	0.474163	0.16047	0.359193	0.144397	0.00312837	0.028799
Sco1	52892	1261.73	-0.382971	0.129637	-0.314122	0.119544	0.00313491	0.0288346
Atl3	109168	8486.12	0.723565	0.245061	0.440877	0.215766	0.00315111	0.0288348
Arhgef11	213498	2720.74	0.422896	0.143205	0.335123	0.130576	0.00314614	0.0288348
Socs6	54607	5518.35	0.46518	0.157511	0.355136	0.142034	0.00314381	0.0288348
Siah1b	20438	476.16	-0.640245	0.216811	-0.418135	0.190212	0.00314685	0.0288348
Has2	15117	126.426	2.28916	0.77524	0.81566	0.851326	0.00314869	0.0288348
Rtca	66368	1468.46	-0.34843	0.118009	-0.294049	0.109903	0.00315148	0.0288348
Fzd3	14365	277.547	1.27812	0.43277	0.592842	0.457116	0.00314357	0.0288348
A2ml1	232400	24.8827	-1.51221	0.511998	-0.663897	0.567925	0.00314142	0.0288348
Ralgapb	228850	6530.71	0.458573	0.155401	0.352022	0.140341	0.00316849	0.0289714
Rpl10a	19896	27858.2	-0.498242	0.168909	-0.369041	0.151073	0.00318013	0.0290398
A430005L14Rik	97159	873.721	-0.653337	0.221486	-0.421569	0.19419	0.0031799	0.0290398
Nfyc	18046	2145.49	-0.38492	0.13051	-0.315014	0.12025	0.00318445	0.0290602
Uqcrq	22272	2905.09	-0.828963	0.28115	-0.466664	0.25276	0.00319346	0.0291043
Abcg5	27409	15.1047	-4.61799	1.5662	-0.613947	1.02819	0.00319282	0.0291043
Zfyve1	217695	1408.87	0.595989	0.202211	0.404089	0.177832	0.00320493	0.0291898
Eef1akmt4	110599566	255.218	-0.584014	0.198173	-0.400185	0.174513	0.00320888	0.0292067
Tmcc3	319880	7592.8	0.835946	0.283723	0.468043	0.255481	0.00321555	0.0292379
Rpl18a	76808	33643.6	-0.505334	0.171518	-0.371669	0.15312	0.0032165	0.0292379
Smurf2	66313	3572.29	0.300437	0.102014	0.263152	0.0963132	0.00322902	0.0293325
Sult1c2	69083	649.366	2.80894	0.953945	0.819554	0.962494	0.00323418	0.0293603
Sdhb	67680	3645.05	-0.511475	0.173735	-0.373947	0.154864	0.00323995	0.02938
Synpo	104027	74.2907	1.6226	0.551166	0.689797	0.615886	0.00324056	0.02938
Aimp2	231872	1638.42	-0.641017	0.217879	-0.417222	0.190903	0.00326019	0.0294873
F2rl1	14063	5591.35	0.279915	0.0951408	0.248916	0.0903491	0.0032598	0.0294873
Lrrc61	243371	316.361	0.642789	0.218486	0.417727	0.191423	0.00326086	0.0294873
Maoa	17161	2145.42	-0.865494	0.294132	-0.474683	0.267053	0.00325534	0.0294873
Kirrel	170643	1135.02	0.765877	0.260368	0.450101	0.230349	0.00326609	0.0295114
Eif2b1	209354	3087.65	-0.525083	0.178517	-0.379	0.158643	0.00326776	0.0295114
Fmo2	55990	23.8475	2.79736	0.951233	0.816149	0.959116	0.00327398	0.0295485
L3hypdh	67217	155.388	1.12179	0.381555	0.542083	0.381053	0.00328163	0.0295792
Parl	381038	3349.68	-0.399647	0.13593	-0.322585	0.124651	0.00328116	0.0295792
Ston1	77057	1360.63	0.493342	0.167822	0.366369	0.150147	0.00328566	0.0295964
Zfp185	22673	1966.4	0.450691	0.153374	0.347729	0.138671	0.00329788	0.0296873
Dhodh	56749	641.341	-0.593452	0.202065	-0.402324	0.177559	0.00331469	0.0298113
Ciao2a	68250	2699.7	-0.506259	0.172383	-0.371391	0.153741	0.00331593	0.0298113
Lyst	17101	756.507	0.750292	0.255551	0.445477	0.225285	0.00332498	0.0298734
C1qbp	12261	6315.28	-0.593462	0.202201	-0.402149	0.177643	0.00333543	0.029948
Tut7	214290	4820.06	0.404183	0.137731	0.324729	0.126098	0.00333989	0.0299687
Ephb3	13845	4089.49	0.590508	0.201243	0.401145	0.176848	0.00334298	0.0299772
Grina	66168	1635.37	0.549373	0.187302	0.387237	0.165569	0.00335608	0.030033
Dlk2	106565	7.7212	-3.05177	1.04059	-0.794228	0.991763	0.00335998	0.030033
Eif4e2	26987	3779.22	-0.329071	0.11219	-0.281537	0.104984	0.00335537	0.030033
Tm4sf20	66261	917.646	-1.16435	0.39693	-0.552454	0.401527	0.00335283	0.030033
C2cd3	277939	2402.02	0.387314	0.132064	0.315671	0.121485	0.00335955	0.030033
Taf4b	72504	1416.03	-0.407194	0.138867	-0.326188	0.127011	0.00336496	0.0300583
Sun1	77053	2600.07	0.244595	0.083427	0.222876	0.0799987	0.00336956	0.0300609
Crnn	381457	77.0791	2.04632	0.697926	0.770323	0.774045	0.00336788	0.0300609
Fkbp11	66120	183.367	-0.870835	0.297082	-0.474064	0.26957	0.00337555	0.030095
9530053A07Rik	319482	428.834	-0.632449	0.215794	-0.413572	0.188896	0.00338099	0.0301243
Cdx1	12590	3121.44	-1.02734	0.350571	-0.513575	0.336803	0.00338429	0.0301344
Cdk19	78334	3788.68	0.432705	0.147709	0.338777	0.134114	0.00339573	0.030217
Nudt5	53893	2401.9	-0.252232	0.0861267	-0.228581	0.0824027	0.0034047	0.0302775
Stbd1	52331	43.9229	2.03888	0.696364	0.766132	0.770844	0.00341273	0.0303296
Zyg11b	414872	3718.33	0.472043	0.161256	0.356615	0.144878	0.00341925	0.0303682
Mill2	243864	16.7519	1.43321	0.489769	0.628591	0.529942	0.00343024	0.0304464
5830444B04Rik	641454	14.4605	2.45212	0.838124	0.801592	0.885407	0.00343657	0.0304638
Zglp1	100009600	13.2792	-1.79881	0.614783	-0.721466	0.685396	0.0034344	0.0304638
Eif3i	54709	6277.61	-0.374743	0.128227	-0.308337	0.11832	0.00347237	0.0307226
Med29	67224	738.702	-0.728848	0.249385	-0.438371	0.218761	0.00347146	0.0307226
Inpp1	16329	186.886	0.610779	0.208978	0.406346	0.183036	0.00347016	0.0307226
Wdr47	99512	378.61	0.546914	0.187154	0.385502	0.165341	0.00347497	0.030726
Kctd1	106931	159.922	0.774417	0.265056	0.44939	0.234123	0.00348116	0.0307612
Ino80e	233875	1613.43	-0.370439	0.126804	-0.305873	0.117149	0.00348525	0.0307779
Nbeal1	269198	3578	0.733375	0.251085	0.439265	0.220314	0.00349114	0.0308104
Aurkaip1	66077	2195.41	-0.432759	0.148215	-0.338313	0.134484	0.00350256	0.0308917
Zmiz1	328365	4292.14	0.506326	0.173516	0.370117	0.154504	0.00352236	0.0310028
Hbegf	15200	1542.55	0.498304	0.170753	0.366959	0.152327	0.00351983	0.0310028
Atxn2	20239	2945.7	0.519846	0.178196	0.375256	0.158193	0.00353101	0.0310028
Alox12e	11685	137.586	-2.57339	0.882202	-0.79619	0.909136	0.00353403	0.0310028
Zc3h12c	244871	2224.57	0.587264	0.201295	0.398574	0.176651	0.00352927	0.0310028
Rnf7	19823	1607.71	-0.644356	0.220904	-0.415518	0.192955	0.00353517	0.0310028
Slx4	52864	774.093	0.443295	0.151958	0.343151	0.137457	0.00353171	0.0310028
Aqp11	66333	181.712	-0.871347	0.298595	-0.471917	0.270245	0.00352109	0.0310028
Aldh16a1	69748	2776.43	-0.386925	0.132628	-0.314843	0.121909	0.00352997	0.0310028
Slc17a8	216227	10.7772	-2.39865	0.822679	-0.790388	0.869818	0.00354938	0.0310895
Ifi204	15951	47.3516	3.08906	1.05948	0.77405	0.988003	0.00354952	0.0310895
Emp2	13731	11375.4	0.470559	0.16143	0.355227	0.144951	0.00355748	0.0311396
Add1	11518	9031.98	0.352135	0.120824	0.295049	0.112192	0.00356311	0.0311498
Pde3b	18576	259.191	-1.44747	0.496623	-0.627525	0.535808	0.00356117	0.0311498
Srm	20810	2937.38	-0.666031	0.228726	-0.420907	0.199596	0.00359219	0.0313745
Nhej1	75570	153.91	-0.625047	0.214659	-0.409486	0.187572	0.00359331	0.0313745
Capn6	12338	18.2235	3.07076	1.05467	0.771403	0.984106	0.00359614	0.0313795
Usp2	53376	61.4392	-1.03703	0.356267	-0.511551	0.341568	0.00360474	0.0314153
Taf5	226182	459.833	-0.377675	0.129744	-0.30953	0.119539	0.00360353	0.0314153
Mrrf	67871	905.112	-0.348334	0.119685	-0.292663	0.111238	0.00360928	0.0314353
Cds2	110911	3686.26	0.38495	0.132289	0.313473	0.121615	0.00361518	0.0314473
Ly6g6e	70274	107.722	1.07237	0.368501	0.520657	0.357894	0.00361316	0.0314473
Lig4	319583	973.379	0.459981	0.158107	0.350275	0.142298	0.00362243	0.0314908
Pou6f1	19009	162.275	0.976582	0.335733	0.495718	0.314503	0.00362819	0.0315212
Pigyl	66268	552.855	-0.623071	0.214266	-0.408518	0.18717	0.00363823	0.0315887
Asna1	56495	2643.06	-0.453288	0.155913	-0.347176	0.140553	0.00364554	0.0316234
Akr1c13	27384	1598.07	-0.634388	0.218212	-0.411686	0.190466	0.00364676	0.0316234
Ccdc103	73293	14.9953	1.72158	0.592301	0.69285	0.652755	0.00365382	0.0316256
Wee1	22390	1481.73	-0.4166	0.143322	-0.329781	0.130523	0.00365206	0.0316256
Bmpr2	12168	5327.97	0.70801	0.243579	0.431148	0.212752	0.00365265	0.0316256
Zscan25	666311	654.726	-0.395245	0.136044	-0.318782	0.124655	0.00366933	0.0317205
Usp33	170822	2780.2	0.297912	0.102537	0.260571	0.0967307	0.00366783	0.0317205
S100a8	20201	114.106	-2.0165	0.694232	-0.745674	0.759117	0.00367661	0.0317637
Nek7	59125	3689.1	0.664049	0.228664	0.419488	0.199341	0.0036839	0.031807
Scd2	20250	112429	0.302527	0.104186	0.263617	0.098144	0.0036876	0.0318192
Cth	107869	794.398	-0.795902	0.274175	-0.45172	0.24246	0.00369725	0.0318828
Crct1	74175	48.1997	-1.59098	0.548297	-0.6593	0.598376	0.00371164	0.0319871
Ciapin1	109006	3342.02	-0.603802	0.208105	-0.402183	0.181965	0.00371466	0.0319933
C630043F03Rik	68285	136.527	-0.815158	0.280972	-0.455935	0.249493	0.00371731	0.0319964
Rcor1	217864	6250.86	0.400769	0.138165	0.321468	0.126357	0.00372371	0.0320317
Eif2b4	13667	2220.23	-0.374934	0.129314	-0.307571	0.119164	0.00373872	0.032141
Oplah	75475	414.665	0.960959	0.331459	0.48987	0.307949	0.00374146	0.0321448
Ccdc125	76041	449.978	0.524967	0.181107	0.375776	0.160335	0.00374764	0.032178
Maf	17132	314.871	1.40083	0.483418	0.607454	0.513325	0.00375836	0.0322502
Mrpl52	68836	1394.98	-0.715896	0.24709	-0.431918	0.215663	0.00376379	0.0322769
Aldh1b1	72535	1848.92	-1.606	0.554581	-0.659972	0.604178	0.00378094	0.0324041
Arhgap32	330914	5079.04	0.586035	0.202394	0.39618	0.177233	0.00378542	0.0324225
Kdm3a	104263	2945.89	0.502503	0.173614	0.366975	0.154414	0.00379913	0.03252
Trim68	101700	309.352	0.693693	0.239699	0.425992	0.208811	0.00380348	0.0325372
Tnfrsf8	21941	91.166	1.53243	0.529644	0.640372	0.572317	0.00381187	0.032589
Fbh1	50755	2755.66	0.32633	0.112873	0.278649	0.105509	0.00383857	0.0327914
Zfp442	668923	382.636	0.683502	0.236424	0.423048	0.205798	0.00384025	0.0327914
Mmp28	118453	1052.88	0.901086	0.31178	0.473901	0.283121	0.00385075	0.0327991
Tomm40	53333	6978.36	-0.480114	0.166135	-0.357697	0.148519	0.00385359	0.0327991
Mapk12	29857	147.66	1.00026	0.346099	0.49754	0.32537	0.0038511	0.0327991
Nolc1	70769	7146.36	-0.523846	0.181276	-0.374694	0.160393	0.00385526	0.0327991
Plet1	76509	644.869	2.06624	0.715016	0.741309	0.77194	0.00385504	0.0327991
Ncl	17975	62350.1	-0.501627	0.173543	-0.366365	0.154331	0.00384618	0.0327991
Ifitm3	66141	4588.13	-1.21026	0.418968	-0.551783	0.423068	0.00386881	0.0328943
Uqcrc1	22273	12655.8	-0.500571	0.173362	-0.365739	0.154169	0.00388408	0.033004
Acvr1	11477	1431	0.453421	0.157052	0.346082	0.141362	0.00388842	0.0330208
Setbp1	240427	121.503	1.97741	0.685329	0.726177	0.742587	0.00390992	0.0331832
Fryl	72313	5324.69	0.635539	0.220367	0.409564	0.191798	0.00392663	0.0333047
Gtpbp10	207704	1288.99	-0.496108	0.172052	-0.36372	0.153115	0.00393304	0.0333388
Mlh3	217716	929.205	0.547495	0.189893	0.38253	0.167113	0.00393683	0.0333507
Txnip	56338	6472.01	0.62756	0.217703	0.407203	0.189547	0.00394346	0.0333865
Ppp1r3f	54646	62.0512	0.89778	0.31155	0.471576	0.282061	0.00395592	0.0333906
Cdpf1	72355	253.15	-0.640742	0.222343	-0.410754	0.19341	0.00395447	0.0333906
Mri1	67873	947.164	-0.49489	0.171699	-0.36316	0.152831	0.00394758	0.0333906
Rps6ka3	110651	7576.06	0.546632	0.189679	0.382129	0.166931	0.00395304	0.0333906
Tlnrd1	80889	7262.07	-0.399688	0.138688	-0.320081	0.126728	0.00395257	0.0333906
Zbtb40	230848	969.572	0.607263	0.21076	0.401249	0.183803	0.00396031	0.0334075
Twsg1	65960	2864.95	0.588843	0.204441	0.395633	0.178663	0.00397349	0.0334984
Arpc4	68089	9412.02	-0.456517	0.158617	-0.346929	0.142553	0.00400072	0.033606
Vav3	57257	492.567	1.19578	0.415444	0.544691	0.416028	0.00399809	0.033606
Rpl19	19921	31393	-0.557879	0.19383	-0.385601	0.17017	0.0039996	0.033606
Rnf130	59044	1367.35	0.555017	0.192819	0.38467	0.169373	0.00399664	0.033606
Cd276	102657	4110.42	0.570805	0.198311	0.389815	0.173729	0.00399788	0.033606
Fermt1	241639	14614.5	0.495771	0.172225	0.363253	0.153218	0.00399419	0.033606
Gm5039	266459	10.053	-2.63471	0.9157	-0.759315	0.906984	0.00401146	0.033676
Hspa9	15526	32966.4	-0.271831	0.0944952	-0.241992	0.0897459	0.00401897	0.0337187
Tesk2	230661	829.025	-0.370652	0.128899	-0.304288	0.118776	0.0040337	0.0338219
4833417C18Rik	73906	37.4649	-1.23265	0.42873	-0.553472	0.433428	0.00403884	0.0338429
Adra1d	11550	17.3069	2.62911	0.914492	0.757282	0.905116	0.00404105	0.0338429
Tmem147	69804	2192.77	-0.492034	0.1712	-0.361467	0.152387	0.00405277	0.0339207
Rpl12	269261	30899.6	-0.584784	0.203543	-0.393715	0.177837	0.00406555	0.0340072
Ago3	214150	441.057	0.690524	0.240642	0.422217	0.208889	0.00411114	0.034368
Muc6	353328	18.1511	-3.84842	1.34128	-0.645333	0.997623	0.00411491	0.0343788
Trip11	109181	2630.92	0.59698	0.208086	0.397008	0.18143	0.00411891	0.0343916
Rab5if	67388	3878.65	-0.412408	0.143789	-0.32586	0.130776	0.00412882	0.0344537
Tmem95	100503361	49.0799	1.79655	0.626522	0.684567	0.676168	0.00413731	0.0345039
Myo18a	360013	9946.64	0.456171	0.159136	0.346099	0.142906	0.00414971	0.0345867
Fance	72775	856.232	-0.473263	0.165171	-0.353292	0.147624	0.00416617	0.0347031
AU021092	239691	257.786	1.46845	0.512584	0.611002	0.54182	0.0041728	0.0347376
Cep41	83922	211.259	0.621714	0.217166	0.403515	0.188719	0.00419851	0.03491
Scly	50880	1055.67	-0.495636	0.173125	-0.362113	0.153815	0.00419824	0.03491
Eif4e	13684	6077.35	-0.373719	0.130565	-0.305473	0.120106	0.0042054	0.0349464
Fyco1	17281	1752.73	0.52922	0.184987	0.374396	0.163045	0.00422513	0.0350366
Casp9	12371	1025.4	0.34674	0.121206	0.290103	0.112423	0.0042263	0.0350366
Slc25a33	70556	566.41	-0.440179	0.15385	-0.338666	0.138726	0.00422184	0.0350366
Zfp729a	212281	587.319	0.521298	0.1822	0.371593	0.160872	0.00422125	0.0350366
Cfb	14962	1477.69	-1.01961	0.356512	-0.495418	0.334526	0.00423691	0.0351036
Notch3	18131	1478.83	1.0808	0.378009	0.509971	0.3622	0.00424706	0.0351359
Tma16	66282	469.917	-0.558296	0.195264	-0.384106	0.171083	0.00424732	0.0351359
Klf6	23849	13169.9	0.485932	0.16996	0.358039	0.151324	0.00424836	0.0351359
Atp5g1	11951	3792.24	-0.638187	0.223384	-0.407379	0.193741	0.0042779	0.0353593
Riok2	67045	1788.6	-0.497955	0.174368	-0.362512	0.154733	0.00429329	0.0354624
Mecr	26922	1074.07	-0.515594	0.180555	-0.369105	0.159545	0.00429547	0.0354624
Tmtc4	70551	1197.6	0.500124	0.175159	0.363306	0.155345	0.00430021	0.0354805
Snora61	100217440	44.1239	-1.57557	0.551907	-0.631794	0.587193	0.00430689	0.0355147
Eif4a1	13681	56472.7	-0.351141	0.123016	-0.292459	0.113908	0.00431151	0.0355318
Zfp974	73430	216.808	0.823851	0.288642	0.450412	0.25452	0.00431414	0.0355324
Fut8	53618	4036.25	0.529622	0.185575	0.373995	0.16344	0.00431786	0.035542
Mrps31	57312	1000.36	-0.567473	0.198869	-0.386547	0.173857	0.00432407	0.0355722
Cep97	74201	299.6	0.64317	0.225417	0.408301	0.195357	0.00432757	0.0355799
Zfp266	77519	3772.41	0.603735	0.211656	0.397372	0.184044	0.00433851	0.0356226
Tecpr1	70381	3206.25	0.430361	0.150894	0.33366	0.136359	0.00434339	0.0356226
H2-Eb1	14969	10.2118	-2.30824	0.809309	-0.732328	0.829558	0.00434301	0.0356226
Pcyt2	68671	3215.5	-0.410753	0.144029	-0.324263	0.130916	0.00434614	0.0356226
Rpl7a	27176	36105.1	-0.465479	0.163207	-0.349211	0.146019	0.00434335	0.0356226
4930523C07Rik	67647	1279.93	0.521547	0.182887	0.370963	0.161327	0.00434809	0.0356226
Sema3a	20346	414.977	2.39758	0.841217	0.734083	0.849844	0.00437015	0.0357824
Pmpca	66865	7480.34	-0.260752	0.0915178	-0.233589	0.0871258	0.004383	0.0358665
Gtf2h3	209357	1523.79	-0.312075	0.109578	-0.268467	0.102679	0.00439978	0.0359524
Sez6l2	233878	28.8677	-1.28844	0.452421	-0.558765	0.458795	0.00440122	0.0359524
Fam135a	68187	3568.34	0.464163	0.162975	0.348408	0.145817	0.00439867	0.0359524
Dock7	67299	4782.15	0.505713	0.177607	0.364848	0.157189	0.00440825	0.0359887
Osbpl9	100273	3879.3	0.354997	0.124724	0.294396	0.115299	0.00442352	0.0360922
Nefm	18040	47.1129	-1.23592	0.434311	-0.544765	0.43425	0.00443155	0.0361366
Parp4	328417	2615.01	0.564479	0.19841	0.384846	0.17339	0.00444102	0.0361926
Cnep1r1	382030	1617.74	-0.404766	0.142303	-0.32094	0.129518	0.00444972	0.0362423
2700049A03Rik	76967	673.069	0.412135	0.144948	0.324526	0.13162	0.00446444	0.036341
Nrde2	217827	1016	-0.483669	0.170271	-0.355896	0.15145	0.0045031	0.0366344
Map3k13	71751	577.895	0.82225	0.289509	0.447788	0.254477	0.00450921	0.0366626
Tmem238	664968	1368.47	-0.603162	0.212416	-0.395924	0.184439	0.004518	0.0366844
Cyc1	66445	10182.7	-0.523996	0.184545	-0.370877	0.162507	0.00451978	0.0366844
Mast3	546071	928.649	0.503074	0.177168	0.363292	0.15679	0.00451805	0.0366844
Ankrd37	654824	294.234	2.20311	0.775998	0.715852	0.799205	0.00452461	0.0367022
Zfp820	75424	298.041	0.49074	0.17287	0.358544	0.153454	0.00452862	0.0367134
Lrig2	269473	781.69	0.499094	0.17584	0.361711	0.155752	0.00453488	0.0367428
Pdgfrl	68797	17.3147	-2.36929	0.834939	-0.722963	0.839585	0.00454429	0.0367977
Lims1	110829	4745.68	0.377755	0.133141	0.306661	0.122141	0.00455021	0.0368075
Zfp36l1	12192	8706.53	0.680004	0.239672	0.415729	0.207062	0.00455079	0.0368075
Stau1	20853	2778.74	0.229027	0.0807792	0.209732	0.0775974	0.00457946	0.037018
A930013F10Rik	68074	62.217	0.947654	0.334321	0.473589	0.303981	0.00458887	0.0370725
Ulk2	29869	1157.27	0.636823	0.2247	0.404537	0.194336	0.00459545	0.0371027
Zfp992	433791	39.6977	0.914078	0.322548	0.466213	0.290164	0.00459793	0.0371027
Ttc22	230576	1365.39	-0.466724	0.164704	-0.348582	0.147088	0.00460115	0.0371073
Rps10	67097	21827.3	-0.557804	0.196874	-0.381696	0.172043	0.00460684	0.0371102
Tgfbr3	21814	9.38893	-2.74637	0.969278	-0.716703	0.908139	0.00460526	0.0371102
Exoc3l4	74190	928.275	-0.77414	0.273251	-0.436427	0.237693	0.00461023	0.0371161
Slc25a45	107375	203.392	0.571717	0.201866	0.385939	0.175944	0.00462355	0.0372018
Trip6	22051	620.41	0.794042	0.280463	0.440384	0.244697	0.00463766	0.0372724
Adap1	231821	2145.41	-0.520941	0.183994	-0.369168	0.162009	0.00463593	0.0372724
Cyp4f14	64385	362.199	-1.36137	0.480973	-0.570419	0.491485	0.00464818	0.0373354
Prss32	69814	5436.55	-0.775639	0.274166	-0.436156	0.238373	0.00466809	0.0374738
Ift122	81896	448.508	0.507638	0.179493	0.364148	0.158503	0.00468142	0.0375551
Rev3l	19714	2079.15	0.544328	0.192477	0.376877	0.168556	0.00468362	0.0375551
Ap2b1	71770	12344.1	0.374987	0.132614	0.304786	0.121693	0.00468889	0.0375758
Adrm1	56436	4541.86	-0.413716	0.146336	-0.324497	0.132668	0.00469615	0.0376123
Pak1ip1	68083	2510.54	-0.431968	0.152826	-0.33303	0.137782	0.00470549	0.0376656
Myb	17863	1592.68	-0.876097	0.310015	-0.456706	0.27533	0.00471361	0.0376979
Gpatch4	66614	1176.94	-0.602743	0.213309	-0.39442	0.18492	0.00471797	0.0376979
Rack1	14694	54250.9	-0.412875	0.146123	-0.324009	0.132495	0.00472035	0.0376979
Top1mt	72960	511.3	-0.600604	0.21254	-0.393834	0.184308	0.00471557	0.0376979
Ccni	12453	14011	0.530642	0.187836	0.37204	0.164926	0.0047277	0.0377118
Fam124a	629059	111.928	1.70521	0.60368	0.642612	0.635534	0.00473274	0.0377118
H2aj	NA	2279.8	-0.600533	0.212603	-0.393697	0.184339	0.00473291	0.0377118
Dtx3l	209200	3298.55	0.753262	0.266633	0.430774	0.230954	0.00472671	0.0377118
Skp1a	21402	18798.4	-0.277168	0.09814	-0.244716	0.0928786	0.00473977	0.0377233
Gpx2	14776	59464.8	-0.553047	0.195818	-0.37939	0.171114	0.00473844	0.0377233
Inppl1	16332	5766.39	0.473139	0.167654	0.350462	0.14931	0.00477072	0.0378832
Gar1	68147	2002.91	-0.58462	0.207153	-0.388874	0.17997	0.00476998	0.0378832
Apol10a	245282	48.1691	-1.4631	0.518436	-0.590924	0.536121	0.00477052	0.0378832
Mcee	73724	379.986	-0.706965	0.250478	-0.420188	0.216056	0.00476564	0.0378832
Cep131	12009	410.942	0.647994	0.22971	0.405938	0.198184	0.00478861	0.0380037
Bloc1s2	73689	1490.79	-0.587342	0.208332	-0.389388	0.180859	0.00481354	0.0381763
Degs2	70059	4765.97	-0.533201	0.189139	-0.372428	0.165877	0.00481584	0.0381763
1190007I07Rik	544717	249.441	-0.726072	0.257591	-0.423963	0.222305	0.0048218	0.0382018
Myo1b	17912	2657.99	0.467913	0.166028	0.34809	0.14803	0.00482824	0.0382214
Otub2	68149	60.5558	1.38264	0.490616	0.570679	0.500335	0.00482976	0.0382214
Timp2	21858	8384.4	0.620591	0.22034	0.39836	0.190409	0.00485471	0.0383971
Gtpbp2	56055	1696.64	0.766242	0.272141	0.43217	0.235721	0.00486857	0.0384709
Clpx	270166	1647.95	-0.229582	0.0815434	-0.209912	0.0782757	0.00487076	0.0384709
Nup85	445007	2722.39	-0.565868	0.200993	-0.382615	0.17504	0.00487232	0.0384709
5830428M24Rik	76062	23.4869	1.48643	0.528057	0.592966	0.545584	0.00487911	0.038481
Tomm22	223696	5698.07	-0.557969	0.198207	-0.380141	0.172865	0.00487647	0.038481
Ksr1	16706	722.976	0.650766	0.231306	0.40578	0.19933	0.00490147	0.0386156
Mrpl20	66448	1504.43	-0.827306	0.294068	-0.444453	0.257358	0.0049034	0.0386156
2810403D21Rik	69964	33.9478	-1.09405	0.388894	-0.501252	0.368404	0.00490449	0.0386156
Cdkl5	382253	260.881	0.748328	0.266046	0.427964	0.229832	0.00491164	0.0386501
Pcmt1	18537	1799.79	-0.452014	0.160744	-0.341057	0.1439	0.00492325	0.038676
Prdm16	70673	678.224	1.28742	0.457818	0.546005	0.456935	0.00492229	0.038676
Shmt1	20425	2838.13	-0.680745	0.242083	-0.412833	0.208387	0.00492299	0.038676
Bnipl	171388	113.306	1.36522	0.485538	0.56411	0.492145	0.00492716	0.0386849
Acp2	11432	959.53	0.368087	0.130929	0.300403	0.120294	0.00493336	0.0387117
Edem1	192193	4698.66	0.331739	0.118032	0.279582	0.109717	0.00494524	0.0387831
Cgnl1	68178	7691.71	0.81641	0.290537	0.441687	0.25352	0.00495408	0.038787
Slc19a1	20509	1917.06	-0.66573	0.23691	-0.409038	0.203932	0.00495331	0.038787
Ten1	69535	689.984	-0.618216	0.219998	-0.397049	0.190008	0.00495257	0.038787
Map2k3	26397	5244.68	-0.3353	0.119335	-0.281683	0.110796	0.00495819	0.0387974
Mbd5	109241	849.774	0.637011	0.226809	0.401777	0.195508	0.00497604	0.0389153
Dnaaf2	109065	745.036	-0.432486	0.15402	-0.332248	0.138643	0.00498534	0.0389661
Coa6	67892	341.721	-0.703702	0.250628	-0.417547	0.21567	0.00498886	0.0389718
Ahdc1	230793	1796.92	0.822214	0.292863	0.442461	0.255721	0.00499269	0.0389799
Tff1	21784	21.7098	2.21815	0.790217	0.692349	0.794341	0.00500037	0.0389962
Usp1	230484	6311.31	-0.459274	0.163617	-0.343812	0.146103	0.00500038	0.0389962
Llph	66225	2413.53	-0.488841	0.174188	-0.355556	0.154254	0.00500977	0.0390476
Ash2l	23808	4259.4	-0.230919	0.0822968	-0.210811	0.0789461	0.00501718	0.0390688
Rpl7l1	66229	5402.91	-0.354026	0.126173	-0.292402	0.116414	0.00501809	0.0390688
Gm12602	102637941	169.321	1.34921	0.481022	0.557788	0.484574	0.00503349	0.0391669
Tuba1b	22143	29189.9	-0.488696	0.174316	-0.355297	0.154334	0.0050551	0.0392693
Pisd	320951	2519.11	-0.43135	0.153859	-0.33149	0.138499	0.00505436	0.0392693
Vapb	56491	5684.97	-0.297051	0.10595	-0.257635	0.0995597	0.00505227	0.0392693
Rpl17	319195	24890.9	-0.636234	0.226969	-0.400979	0.195518	0.00506029	0.0392877
Rp2	19889	3319.29	0.565235	0.201701	0.381236	0.175425	0.00507333	0.039367
Rpgrip1l	244585	590.524	0.662101	0.236451	0.406997	0.20328	0.00510776	0.0396121
Prickle3	54630	229.142	0.75821	0.270807	0.428184	0.233671	0.00511311	0.0396316
Ctnnbl1	66642	1654.62	-0.297542	0.106326	-0.257827	0.0998738	0.00513564	0.0397407
Abcb8	74610	3336.89	-0.333689	0.119242	-0.280365	0.110703	0.00513531	0.0397407
Rbck1	24105	4918.15	-0.367729	0.131407	-0.299698	0.120653	0.00513573	0.0397407
Pank2	74450	2287.56	0.280851	0.100399	0.246684	0.0948074	0.00515234	0.0398331
5930403L14Rik	320939	15.5824	-4.20076	1.50173	-0.54169	0.944304	0.00515339	0.0398331
Tmprss7	208171	22.2803	-1.44055	0.515045	-0.57509	0.524321	0.00515906	0.0398548
Fbf1	217335	1922.66	0.51294	0.183411	0.363666	0.161264	0.00516312	0.0398641
Trip13	69716	1357.81	-0.599997	0.214581	-0.390679	0.185429	0.0051717	0.0398862
Trim56	384309	758.432	0.651095	0.232843	0.40389	0.200181	0.0051694	0.0398862
Efna4	13639	962.465	-0.552273	0.197535	-0.376656	0.172116	0.00517662	0.03989
Nme2	18103	8965.83	-0.708057	0.253271	-0.416935	0.217563	0.00517946	0.03989
Faap24	101831	619.419	-0.586162	0.209675	-0.386752	0.181555	0.00518077	0.03989
Mdfi	17240	1253.85	-0.619316	0.22168	-0.395602	0.191041	0.00521032	0.0400953
Dmbt1	12945	582.405	2.15717	0.772518	0.677863	0.774619	0.00523212	0.040178
Hoxb5	15413	532.003	0.568008	0.203379	0.381199	0.176604	0.00522449	0.040178
Vdac2	22334	17581	-0.336124	0.120381	-0.281605	0.111634	0.00523547	0.040178
Wdr78	242584	91.2044	0.749804	0.268533	0.425344	0.231189	0.00523473	0.040178
Zscan20	269585	254.243	0.524115	0.187702	0.367178	0.164516	0.00523402	0.040178
Cd99l2	171486	2641.68	0.577728	0.206998	0.383885	0.179394	0.0052548	0.0403042
Trnau1ap	71787	736.615	-0.572463	0.205156	-0.38229	0.177951	0.00526452	0.0403565
Sema4c	20353	1509.29	0.726296	0.260341	0.420079	0.223619	0.00527425	0.0403757
A330074K22Rik	434353	14.9873	3.26182	1.16946	0.640156	0.937115	0.0052844	0.0403757
Cenpx	20892	560.27	-0.87774	0.314688	-0.450391	0.277206	0.00528325	0.0403757
Mtres1	NA	462.77	-0.493224	0.176823	-0.355991	0.15616	0.00528122	0.0403757
Galc	14420	524.641	0.670541	0.240395	0.407688	0.206289	0.00528164	0.0403757
Fzd8	14370	134.298	0.670487	0.24038	0.407669	0.206275	0.00528252	0.0403757
Abhd14a	68644	492.602	-0.733024	0.262875	-0.421319	0.225848	0.00529554	0.0404387
Ift80	68259	676.723	0.504479	0.180929	0.360018	0.159295	0.00529915	0.0404441
Dna2	327762	993.264	-0.556435	0.199596	-0.377233	0.173612	0.00530672	0.0404575
Kifc2	16581	65.2665	1.13535	0.407254	0.503633	0.386987	0.00530649	0.0404575
Zfp654	72020	954.248	0.504716	0.181069	0.36004	0.159395	0.00531285	0.0404601
Pign	27392	1890.58	0.614329	0.220388	0.393632	0.189886	0.0053119	0.0404601
Sumo3	20610	5715.79	-0.431995	0.155014	-0.33085	0.139332	0.00532292	0.0404925
Uqcrc2	67003	11008.6	-0.232031	0.0832586	-0.211406	0.0797977	0.00532195	0.0404925
Dhrs13	70451	676.753	-0.496755	0.178278	-0.357079	0.157252	0.0053297	0.0404999
Cyp2c68	433247	12.6494	-3.79705	1.36266	-0.580221	0.946545	0.00532816	0.0404999
Wdr75	73674	2801.11	-0.275359	0.0988365	-0.242695	0.0934539	0.00533621	0.0405011
Calcoco1	67488	1149.38	0.622137	0.223292	0.395524	0.192183	0.00533303	0.0405011
Mettl23	74319	539.951	-0.487948	0.175152	-0.353768	0.154855	0.00533857	0.0405011
Cox18	231430	398.452	-0.434262	0.155894	-0.331792	0.140012	0.00534236	0.0405078
Slc9a6	236794	1236.31	0.494021	0.177474	0.35587	0.156617	0.00537561	0.0407378
Vps37a	52348	1774.66	0.45956	0.165106	0.342449	0.147129	0.00537871	0.0407391
Kantr	72997	227.273	0.756331	0.271747	0.425381	0.233738	0.00538226	0.0407439
Pepd	18624	7086.55	-0.46975	0.168833	-0.346489	0.149989	0.00539686	0.040788
Ccdc162	75973	27.3877	-1.3137	0.472153	-0.541497	0.467478	0.00539658	0.040788
Josd1	74158	2649.23	-0.320185	0.115066	-0.271729	0.107212	0.00539209	0.040788
Ndufaf8	208501	279.594	-0.900529	0.323799	-0.453359	0.286357	0.00541696	0.0408734
Hspg2	15530	999.218	-1.95135	0.701613	-0.652406	0.713029	0.00541516	0.0408734
Idh3b	170718	5855.39	-0.381942	0.137327	-0.306506	0.125372	0.00541473	0.0408734
Mybbp1a	18432	18561.7	-0.406459	0.146162	-0.318704	0.13238	0.00542108	0.0408824
Fus	233908	11699.1	-0.510033	0.183448	-0.361377	0.161156	0.00543155	0.0409171
Ndufv1	17995	5555.24	-0.336658	0.121083	-0.281532	0.112195	0.00542939	0.0409171
Gcc2	70297	4154.14	0.446431	0.160627	0.336709	0.143653	0.00544765	0.0410162
Cyba	13057	3728.18	0.844065	0.303742	0.441985	0.264821	0.00545446	0.0410224
Elp5	54351	1306.37	-0.41781	0.15036	-0.323953	0.135669	0.0054573	0.0410224
Ltbr	17000	4380.3	-0.287261	0.103374	-0.250588	0.0973424	0.00545516	0.0410224
Ddx17	67040	16676.5	0.390065	0.140416	0.310498	0.127825	0.00547072	0.0411011
Asprv1	67855	591.087	2.52396	0.908653	0.675307	0.850257	0.00547455	0.0411078
Zfp61	22719	241.58	0.592685	0.21341	0.386762	0.184192	0.00548266	0.0411323
Mrpl18	67681	2255.7	-0.614301	0.221198	-0.39253	0.190333	0.00548371	0.0411323
Lamtor1	66508	2762.49	-0.396003	0.142671	-0.313354	0.129607	0.00550923	0.0413015
Strap	20901	10667.6	-0.354059	0.127581	-0.291295	0.117504	0.00551729	0.0413397
Syde1	71709	627.325	-0.419943	0.151339	-0.324733	0.13642	0.00552271	0.041358
Ada	11486	909.813	-0.554541	0.199908	-0.375412	0.173684	0.00553743	0.0414263
Gcnt3	72077	13883.6	0.724671	0.261257	0.417544	0.223785	0.00554074	0.0414263
Papolg	216578	767.768	0.488495	0.176107	0.353116	0.155503	0.00553966	0.0414263
Wdr77	70465	4105.97	-0.426771	0.153919	-0.327724	0.138423	0.00555924	0.0415201
Mapk13	26415	2940.83	-0.650685	0.23467	-0.401063	0.201096	0.00555813	0.0415201
Nol6	230082	3342.41	-0.422147	0.152314	-0.325566	0.137168	0.00557888	0.0416445
1110004F10Rik	56372	3767.2	-0.418579	0.15108	-0.323878	0.136201	0.0055956	0.041747
Mrpl4	66163	1802.16	-0.497309	0.17951	-0.356097	0.158073	0.00559927	0.041752
Tmem69	230657	958.17	-0.393787	0.142253	-0.311908	0.129255	0.00563645	0.0420068
Rrp8	101867	1333.03	-0.349063	0.126116	-0.288225	0.116298	0.00564376	0.0420387
Gm20300	100504586	475.363	0.814227	0.294239	0.434292	0.254391	0.00565346	0.0420885
Epg5	100502841	1732.42	0.549894	0.198748	0.373345	0.172709	0.00566119	0.0421011
Gstz1	14874	738.269	-0.332671	0.120235	-0.278745	0.111476	0.0056603	0.0421011
Hip1	215114	323.364	-0.944243	0.341303	-0.458994	0.304306	0.00566468	0.0421046
Adh5	11532	3903.83	-0.379885	0.13737	-0.304754	0.125367	0.00568505	0.0422335
Ppif	105675	1996.11	-0.563421	0.203822	-0.377187	0.176569	0.0057049	0.0423584
Fads1	76267	3881.22	0.686667	0.248494	0.40808	0.212334	0.00572183	0.0424615
Zscan4d	545913	9.19156	-2.48045	0.897748	-0.66401	0.837032	0.00572785	0.0424836
Pym1	78428	958.611	-0.494376	0.17902	-0.354383	0.157635	0.00575241	0.0425067
Mrps23	64656	1679.39	-0.483843	0.175181	-0.350529	0.154716	0.00574554	0.0425067
Hars	15115	4162.12	-0.310152	0.112317	-0.264916	0.104889	0.00575535	0.0425067
Kdm4a	230674	4137.23	0.381653	0.138198	0.305496	0.126017	0.00575103	0.0425067
Sh3tc2	225608	461.376	-0.874716	0.316681	-0.444867	0.276948	0.00574241	0.0425067
Gys1	14936	2540.65	0.609536	0.220734	0.389624	0.189666	0.00575523	0.0425067
Duox2	214593	2497.5	2.18662	0.791713	0.657493	0.773707	0.0057469	0.0425067
Anxa13	69787	52.8965	-4.36456	1.5805	-0.496806	0.914791	0.00575344	0.0425067
Bmp4	12159	355.24	0.90166	0.326547	0.449777	0.287411	0.00575905	0.0425115
Sprtn	244666	1685.77	-0.425747	0.154237	-0.326579	0.138622	0.00577412	0.042561
Ifnar2	15976	483.005	0.362603	0.131364	0.295416	0.120537	0.00577491	0.042561
Asb6	72323	1279.71	-0.470304	0.170361	-0.345258	0.151031	0.005769	0.042561
Ap1m1	11767	1472.05	-0.369271	0.133797	-0.298972	0.122494	0.00578133	0.0425858
Nudt21	68219	3051.55	-0.371881	0.13483	-0.300275	0.123319	0.00581305	0.0427873
Spice1	212514	485.394	0.573953	0.208102	0.379646	0.179777	0.00581482	0.0427873
Nadk	192185	10184.4	-0.259322	0.0940298	-0.230966	0.0892717	0.00581798	0.0427879
Lrrc73	224813	12.2343	-1.78166	0.646317	-0.616495	0.652629	0.00583986	0.0428968
Nme1	18102	4244.19	-0.789172	0.286298	-0.42779	0.246003	0.00584281	0.0428968
Emc6	66048	1469.79	-0.496709	0.180192	-0.354851	0.158488	0.00584154	0.0428968
Gcnt4	218476	447.54	0.883309	0.320464	0.445414	0.280432	0.00584508	0.0428968
Syt16	238266	1803.49	0.595567	0.21614	0.385338	0.185962	0.00586089	0.0429773
Rps15a-ps4	664903	43.9162	-1.04618	0.379692	-0.47651	0.347482	0.00586298	0.0429773
Usf3	207806	3796.32	0.617368	0.224072	0.390958	0.192181	0.00586531	0.0429773
Bcs1l	66821	506.934	-0.369485	0.134149	-0.298852	0.122764	0.00588194	0.0430766
Phka2	110094	1128.49	0.428598	0.155647	0.327475	0.139688	0.00589329	0.043137
Bcl11a	14025	453.399	1.21424	0.441055	0.510303	0.421838	0.00590463	0.0431752
Ran	19384	22640	-0.486399	0.176678	-0.350841	0.155793	0.0059047	0.0431752
Me1	17436	4339.99	0.531049	0.192976	0.366135	0.168147	0.00592516	0.0433021
Sema4b	20352	6324.26	0.563028	0.204659	0.375839	0.177037	0.00594043	0.0433909
Acadl	11363	4233.61	0.431262	0.15685	0.328412	0.140601	0.00596832	0.0434643
Nipal1	70701	2993.45	-0.650808	0.236653	-0.398424	0.202139	0.0059587	0.0434643
Dpy19l4	381510	991.153	0.551267	0.200483	0.372232	0.173831	0.00596494	0.0434643
Mid2	23947	2180.73	0.533148	0.19391	0.3666	0.168831	0.00596917	0.0434643
Grhl2	252973	3027.97	0.313781	0.114106	0.266842	0.106371	0.0059613	0.0434643
Eif4a3	192170	5312.82	-0.402673	0.146436	-0.315342	0.132495	0.0059629	0.0434643
Mtfr1l	76824	2583.73	-0.253911	0.0923969	-0.226938	0.0878428	0.0059952	0.043631
Bpifb4	381399	8.99689	2.9208	1.06305	0.633422	0.891034	0.00600388	0.0436524
Chp2	70261	7.663	-3.05577	1.11218	-0.623303	0.902484	0.00600439	0.0436524
Ulbp1	77777	113.549	1.20311	0.437962	0.50616	0.41672	0.00601292	0.0436916
Hdac7	56233	3250.76	0.348255	0.126806	0.286992	0.11682	0.00602584	0.0437172
Timm50	66525	2589.81	-0.463078	0.168612	-0.341469	0.149613	0.006025	0.0437172
Ak6	102216272	724.346	-0.549707	0.200146	-0.371475	0.173537	0.006023	0.0437172
Pprc1	226169	3854.25	-0.394149	0.143564	-0.311007	0.130223	0.00604258	0.0438158
Bccip	66165	2075.06	-0.471728	0.171847	-0.344751	0.152069	0.00605027	0.0438487
Ckap4	216197	3262.7	1.06111	0.386775	0.476551	0.354023	0.006079	0.0440341
1700019D03Rik	67080	124.713	-1.09199	0.398117	-0.482481	0.367475	0.00609031	0.0440931
Grin1	14810	126.023	1.70754	0.622595	0.5982	0.624155	0.00609506	0.0441046
Rps15	20054	18641.6	-0.592832	0.21622	-0.383212	0.185794	0.00611042	0.0441928
Npm1	18148	59361.7	-0.382519	0.139622	-0.304956	0.127092	0.00615005	0.0444477
Vash1	238328	103.148	1.53208	0.559243	0.568033	0.557024	0.00615204	0.0444477
Drap1	66556	2349.51	-0.409922	0.149697	-0.318174	0.135007	0.00617481	0.044566
Rnf183	76072	282.67	0.655486	0.23937	0.398101	0.204041	0.00617424	0.044566
Zdhhc20	75965	5617.07	0.455722	0.166433	0.337996	0.147906	0.00617828	0.044568
Dus3l	224907	1446.43	-0.301876	0.110274	-0.259061	0.103149	0.00619041	0.0446324
Zswim7	69747	105.576	-0.81733	0.298749	-0.429691	0.256704	0.00622209	0.0448376
Klc4	74764	2392.44	0.362542	0.132559	0.29437	0.121445	0.00623883	0.0449118
Notch4	18132	295.021	1.09157	0.399098	0.48037	0.367278	0.00623648	0.0449118
Zfp35	22694	1027.37	-0.234567	0.0857881	-0.212582	0.0820256	0.00625213	0.0449844
Srsf6	67996	10160.4	-0.432627	0.158352	-0.327995	0.141685	0.00629392	0.0452384
Trim14	74735	684.828	0.446782	0.163532	0.333967	0.145658	0.00629352	0.0452384
Szrd1	213491	9629.22	-0.366773	0.134273	-0.296476	0.122811	0.00630378	0.0452626
Epop	103551	4101.13	-0.575467	0.210672	-0.377498	0.181365	0.00630325	0.0452626
Cldn7	53624	20510.3	-0.418405	0.153198	-0.321671	0.137702	0.00631144	0.0452942
Uqcr10	66152	2110.41	-0.837019	0.306518	-0.432376	0.263986	0.00631928	0.0453272
Ifi211	381308	23.4387	3.65327	1.33803	0.551764	0.913434	0.00632706	0.0453596
1810065E05Rik	69864	19.5796	-2.75794	1.0102	-0.629168	0.865549	0.00633165	0.0453693
Tmco6	71983	613.391	0.496628	0.182004	0.352718	0.159646	0.0063591	0.0455425
Faap100	71885	1142.86	-0.405403	0.148592	-0.315545	0.134111	0.00636618	0.0455698
Hacd1	30963	500.348	-0.755049	0.276809	-0.416954	0.235641	0.00637791	0.0456304
Pum3	52874	4255.18	-0.307718	0.11284	-0.262438	0.105288	0.0063909	0.0456999
L3mbtl2	214669	1952.22	-0.482592	0.177017	-0.347506	0.155865	0.00640586	0.0457365
Txnrd1	50493	24011.9	-0.357307	0.13106	-0.291209	0.120221	0.00640496	0.0457365
Vipas39	104799	1572.52	0.301329	0.110525	0.258415	0.103348	0.00640423	0.0457365
Eif3d	55944	9413.85	-0.312676	0.114698	-0.265471	0.106835	0.00640924	0.0457372
Gstm7	68312	101.498	-1.52605	0.559926	-0.560589	0.553059	0.00642137	0.0458003
Ahnak	66395	181644	0.80196	0.294414	0.424957	0.251742	0.00645118	0.0459668
Abhd11	68758	1789.67	-0.46264	0.169844	-0.339801	0.150422	0.00645131	0.0459668
Dvl3	13544	2695.03	0.296111	0.10874	0.255012	0.101844	0.00646701	0.0460551
Acnat1	230161	1992.65	0.70381	0.25852	0.406314	0.219423	0.00647979	0.0461226
Cct5	12465	20750.3	-0.24541	0.090163	-0.22037	0.0858751	0.00649176	0.0461787
Dnal1	105000	123.725	1.0329	0.379556	0.465788	0.342078	0.00650192	0.0461787
Fam120b	67544	1925.19	0.228585	0.0840012	0.207913	0.0804359	0.00650423	0.0461787
Mrpl47	74600	648.104	-0.667698	0.245351	-0.398707	0.208437	0.00650062	0.0461787
Lin52	217708	243.011	-0.411918	0.151348	-0.318213	0.136232	0.00649549	0.0461787
Wif1	24117	74.0907	-2.19495	0.806742	-0.628807	0.763772	0.00651331	0.0462196
Tvp23a	383103	22.2258	-1.45385	0.534457	-0.545589	0.523364	0.00652355	0.0462478
Tmem251	320351	486.56	-0.621405	0.228439	-0.388097	0.194898	0.00652391	0.0462478
Sfxn3	94280	2789.67	0.633917	0.233072	0.391	0.198536	0.00653135	0.0462763
Snx22	382083	117.803	-0.838442	0.308287	-0.430716	0.264906	0.00653457	0.0462763
Gins1	69270	519.287	-0.648115	0.238332	-0.394175	0.20271	0.00654055	0.0462952
Cops7a	26894	4490.4	-0.318167	0.117103	-0.268534	0.108819	0.00658808	0.0464227
Stx3	20908	2397.78	-0.3805	0.140002	-0.302948	0.127334	0.00657143	0.0464227
Smarca2	67155	841.536	0.642415	0.236469	0.392577	0.201156	0.0065937	0.0464227
Ddx27	228889	3128.15	-0.295647	0.108834	-0.254544	0.101916	0.00659779	0.0464227
Naa10	56292	2612.88	-0.53494	0.196881	-0.364361	0.170733	0.00658631	0.0464227
Pcgf6	71041	1025.85	-0.35136	0.129345	-0.28759	0.11882	0.00659853	0.0464227
Plpp3	67916	230.494	-0.892503	0.328462	-0.439725	0.285195	0.00658323	0.0464227
Mt1	17748	1942.96	-0.733101	0.269843	-0.411225	0.228944	0.00659221	0.0464227
Slc43a2	215113	807.959	0.699306	0.257419	0.404627	0.21828	0.00659556	0.0464227
Mrpl17	27397	2194.65	-0.553448	0.203672	-0.369916	0.175853	0.00658073	0.0464227
Slc38a9	268706	522.299	0.601899	0.221432	0.383092	0.18941	0.00656368	0.0464227
Glt1d1	319804	47.4136	-1.53326	0.564416	-0.557798	0.554904	0.00659695	0.0464227
Selenbp2	20342	206.053	1.1863	0.436831	0.493336	0.408519	0.00661346	0.0465044
Cul4a	99375	4318.15	0.247706	0.0912419	0.221914	0.0868166	0.00663096	0.0466039
Poldip2	67811	2857.33	-0.38577	0.142127	-0.30541	0.129001	0.00664238	0.0466607
Rfc2	19718	2120.99	-0.352978	0.130063	-0.288375	0.119394	0.00664984	0.0466895
Ndrg1	17988	7138.08	2.24781	0.828636	0.624721	0.773323	0.00667439	0.0468383
Rpl36al	66483	5192.88	-0.608114	0.224207	-0.384004	0.191444	0.00668193	0.0468441
Mcm7	17220	9246.81	-0.334562	0.123345	-0.278023	0.113943	0.00667967	0.0468441
Vim	22352	209.399	-2.51694	0.928351	-0.623593	0.823986	0.00670417	0.0469764
Rbm19	74111	1843.94	-0.53735	0.19824	-0.364528	0.171684	0.00671612	0.0470364
Mrpl10	107732	2974.05	-0.285678	0.105441	-0.247916	0.0990424	0.00674129	0.0470824
Daam1	208846	3595.35	0.469015	0.173108	0.341257	0.152804	0.00674093	0.0470824
Mrps10	64657	1280.02	-0.407398	0.150334	-0.315517	0.135403	0.00672919	0.0470824
Gpc3	14734	45.9353	-2.76714	1.02136	-0.612342	0.857474	0.00674294	0.0470824
Cela1	109901	87.816	-1.16982	0.431752	-0.488356	0.401177	0.00673927	0.0470824
Pkdcc	106522	673.897	-1.01528	0.374729	-0.459761	0.334783	0.00674133	0.0470824
Tdrd7	100121	1995.99	0.315615	0.116503	0.266754	0.108312	0.00674695	0.0470868
[truncated: 14,145 more rows]

## Sheet: b. DEG_FL_1h_vs_WT_1h
Supplementary Table 1b: DEG in Smad4∆/∆ 1h compared to Smad4 +/+1h
symbol	entrez	baseMean	l2fc_UnShrink	lfcSE_UnShrink	l2fc_Shrink	lfcSE_Shrink	pvalue	padj
Zc3h14	75553	4820.06	0.0789361	0.119344	0.0323582	0.0769642	0.508344	0.808842
Troap	78733	490.671	-0.163161	0.232962	-0.0294175	0.101809	0.483692	0.797051
Clca2	229933	3.8061	-0.663199	1.19576	-0.0232716	0.235093	0.579152	NA
1810013L24Rik	69053	2983.72	0.00383276	0.182283	0.000930985	0.0898396	0.983225	0.995971
Srsf7	225027	5442.47	-0.237531	0.217034	-0.048858	0.105585	0.273762	0.647406
Fignl2	668225	113.366	0.582439	0.388257	0.0750758	0.18608	0.133578	0.505919
Sema6a	20358	263.643	-1.63118	0.558688	-0.641892	0.707223	0.00350413	0.0679443
Anapc15	75430	626.533	-0.438712	0.211291	-0.121299	0.155297	0.0378627	0.289785
Misp3	70134	94.943	0.0175039	0.290738	0.00229963	0.105411	0.951992	0.988221
Nmb	68039	14.1042	-0.198373	0.611281	-0.0120078	0.153074	0.745544	0.916698
Tcerg1	56070	5485.84	-0.125164	0.133741	-0.0455969	0.0822561	0.349341	0.705044
Zfp712	78251	74.5139	-0.354256	0.309929	-0.0489878	0.131552	0.253028	0.63162
Fam129c	100037278	88.7501	0.0881036	0.320524	0.0103181	0.110452	0.783413	0.93025
Atp5g3	228033	10838.1	-0.409714	0.236749	-0.0893582	0.141888	0.0835263	0.42106
Fyco1	17281	1752.73	0.239483	0.185127	0.0611799	0.101234	0.195798	0.578352
Tlr3	142980	1499.37	0.169614	0.220883	0.0329219	0.10048	0.442553	0.770919
Ifi44	99899	11.0825	-0.153285	1.20608	-0.00508587	0.220261	0.898866	0.971225
Trafd1	231712	857.52	-0.0862178	0.148261	-0.0274782	0.0843862	0.560884	0.833697
Krt80	74127	3064.9	-0.34827	0.121669	-0.17817	0.117148	0.0042038	0.0772265
Armc8	74125	1515.27	-0.262469	0.0979707	-0.146172	0.0839102	0.00738307	0.109988
Ppil4	67418	1437.56	-0.133498	0.134516	-0.0484319	0.0828025	0.320989	0.686775
C530005A16Rik	654318	34.0561	0.0206989	0.373818	0.00200811	0.116474	0.955842	0.989301
Katnbl1	72425	1755.86	-0.171256	0.174142	-0.0456494	0.093173	0.325396	0.689488
Spag9	70834	4525.95	0.102784	0.0976456	0.051952	0.0703556	0.292513	0.666542
Gm5860	545641	66.2469	-1.02252	0.580739	-0.117683	0.305525	0.0782846	0.408511
Taz	66826	1006.79	0.0478237	0.208999	0.0097128	0.0944056	0.819007	0.943612
Gfpt1	14583	8991.49	0.453474	0.168751	0.192153	0.171679	0.0072047	0.108735
Abcc5	27416	4237.08	-0.0634044	0.171332	-0.016766	0.0884743	0.711332	0.904605
Kcnmb4	58802	2.06094	1.52593	2.50087	0.0214458	0.305778	0.541755	NA
Gm4013	100042757	14.8811	0.018101	0.827598	0.000834811	0.177746	0.98255	0.995971
Hpcal1	53602	2596.71	0.110859	0.110935	0.0494928	0.0752596	0.317641	0.6856
Tbc1d31	210544	636.748	0.0354194	0.184	0.00850881	0.0902997	0.847353	0.954726
Tmem176b	65963	6655.3	0.207117	0.20927	0.0439751	0.101544	0.322313	0.687551
Cyp3a13	13113	621.624	-0.568722	0.226496	-0.19699	0.225315	0.0120405	0.146933
Akap7	432442	636.212	-0.270348	0.213037	-0.0583887	0.109138	0.204436	0.588029
Ablim1	226251	15386.5	0.0778829	0.205334	0.016258	0.0944031	0.704466	0.901984
Ulk1	22241	2217.05	0.141743	0.138977	0.0496068	0.0842715	0.307773	0.679245
Cyp4b1	13120	37.8158	-0.123833	0.883956	-0.00542489	0.185666	0.888589	0.968695
Golga3	269682	2694.26	0.188281	0.139065	0.0672242	0.0872556	0.175765	0.559212
Wdyhv1	76773	368.354	-0.0625141	0.222801	-0.0116772	0.0966733	0.779031	0.9298
Traf1	22029	13.5946	0.282755	1.2396	0.00918626	0.225277	0.819568	0.94378
Atoh1	11921	74.6825	-0.290235	0.888919	-0.0128548	0.190647	0.744044	0.915679
Rxra	20181	3080.24	0.404904	0.175968	0.139907	0.144407	0.0213912	0.211445
Dapk3	13144	1663.7	0.122143	0.140859	0.0417948	0.0838566	0.385869	0.732203
Ap3m2	64933	144.651	0.664255	0.290495	0.175843	0.253904	0.0222176	0.21632
Sirt2	64383	1286.86	0.0783386	0.106863	0.0360666	0.0730445	0.463512	0.786059
Dcakd	68087	1693.89	-0.014581	0.125581	-0.00561012	0.0779142	0.907567	0.974098
Vps35l	71517	2720.28	-0.0179691	0.122365	-0.00711811	0.0770427	0.883252	0.966656
Cyhr1	54151	3302.48	0.256786	0.11236	0.123569	0.0882906	0.0222902	0.216408
Taf10	24075	3224.6	-0.11758	0.167666	-0.0323164	0.0892684	0.483131	0.796453
Hagh	14651	809.987	-0.00667342	0.177681	-0.00167622	0.0890536	0.97004	0.993384
Ogfod3	66179	253.806	-0.0961357	0.165556	-0.0267193	0.0881614	0.561453	0.833859
Syn1	20964	53.1452	1.26349	0.865413	0.0851829	0.309182	0.144295	0.520703
Slx	664829	2.77354	2.15011	2.24304	0.0374082	0.321637	0.337776	NA
Ccl27a	20301	25.1938	0.44285	0.614328	0.0287102	0.170482	0.47099	0.789134
Sqor	59010	9382.55	0.213898	0.127827	0.0857439	0.0868404	0.09426	0.44214
Fundc2	67391	1597.95	-0.284776	0.201325	-0.0673243	0.109926	0.157212	0.538703
Rab5if	67388	3878.65	-0.263847	0.14361	-0.0959145	0.0975801	0.0661745	0.382427
H1f5	56702	19.9709	-0.285255	0.68857	-0.015796	0.166947	0.678675	0.88956
Pop4	66161	1108	-0.325311	0.180998	-0.0933547	0.116185	0.0722859	0.398757
Carnmt1	67383	2217.62	-0.114075	0.175424	-0.02954	0.0905562	0.51551	0.811137
Clcc1	229725	1094.8	-0.0721485	0.144828	-0.0236057	0.0833122	0.618367	0.862262
Ilf3	16201	3803.97	0.0370597	0.132956	0.0133722	0.0799839	0.780447	0.9298
Tpd52l2	66314	2748.97	-0.00784078	0.124868	-0.00303568	0.0777012	0.949932	0.988019
Banf1	23825	4242.19	-0.391743	0.219917	-0.093052	0.136591	0.0748594	0.403483
Tbc1d23	67581	1281.15	0.193599	0.205528	0.0418302	0.0998856	0.346212	0.703312
4930473A02Rik	321014	22.4983	0.119697	0.640287	0.00687901	0.154417	0.851705	0.955872
Pard3	93742	3355.31	0.049724	0.178125	0.0124799	0.0894649	0.780128	0.9298
Rorc	19885	142.68	0.830381	0.367376	0.194176	0.315091	0.0238023	0.224713
Evi5l	213027	283.568	0.380552	0.259356	0.0694864	0.133823	0.142296	0.517711
Pex5l	58869	9.28977	-0.4858	0.79795	-0.0247116	0.19201	0.54265	NA
Mtmr1	53332	1376.53	-0.139511	0.141046	-0.0479263	0.0846515	0.322609	0.687701
Mtor	56717	3219.42	0.125723	0.14956	0.0400217	0.085952	0.400562	0.742833
Zfp758	224598	314.864	0.0588097	0.233091	0.0103395	0.0980724	0.800807	0.937605
Plekhh2	213556	106.466	2.088	0.361242	1.90967	0.354876	7.46782e-09	1.99596e-06
Adgrl3	319387	58.9077	1.34413	0.693282	0.15786	0.394091	0.0525267	0.338755
Golga5	27277	1505.05	-0.126192	0.14458	-0.0418855	0.0848726	0.382765	0.729002
Plekhb1	27276	24.7094	-0.185212	0.558207	-0.0121544	0.145542	0.740041	0.914244
Nufip1	27275	1059.81	-0.252627	0.172526	-0.0716364	0.100973	0.143116	0.518972
Gm9866	636791	3.68849	1.90544	1.85749	0.0441582	0.316664	0.304978	NA
Smap1	98366	3617.87	-0.122438	0.087317	-0.0687736	0.0667541	0.160849	0.543663
Acox2	93732	465.847	0.811167	0.673283	0.0584987	0.228248	0.228283	0.610073
Hars2	70791	1087.16	-0.16879	0.147747	-0.0554252	0.0878115	0.253277	0.631964
Gpa33	59290	13092.3	0.0360394	0.155608	0.0107444	0.085079	0.816846	0.943265
Sdhb	67680	3645.05	-0.165849	0.17359	-0.0442904	0.0927285	0.339373	0.697316
Gmpr	66355	100.794	1.85683	0.55784	1.05824	0.778825	0.000872807	0.0262632
Krt90	239673	23161.7	1.69291	0.404027	1.44382	0.454711	2.78853e-05	0.00196945
Me1	17436	4339.99	0.403064	0.1929	0.119888	0.142067	0.0366629	0.286391
Magt1	67075	5297.12	0.0405064	0.151328	0.0125083	0.0842378	0.788952	0.932446
Mcam	84004	581.802	-1.02404	0.460604	-0.207547	0.374476	0.026198	0.237196
Pbld1	68371	36.0815	-0.301926	0.53793	-0.0211819	0.14969	0.57461	0.839723
Tab2	68652	5854.66	0.0339059	0.142955	0.0112211	0.0823396	0.812518	0.942562
Mettl27	79565	679.728	0.206771	0.289537	0.0284771	0.112166	0.475138	0.791824
Trmt1	212528	2439.31	-0.0819475	0.159872	-0.0237484	0.0866882	0.608243	0.856465
Vps37c	107305	1211.42	-0.0579026	0.129179	-0.0216482	0.0792806	0.653985	0.878013
Sec23a	20334	2403.31	-0.0479013	0.128024	-0.018073	0.0788369	0.708286	0.903231
Rara	19401	1682.18	-0.02167	0.274404	-0.00306608	0.103263	0.937056	0.98375
Med1	19014	7040.58	0.0341456	0.214168	0.00670493	0.0950148	0.873327	0.962394
Ap5b1	381201	828.353	-0.0221235	0.176957	-0.00558913	0.0889878	0.900507	0.97141
Bag5	70369	1043.59	-0.264634	0.143459	-0.0964064	0.097689	0.0650858	0.379358
Pdcd2l	68079	514.386	-0.0377882	0.174762	-0.00971243	0.0887294	0.828811	0.947694
Ctcf	13018	4611.11	-0.0922881	0.113606	-0.0399995	0.0755578	0.416589	0.754353
Mnd1	76915	184.814	-0.14749	0.315864	-0.0178155	0.111995	0.640541	0.872373
Lix1	66643	32.7831	1.09133	0.973514	0.0553297	0.266921	0.262281	0.640193
Ctnnbl1	66642	1654.62	-0.0626847	0.106224	-0.0289575	0.0725345	0.555113	0.83096
Snph	241727	29.2702	-0.811882	0.564366	-0.0761605	0.235998	0.150272	0.530162
Raet1e	379043	7.30744	-3.05095	1.48861	-0.154634	0.51763	0.0404106	NA
Ppm1m	67905	466.874	-0.0609492	0.180046	-0.0151035	0.0899724	0.734972	0.912242
Prkar1a	19084	12157.8	0.0608746	0.0798259	0.0362198	0.0618638	0.445707	0.77394
Slc27a3	26568	94.3784	-0.176637	0.296164	-0.0233518	0.110996	0.550897	0.828658
Impdh2	23918	11186.4	-0.157907	0.187507	-0.0379809	0.0946535	0.399709	0.74199
Tiprl	226591	1575.69	-0.0871765	0.136807	-0.0306272	0.0817847	0.523981	0.816122
Uaca	72565	4802.28	0.146222	0.168846	0.0401789	0.0907507	0.386486	0.732315
Smim31	407795	356.011	-0.573245	0.267425	-0.141842	0.208867	0.0320667	0.265862
Calca	12310	3.42335	-3.68954	2.09303	-0.0908036	0.431919	0.0779385	NA
Phf3	213109	6148.81	0.125525	0.174568	0.0328142	0.0908443	0.472105	0.789894
9330020H09Rik	100048895	58.7457	-0.24461	0.363138	-0.0258147	0.124157	0.500565	0.8055
Ube2q2	109161	3208.17	-0.082554	0.132807	-0.0300072	0.0806862	0.5342	0.82044
Rfx3	19726	734.345	0.286822	0.228849	0.0568697	0.113386	0.210087	0.59425
Bri3	55950	1366.64	-0.00607819	0.227915	-0.0010973	0.0968421	0.978724	0.995137
Eps15l1	13859	1988.78	0.237635	0.0982209	0.128538	0.0800106	0.0155466	0.171176
Tmprss15	19146	3.30448	1.44535	1.78656	0.0336331	0.293676	0.418509	NA
Max	17187	4240.67	0.0394522	0.126184	0.0151198	0.0782502	0.754542	0.921586
Ttc8	76260	164.859	0.553734	0.352892	0.0798466	0.18031	0.116618	0.48101
Vti1b	53612	1751	-0.033118	0.149729	-0.0103563	0.0838256	0.824948	0.946346
Cpsf3	54451	3019.01	-0.178792	0.10933	-0.0832702	0.0781482	0.101978	0.455418
Nlgn1	192167	7.41223	0.85575	1.83497	0.0182476	0.274728	0.64096	NA
Casq2	12373	57.7513	-0.46281	0.374879	-0.0546354	0.15559	0.216994	0.601005
Pidd1	57913	949.09	-0.505458	0.207924	-0.17102	0.192091	0.0150581	0.168174
Asb4	65255	10.5347	-0.957228	0.997989	-0.0444923	0.249347	0.33748	0.695259
Orc4	26428	1575.3	-0.110738	0.161551	-0.0318637	0.0878512	0.493048	0.802607
Mapkbp1	26390	540.599	-0.0387702	0.172754	-0.0101162	0.0883813	0.822428	0.945397
Mospd1	70380	638.214	0.134479	0.163542	0.0383512	0.0891804	0.410913	0.75127
Dclk1	13175	9.8692	1.47844	0.956655	0.0954667	0.341918	0.122243	0.488647
Gpcpd1	74182	776.827	-0.157944	0.285071	-0.0217908	0.10851	0.579543	0.842102
Sinhcaf	56306	5421.57	-0.0586111	0.142218	-0.0195668	0.082477	0.68025	0.890223
Acbd5	74159	2486.75	0.0741956	0.15942	0.0215509	0.0864252	0.641638	0.872787
Myo7a	17921	724.28	-0.687418	0.357142	-0.122758	0.234829	0.0542576	0.343736
Luc7l2	192196	7622.71	-0.0150947	0.15362	-0.00456807	0.084529	0.921726	0.977407
Dnah8	13417	856.803	-1.14136	0.28945	-0.966838	0.361414	8.03991e-05	0.00447552
Evc	59056	7.43782	-3.03586	1.54598	-0.136924	0.489528	0.0495634	NA
Shroom2	110380	1985.14	0.116744	0.176411	0.0300313	0.0908292	0.508117	0.80873
1500009C09Rik	76505	20.6139	-2.03728	1.14382	-0.125632	0.423026	0.0748932	0.403506
Kmt2e	69188	5067.97	0.305174	0.204241	0.0721349	0.113891	0.135127	0.508115
Setd5	72895	7280.22	0.225543	0.159914	0.0692068	0.0953033	0.158422	0.540537
Pcyox1	66881	4003.24	0.412536	0.0797773	0.364459	0.09904	2.32718e-07	3.56425e-05
Arpp21	74100	13.2453	1.78865	1.55084	0.0547721	0.319149	0.248771	0.62698
Iyd	70337	9.29764	1.01187	1.20222	0.0377539	0.25843	0.399977	NA
Smim4	66487	108.935	-0.232984	0.426656	-0.0203348	0.131093	0.585018	0.844564
Smc6	67241	4625.82	0.0060094	0.156295	0.00177937	0.0850506	0.96933	0.993254
Nsmf	56876	1299.34	0.385369	0.12709	0.205374	0.134875	0.00242738	0.0526402
Hmbs	15288	1674.69	0.081873	0.227051	0.0149553	0.0977016	0.718404	0.907055
Slc35b1	110172	2336.34	-0.0934773	0.0973212	-0.0472851	0.0699792	0.336802	0.694966
Synj2	20975	2910.39	0.427267	0.115348	0.29429	0.14779	0.0002121	0.00938681
Suds3	71954	5795.05	0.0328355	0.0777441	0.0198655	0.0605529	0.672767	0.886666
Ptk2b	19229	2539.27	-0.16779	0.126813	-0.0660868	0.0826599	0.185794	0.567094
Gfm2	320806	2201.78	-0.101966	0.0905952	-0.0551502	0.0675226	0.260372	0.638791
Rlim	19820	11870.9	0.169272	0.201353	0.0371928	0.0975494	0.400531	0.742833
Ddt	13202	598.424	-0.439719	0.263087	-0.0852366	0.150354	0.0946457	0.442882
Epha3	13837	105.292	-1.79129	0.504527	-1.21966	0.692741	0.00038459	0.0146615
Gatad2a	234366	8874.92	0.258826	0.233961	0.0487389	0.110201	0.268605	0.644093
Shc1	20416	7057.06	0.192492	0.128152	0.0758828	0.0848659	0.133082	0.505261
Anks1b	77531	16.6305	0.474388	0.993894	0.0195079	0.209564	0.633147	0.868776
Cdk6	12571	15900.6	0.0286307	0.274358	0.00405318	0.103309	0.916887	0.976278
Cdk5r2	12570	3.49198	0.282433	1.21172	0.00938625	0.222826	0.815695	NA
Cdk5r1	12569	34.1014	0.196105	0.442189	0.016277	0.130829	0.657413	0.879583
Kdm1a	99982	6174.9	-0.0449099	0.118761	-0.0184192	0.0762295	0.705316	0.902396
Scaf4	224432	3357.51	-0.0391336	0.171545	-0.0103047	0.088167	0.81955	0.94378
Plcxd2	433022	975.423	-0.19405	0.243432	-0.0334029	0.105262	0.425369	0.760221
Morc2a	74522	3765.43	0.0159775	0.144153	0.00522953	0.0824932	0.911746	0.97568
Atp6v1c2	68775	38.7999	-2.92186	0.728054	-1.99994	0.880867	5.98904e-05	0.00356492
C5ar1	12273	6.57406	0.45722	1.75683	0.0101156	0.263461	0.794668	NA
Map1a	17754	4.92072	-0.0978706	0.943441	-0.00405133	0.192316	0.917377	NA
Gja5	14613	41.5302	0.471961	0.938403	0.0204978	0.20433	0.615006	0.860542
Runx2	12393	1382.62	0.417587	0.275679	0.0729837	0.143468	0.129833	0.501206
Ackr3	12778	93.171	-0.086195	0.548046	-0.00567295	0.141151	0.875027	0.962995
Socs1	12703	72.9571	-1.1865	0.285746	-1.04212	0.333813	3.29147e-05	0.00223214
Sort1	20661	6394.7	0.30756	0.212983	0.0687074	0.115211	0.148723	0.528065
Rangrf	57785	847.227	-0.650052	0.302076	-0.151666	0.238406	0.0314013	0.262851
Phyhd1	227696	78.1595	2.9492	0.613293	2.3854	0.615005	1.51846e-06	0.000180834
Slc4a9	240215	3.98516	0.355546	1.38675	0.0103187	0.238535	0.797651	NA
Specc1	432572	6041.92	0.415029	0.164633	0.163646	0.150643	0.0117046	0.144013
Gtf2a2	235459	1029.78	-0.421452	0.236762	-0.0936825	0.145799	0.0750647	0.403963
Deaf1	54006	905.716	-0.0740164	0.143884	-0.0244177	0.0831381	0.606961	0.855813
Set	56086	44108.4	-0.0175234	0.172667	-0.00456973	0.0882029	0.919164	0.977092
Dnhd1	77505	49.9293	0.0891579	0.357817	0.00915312	0.115407	0.803228	0.938197
Notch3	18131	1478.83	0.887884	0.378074	0.223574	0.347439	0.0188522	0.19363
Chml	12663	1229.99	0.0898715	0.159772	0.0261041	0.0868671	0.573776	0.839462
Tceal8	66684	36.6903	-3.64153	1.05661	-1.25569	1.27962	0.00056804	0.0192164
Ranbp3	71810	3154.59	0.028546	0.103645	0.0134633	0.071247	0.782993	0.930189
Parp6	67287	663.761	0.102627	0.154971	0.0310633	0.0862647	0.507822	0.80873
Gng10	14700	817.668	-0.266028	0.293924	-0.0370364	0.118038	0.365418	0.717006
Mrps18b	66973	1713.59	-0.461873	0.181076	-0.177322	0.173951	0.0107501	0.138632
D16Ertd472e	67102	118.754	-0.608466	0.424781	-0.0705103	0.190925	0.152023	0.531886
2310039H08Rik	67101	216.699	-0.248882	0.249933	-0.042567	0.111019	0.31935	0.686067
Rps10	67097	21827.3	-0.225652	0.196826	-0.0525958	0.101461	0.251606	0.629929
Arih1	23806	7366.7	-0.0308496	0.1136	-0.0132536	0.0745399	0.785958	0.931823
Dancr	70036	130.554	-0.829485	0.490755	-0.101516	0.255695	0.0909856	0.435778
Sirt6	50721	898.186	0.0987424	0.162653	0.0280877	0.087681	0.543802	0.825622
Rgs12	71729	3746.94	-0.463249	0.270859	-0.0890226	0.157703	0.0872114	0.428756
Hfe	15216	110.843	0.0333069	0.30577	0.00411001	0.107519	0.913259	0.976004
Tdrd7	100121	1995.99	0.213182	0.116252	0.0950536	0.0834427	0.0666839	0.384017
Ak2	11637	6935.62	-0.350533	0.199051	-0.0908439	0.124026	0.0782352	0.408511
Znhit1	70103	1375.7	-0.00796499	0.21825	-0.00152346	0.0954562	0.970888	0.993384
Prx	19153	184.702	0.108983	0.191636	0.0250918	0.0931326	0.569561	0.837224
Zxdb	668166	731.103	-0.0890047	0.146398	-0.0288262	0.0840485	0.543211	0.825263
Fiz1	23877	1802.08	0.0532408	0.113858	0.0228676	0.074863	0.640067	0.872213
Serpinh1	12406	6.34775	-3.58208	1.33526	-0.371705	0.820957	0.00730359	NA
Myh3	17883	3.30259	2.79313	1.58125	0.10847	0.434891	0.0773279	NA
Grm5	108071	2.83951	1.94103	1.88174	0.0442395	0.318103	0.302302	NA
Vill	22351	2570.76	1.51152	0.244801	1.43629	0.245181	6.63703e-10	2.7415e-07
Wnk1	232341	13924.5	0.264324	0.174828	0.0743782	0.103074	0.130558	0.502433
Tex14	83560	5.02265	-0.747886	0.923495	-0.0354759	0.224518	0.41803	NA
Zbtb37	240869	366.696	0.100751	0.289159	0.0134524	0.10668	0.727519	0.911172
Eya1	14048	1.92413	1.9803	2.16018	0.0361392	0.315988	0.359285	NA
Adgrg2	237175	235.902	2.31254	0.54765	1.84722	0.604632	2.41437e-05	0.00179837
Nkain3	269513	29.6091	0.872986	1.17528	0.0324609	0.246862	0.457609	0.78176
Cd2bp2	70233	2760.57	0.00949031	0.114682	0.00403261	0.0747636	0.934047	0.982863
Sapcd2	72080	949.669	-0.153464	0.341521	-0.0168759	0.115604	0.653176	0.877604
Tecr	106529	5033.75	0.0666895	0.125048	0.0259041	0.0783263	0.593817	0.848009
Tfg	21787	3852.35	-0.0534529	0.119711	-0.0217537	0.0766157	0.655225	0.878519
Trpm3	226025	19.8637	1.26938	1.23875	0.0486005	0.281956	0.305492	0.678569
Mtarc2	NA	3098.47	-0.222767	0.154296	-0.0714227	0.0938984	0.148804	0.528108
Itih5	209378	816.87	-1.22433	0.476245	-0.355694	0.505885	0.0101463	0.133443
Adcy4	104110	10.7145	-0.412717	0.787379	-0.0208514	0.185748	0.600164	0.851815
Mical1	171580	939.233	1.6906	0.252179	1.60977	0.250718	2.02856e-11	1.20223e-08
Zc3hav1l	209032	310.041	0.353862	0.216244	0.0815957	0.125644	0.101754	0.455206
Gbp5	229898	5.29225	-0.408969	1.42231	-0.0115798	0.242195	0.7737	NA
Wnk2	75607	393.682	1.07776	0.438729	0.286039	0.433224	0.0140273	0.160985
Sec22a	317717	1114.71	-0.00329105	0.143577	-0.00108216	0.0823316	0.981713	0.995812
Ahsa2	268390	1350.03	-0.0132841	0.158362	-0.00386936	0.085484	0.933149	0.98259
Tfeb	21425	471.243	-0.438389	0.24854	-0.0928103	0.150877	0.0777565	0.407591
Tgm1	21816	4535.88	0.458583	0.211405	0.132563	0.16471	0.0300662	0.255848
Dynlt1f	100040531	13.3454	-0.242776	0.7776	-0.0119968	0.175886	0.754879	0.921604
Tlcd2	380712	225.819	-0.84848	0.43116	-0.140266	0.286852	0.0490798	0.328156
Bend5	67621	4.25325	-0.774901	1.4435	-0.0222427	0.254608	0.591391	NA
Cbwd1	226043	676.456	-0.0973522	0.123441	-0.0385918	0.0785899	0.430314	0.763951
Lrch2	210297	1.94346	1.98231	2.43816	0.0296889	0.315489	0.416197	NA
Zdhhc6	66980	2465.14	-0.000578272	0.0992658	-0.000284066	0.0695735	0.995352	0.998869
Cbx3	12417	9815.09	0.082165	0.163892	0.0230711	0.0874761	0.616134	0.861167
Fndc4	64339	29.8415	1.41344	0.434084	0.839365	0.62058	0.00112937	0.0315973
Slc25a28	246696	855.991	-0.140915	0.0926138	-0.0757019	0.0697375	0.128125	0.498707
Gbp4	17472	17.7115	-1.08687	0.661966	-0.103739	0.303806	0.100615	0.453542
Cdkl3	213084	180.16	0.0832152	0.192845	0.0188998	0.0925711	0.666095	0.884019
Etfrf1	67636	288.587	-0.280619	0.179818	-0.0771828	0.1065	0.118625	0.485384
Atn1	13498	4295.69	0.260778	0.164473	0.079341	0.100876	0.112844	0.474893
Zfp111	56707	588.296	0.343411	0.256489	0.0611508	0.125653	0.180607	0.562195
Sema3b	20347	1158.76	-0.258853	0.194309	-0.0628444	0.105085	0.182804	0.563621
Rbm43	71684	240.247	-0.134159	0.174468	-0.0351881	0.0911976	0.441918	0.770897
S100a3	20197	87.1833	0.348285	0.292674	0.0518095	0.129208	0.234043	0.61519
Kif18b	70218	1515.23	0.0340515	0.232179	0.00600422	0.0976071	0.8834	0.966656
Hsh2d	209488	126.385	0.343244	0.322356	0.0446268	0.130842	0.286966	0.66008
Sgsm2	97761	1869.61	0.401201	0.169911	0.145237	0.14322	0.0182136	0.190245
Sem1	20422	2338.63	-0.148113	0.276366	-0.0212056	0.106869	0.592005	0.847653
Shd	20420	1.69865	-2.75896	2.23263	-0.0513923	0.349056	0.216555	NA
Lcp1	18826	388.674	0.343103	0.405376	0.0334113	0.138683	0.397339	0.74031
Gjb5	14622	119.641	-0.20122	0.309792	-0.0253584	0.114315	0.515993	0.811152
Rnps1	19826	5061.3	-0.269346	0.13966	-0.101983	0.0977728	0.0537826	0.342895
Cyp2d9	13105	10.6497	-2.37452	1.28994	-0.129934	0.44874	0.0656499	0.381198
Rab23	19335	660.871	0.0805087	0.245391	0.0132613	0.100237	0.742848	0.915117
Ext2	14043	2727.8	0.150006	0.129948	0.0570047	0.0824439	0.248357	0.62698
Scin	20259	55.8123	1.1855	1.06494	0.0549318	0.27679	0.265621	0.641622
Clec11a	20256	18.9805	-0.710112	0.50169	-0.0717499	0.213656	0.156939	0.538364
Map7d2	78283	51.2684	-0.204009	0.593602	-0.0126954	0.151001	0.731087	0.911578
Ola1	67059	4483.06	-0.259132	0.110891	-0.126804	0.0882235	0.0194486	0.197692
Lrrc46	69297	19.961	0.37858	0.562416	0.0261416	0.15891	0.500863	0.8055
Slc25a51	230125	5139.07	0.202958	0.170742	0.0563906	0.0950065	0.234564	0.615345
Ubald2	319370	37.485	0.367965	0.431258	0.0337959	0.14423	0.393529	0.736925
6720489N17Rik	211378	90.0284	0.270994	0.276186	0.0410954	0.116576	0.326495	0.689992
Zfp703	353310	8616.94	0.0263209	0.264444	0.00390785	0.101962	0.920715	0.977351
Slc35g2	245020	39.2806	0.440064	0.649836	0.02693	0.173709	0.498284	0.804466
Clasp2	76499	2009.97	0.116324	0.151234	0.0364242	0.0859466	0.441795	0.77088
Pak6	214230	1289.96	-0.310585	0.190047	-0.0817047	0.113566	0.102206	0.455731
Smim19	102032	337.109	0.310566	0.190073	0.0816825	0.113565	0.102273	0.455743
Heph	15203	3778.33	-0.157329	0.241991	-0.0269072	0.102733	0.515599	0.811137
Mgam	232714	15781.8	-0.587077	0.36443	-0.084412	0.190259	0.107191	0.464585
Sh3d19	27059	12959.3	0.151516	0.223229	0.0288058	0.0997868	0.497299	0.804114
Dab2	13132	5.60032	3.10734	1.70738	0.110061	0.448642	0.0687677	NA
Arhgap44	216831	1638.82	0.0318319	0.289278	0.00421158	0.105321	0.912378	0.975881
Ppp1r32	67752	3.43398	0.03042	1.25303	0.000969884	0.223761	0.980632	NA
Tead3	21678	857.31	0.0385531	0.172734	0.010061	0.0883753	0.823385	0.945941
Ctps2	55936	803.243	0.594924	0.164057	0.433919	0.231016	0.000287491	0.0118496
Gps1	209318	4140.36	-0.127631	0.127781	-0.0490589	0.0808176	0.317878	0.6856
Cdh16	12556	17.7433	-0.720864	1.35095	-0.0222329	0.247352	0.593619	0.848009
Shmt2	108037	7760.42	-0.19856	0.199872	-0.04465	0.0994244	0.320498	0.686581
Ncor1	20185	10025.3	0.207624	0.179635	0.0541007	0.096973	0.24776	0.626802
Dhrs3	20148	1156.32	0.968772	0.325064	0.479996	0.442681	0.00288013	0.0599374
Rs1	20147	8.53684	1.76298	1.02873	0.117783	0.393226	0.0865757	NA
Rps7	20115	25410.8	-0.274873	0.249428	-0.047966	0.114025	0.270457	0.645865
D030068K23Rik	628686	9.06511	3.20593	1.60211	0.139646	0.500512	0.0453853	NA
Mpig6b	106722	37.888	0.233109	0.498445	0.0172715	0.140173	0.64002	0.872213
Cep131	12009	410.942	0.511326	0.231237	0.143342	0.187236	0.0270174	0.241175
Masp1	17174	2.76579	-2.40432	1.43075	-0.103262	0.41084	0.0928678	NA
Mas1	17171	4.38966	1.18809	1.67061	0.0295672	0.280355	0.476977	NA
Mapkapk2	17164	6402.47	-0.0152591	0.125415	-0.00587993	0.0778718	0.903161	0.972125
Ppp2r5c	26931	6242.85	0.192734	0.10204	0.0970258	0.0766402	0.0589172	0.359812
Commd4	66199	867.325	-0.312563	0.238359	-0.0598953	0.11851	0.189752	0.569675
Them5	66198	7.90193	-1.28199	0.837331	-0.0931585	0.319337	0.125759	NA
Utp23	78581	535.049	-0.0885729	0.148798	-0.028116	0.0845625	0.551672	0.828829
Ppcs	106564	671.903	-0.158052	0.231929	-0.0286139	0.101376	0.495578	0.803596
Mrpl19	56284	1888.35	-0.118228	0.138314	-0.0413036	0.0831062	0.392674	0.736452
Tctn2	67978	429.191	0.184194	0.231359	0.033797	0.102914	0.425952	0.760365
Tppp3	67971	7.97641	-0.301268	0.988274	-0.0121564	0.20175	0.760486	NA
Ooep	67968	3.72264	2.09663	1.8501	0.0502582	0.328408	0.257109	NA
U2surp	67958	5650.67	-0.0454499	0.138316	-0.0156647	0.0813828	0.742462	0.914966
Plekhj1	78670	1519.66	-0.131228	0.208216	-0.0272114	0.096597	0.528532	0.818882
Cux1	13047	5638.16	0.440195	0.183945	0.154518	0.160979	0.0167073	0.179986
Mpv17	17527	624.887	0.0763408	0.176467	0.0194638	0.0896522	0.6653	0.884019
Ankrd23	78321	93.9509	-0.319719	0.3473	-0.0371168	0.129993	0.357267	0.710728
Hsf3	245525	13.498	-0.326181	0.650886	-0.0192012	0.164839	0.616277	0.861225
Radil	231858	11.5954	0.146756	0.749594	0.00739554	0.169426	0.844782	0.953684
Gm10653	677044	320.313	-0.0634695	0.230134	-0.0113564	0.0977393	0.782707	0.930104
Nanog	71950	6.00966	2.44538	1.53163	0.0912649	0.394616	0.110358	NA
Nit1	27045	1472.61	0.00508278	0.116785	0.00211808	0.0753911	0.965285	0.991545
Rnf25	57751	586.156	0.0432059	0.177932	0.0108526	0.089347	0.808142	0.940774
Tmem33	67878	4236.46	-0.147374	0.140659	-0.0509408	0.0849524	0.294758	0.668365
Osgin1	71839	252.471	0.735302	0.175716	0.648051	0.217837	2.85653e-05	0.0019866
Snora65	104367	49.6047	-0.68615	0.518535	-0.0643234	0.206138	0.185753	0.567094
Nfix	18032	3745.03	0.0593077	0.335585	0.00654454	0.111816	0.859721	0.957846
Stk35	67333	3521.52	0.0233748	0.141992	0.00779431	0.0820407	0.869243	0.961221
Pex26	74043	2130.26	0.16717	0.121282	0.0692244	0.0810746	0.168093	0.550921
Stard7	99138	5603.93	-0.257334	0.155307	-0.0841197	0.0987367	0.0975316	0.448101
Stat5b	20851	1011.64	0.369142	0.145133	0.15681	0.129112	0.0109755	0.139819
Ubac1	98766	1106.52	-0.0550689	0.144987	-0.0179513	0.0830487	0.704079	0.901917
Stat5a	20850	339.91	0.2419	0.192885	0.0585707	0.102693	0.2098	0.594056
Eva1c	70967	672.385	0.481018	0.243558	0.114211	0.168625	0.0482728	0.325548
Dab1	13131	8.58766	0.681776	1.21846	0.0235013	0.237512	0.575794	NA
Clba1	217887	454.941	-0.000923411	0.254216	-0.000144261	0.10048	0.997102	0.999263
Ifi27l2b	217845	142.934	-0.563395	1.13425	-0.0205973	0.22574	0.619392	0.862492
Mical3	194401	3007.1	0.106106	0.294797	0.0138385	0.107595	0.718901	0.907179
Gm10516	100038712	53.5332	0.0835639	0.409853	0.00735548	0.122227	0.838441	0.951433
Cilk1	NA	3303.33	0.163542	0.137112	0.058675	0.0850271	0.232962	0.614056
Slc38a10	72055	5988.32	0.351879	0.140204	0.150885	0.121517	0.0120808	0.147293
Zfp451	98403	1059.79	0.108619	0.173326	0.0285328	0.0899896	0.53087	0.819563
Bloc1s4	117197	255.276	-0.12762	0.240544	-0.0218028	0.101111	0.595733	0.849361
Abhd17c	70178	5336.69	-0.135402	0.113691	-0.0593703	0.0770803	0.233665	0.614882
Acad10	71985	341.596	-0.00927363	0.296603	-0.00118774	0.106156	0.975057	0.994199
Snx10	71982	1780.45	0.285837	0.183682	0.0767623	0.107941	0.119672	0.486406
Sh2d4a	72281	3386.31	0.27717	0.159827	0.0889935	0.102939	0.0828835	0.420308
Metrn	70083	666.759	0.20284	0.221398	0.039828	0.10292	0.359574	0.712717
Rab43	69834	2606.14	0.0195508	0.152992	0.00594787	0.0844191	0.898316	0.971225
Abcb8	74610	3336.89	-0.251629	0.119118	-0.112922	0.0895007	0.0346503	0.277998
Optn	71648	2274.5	-0.0397391	0.133087	-0.0143257	0.0800438	0.765249	0.925244
Sidt2	214597	5655.52	0.00576116	0.152716	0.00175602	0.0843157	0.969907	0.993384
Pum1	80912	6568.98	0.0333094	0.119513	0.0135538	0.0763311	0.780468	0.9298
Oxr1	170719	2832	-0.0585131	0.111353	-0.0257432	0.0741538	0.599253	0.851232
Gm11545	217122	614.574	0.156688	0.363895	0.0159944	0.118659	0.666771	0.88417
Zfat	380993	359.582	-0.148209	0.197721	-0.0331059	0.0957794	0.453505	0.779355
Mecp2	17257	2157.47	0.379224	0.21283	0.0928422	0.132724	0.0747789	0.403441
Efcab12	212516	14.6509	0.24309	0.729055	0.0127	0.169946	0.738809	0.913857
Gnb1l	13972	426.681	-0.176106	0.158321	-0.0531987	0.0905177	0.265993	0.641677
Ap1b1	11764	4321.66	0.0822111	0.155445	0.0246851	0.0858042	0.596892	0.849649
Tbc1d4	210789	658.862	0.164675	0.217914	0.0324873	0.0997516	0.449837	0.776337
B4galnt1	14421	2834.6	-0.308387	0.220894	-0.0655009	0.116128	0.162688	0.545798
Prickle2	243548	1.9928	0.0487332	1.79419	0.00104198	0.262376	0.978331	NA
Gpr161	240888	83.8309	-0.551328	0.657681	-0.0349592	0.186285	0.401867	0.744237
Gm4297	100043216	2.99307	0.378851	1.78042	0.00822197	0.263711	0.831493	NA
Gm2030	100039065	4.93418	1.69475	1.9777	0.0346882	0.305308	0.391484	NA
Carmil1	68732	3635.47	-0.0134975	0.179986	-0.00333409	0.0894708	0.940221	0.984452
Myo1b	17912	2657.99	0.165857	0.166032	0.0469275	0.091337	0.31782	0.6856
Rngtt	24018	1174.81	-0.146515	0.147213	-0.0478906	0.0863971	0.31961	0.686181
Larp4b	217980	10545.1	-0.0274826	0.177208	-0.0069321	0.0890679	0.876753	0.963581
Sh2b3	16923	1176.32	0.218752	0.138759	0.0798166	0.0900996	0.114914	0.477849
Ap4s1	11782	265.006	-0.404465	0.323447	-0.0552584	0.14161	0.211122	0.595156
Ntng2	171171	3.28571	0.27643	1.17827	0.00943943	0.219689	0.814514	NA
Stk26	70415	32.8251	-1.7454	0.731173	-0.307641	0.583304	0.0169811	0.181402
LOC666331	666331	5.69437	-0.693345	1.89635	-0.0140333	0.273855	0.714648	NA
Ubap2l	74383	8215.32	0.103707	0.107226	0.0478534	0.0738126	0.333455	0.693913
Tsen34	66078	3184.46	0.0428184	0.148704	0.0135142	0.0837034	0.77339	0.927177
Sct	20287	23.7385	-0.675214	0.593165	-0.05213	0.202381	0.254985	0.632368
Nup98	269966	9314.03	0.168413	0.251952	0.027407	0.104717	0.503856	0.806155
Nbr1	17966	7178.08	0.203698	0.123307	0.0845075	0.084557	0.0985423	0.449843
Fen1	14156	3014.12	-0.14203	0.147408	-0.0462741	0.0862145	0.33529	0.694281
Xpo6	74204	4674.78	-0.0486513	0.134829	-0.0172882	0.0805798	0.718221	0.906992
Bak1	12018	7338.38	0.0766331	0.141614	0.0257837	0.082675	0.58841	0.845968
Mybl2	17865	3756.28	-0.313427	0.289539	-0.0459682	0.123464	0.279029	0.651559
Vamp2	22318	639.82	-0.142152	0.240482	-0.0243949	0.101751	0.554446	0.830602
Vamp1	22317	133.639	-0.173414	0.355093	-0.0183068	0.118366	0.625293	0.865844
Ahi1	52906	126.23	-0.00265903	0.315996	-0.000314708	0.108712	0.993286	0.99834
Arpc4	68089	9412.02	-0.0377297	0.158591	-0.010984	0.085696	0.811955	0.942202
Agxt	11611	3.03011	-1.46146	1.44336	-0.0467922	0.295471	0.311283	NA
Vps8	209018	1003.99	0.0462517	0.155947	0.0137635	0.085261	0.766782	0.925244
Mapk10	26414	2.96332	0.974862	1.92167	0.0196649	0.280739	0.611945	NA
Pccb	66904	1303.12	-0.0795613	0.138356	-0.0275407	0.0819757	0.565259	0.835612
Bpgm	12183	1680.42	0.275447	0.164041	0.0852903	0.103289	0.0931261	0.439192
2310057M21Rik	68277	408.406	-0.218235	0.156125	-0.0687138	0.0937622	0.162166	0.54526
Ubr7	66622	1693.83	-0.169495	0.111812	-0.0767391	0.0783295	0.129547	0.500785
Lbh	77889	540.488	0.561798	0.343835	0.0855765	0.184136	0.102276	0.455743
Hspa13	110920	1872.26	0.150966	0.134851	0.0549555	0.0837433	0.262928	0.640666
Tspyl4	72480	47.8114	-0.143483	0.395849	-0.0132597	0.122258	0.717002	0.906135
Atp12a	192113	18.4932	1.52852	0.579332	0.430651	0.615807	0.0083293	0.119473
Cutc	66388	232.563	-0.205314	0.199367	-0.0464887	0.099915	0.30309	0.676415
Sprtn	244666	1685.77	5.52429e-05	0.153966	1.66673e-05	0.0845703	0.999714	0.999974
Prkd2	101540	856.717	0.343753	0.156442	0.124671	0.119811	0.0279981	0.246539
Ube2d2a	56550	6384.91	-0.101245	0.122764	-0.0404198	0.0785138	0.409531	0.749499
Tdo2	56720	2.49951	2.12062	2.42071	0.0324173	0.319379	0.381013	NA
Sult1b1	56362	60.1775	-1.1282	0.527172	-0.194955	0.388924	0.0323473	0.267228
Polr3k	67005	1968.63	-0.0478446	0.18321	-0.0115711	0.0903109	0.79398	0.934333
Tsc22d4	78829	2635.26	0.0953676	0.16534	0.026546	0.0880983	0.564076	0.835216
Asb3	65257	597.05	-0.0680722	0.167257	-0.0185802	0.0878098	0.684014	0.892827
Wdr72	546144	176.783	-0.206028	0.32476	-0.0245201	0.116525	0.525818	0.817315
Eefsec	65967	954.34	-0.0866744	0.136532	-0.0305207	0.0817054	0.525539	0.817296
Ccdc57	71276	124.702	-0.0169666	0.19555	-0.00375715	0.0920485	0.93086	0.981706
Arhgap4	171207	11.5887	-0.14186	0.769318	-0.00699164	0.171833	0.853702	0.956253
Mtf2	17765	1639.24	-0.181992	0.147182	-0.060423	0.0886144	0.21627	0.60028
Cxxc5	67393	121.057	0.333646	0.711894	0.0181297	0.172442	0.639303	0.872131
Nmnat3	74080	195.718	-0.566308	0.302122	-0.109028	0.193889	0.0608708	0.36462
St3gal6	54613	572.885	-0.778568	0.306972	-0.253112	0.324494	0.0112035	0.141077
Rock1	19877	8228.48	0.149003	0.213754	0.0299969	0.098272	0.485754	0.798325
Atpif1	11983	2972.99	-0.0809275	0.237592	-0.0139142	0.0991664	0.733393	0.911578
Hyal1	15586	807.834	-0.330914	0.288338	-0.0494948	0.125987	0.251108	0.629538
Kitl	17311	8216.44	-0.132103	0.170307	-0.0357306	0.09035	0.437939	0.769101
Krba1	77827	678.284	0.223364	0.153453	0.0721448	0.0937975	0.145506	0.522635
Pik3cd	18707	33.6223	-0.323735	0.639903	-0.0193478	0.163382	0.612918	0.85927
Nfe2l1	18023	9903.16	0.295643	0.151021	0.104496	0.105405	0.0502738	0.332344
Btbd6	399566	500.65	-0.0593028	0.181188	-0.0145712	0.0901403	0.743442	0.915186
Lpp	210126	11002.5	0.385912	0.289818	0.0603791	0.136223	0.183002	0.563729
Wac	225131	5472.72	0.13491	0.151201	0.0424895	0.0866997	0.372258	0.7218
Setdb1	84505	2804.32	0.0121035	0.104878	0.00563782	0.0715905	0.908123	0.974311
Chn2	69993	1033.47	0.240084	0.148442	0.0819074	0.0948678	0.105801	0.461625
Rnpep	215615	9980.85	-0.123003	0.0909945	-0.0666886	0.0683529	0.176451	0.56
2810459M11Rik	72792	156.405	-0.0765117	0.533198	-0.00516142	0.138932	0.885899	0.967853
Gm10548	633395	7.2862	0.0284725	0.89481	0.0012305	0.186053	0.974616	NA
Yars2	70120	1053.58	-0.538057	0.230911	-0.162825	0.203162	0.0197982	0.2002
Nudt12os	75039	1.96953	0.423593	1.85992	0.00870808	0.268266	0.819842	NA
Fam49b	223601	3206.02	-0.254417	0.13141	-0.102158	0.0932488	0.0528614	0.33926
Cacna1g	12291	5.15412	-1.19584	1.09876	-0.0531634	0.277012	0.276438	NA
Bcar1	12927	3793.34	-0.156232	0.119906	-0.0651967	0.0800128	0.192589	0.574188
Elavl4	15572	2.89128	-0.972507	2.02679	-0.0182141	0.284109	0.631351	NA
Gm4262	100043147	129.885	-0.0656211	0.32239	-0.00760712	0.110186	0.838709	0.951433
4930556M19Rik	75259	51.7131	0.285044	0.609026	0.0176509	0.157195	0.639761	0.872213
Kdm6a	22289	2427.2	-0.194124	0.243756	-0.0333575	0.105311	0.425806	0.760357
Mettl1	17299	638.015	-0.297685	0.296802	-0.0417559	0.122064	0.315873	0.68535
Dnajc2	22791	3854.51	-0.129912	0.148024	-0.0419403	0.0857935	0.380137	0.72776
Mid1	17318	959.208	0.196585	0.256969	0.0315204	0.107241	0.444262	0.77271
Bcl11a	14025	453.399	0.324983	0.440614	0.0284502	0.140444	0.460776	0.784418
Tpx2	72119	4524.01	-0.0968169	0.216353	-0.0189137	0.0965581	0.654517	0.878209
1700001G11Rik	69303	2.20101	0.848398	1.59281	0.0217287	0.264441	0.594281	NA
Mad2l1bp	66591	461.914	-0.10634	0.210697	-0.0215662	0.0960177	0.613764	0.859611
Tars2	71807	2025.38	-0.111436	0.119294	-0.0460415	0.0778439	0.35024	0.705556
Mrps34	79044	1419.63	-0.204459	0.174121	-0.0554137	0.0957394	0.2403	0.619544
Pycard	66824	294.56	-2.09965	0.538202	-1.59037	0.661535	9.57044e-05	0.00509589
Ints12	71793	1386.33	0.0381023	0.135861	0.0134053	0.0807114	0.779132	0.9298
Trnau1ap	71787	736.615	-0.161661	0.204022	-0.0347966	0.0974996	0.428145	0.762185
Krt20	66809	3727.04	-1.76648	0.838893	-0.203484	0.493188	0.0352285	0.280156
Rreb1	68750	4995.98	0.213264	0.203938	0.0470404	0.101309	0.295685	0.668554
Ipcef1	320495	3.45209	0.341371	1.51902	0.00894735	0.247632	0.822188	NA
Gnpda1	26384	246.928	0.126549	0.225908	0.0234997	0.0990036	0.575358	0.84014
Ksr1	16706	722.976	0.2616	0.2315	0.0500752	0.11024	0.258468	0.63722
Thbs3	21827	20.7005	0.374681	0.515482	0.0282856	0.153533	0.467314	0.787654
Sart1	20227	4433.96	-0.0200265	0.11161	-0.00875905	0.0738464	0.857599	0.957328
Cuta	67675	1083.56	-0.149028	0.246375	-0.0248183	0.102899	0.545256	0.825771
Syt17	110058	20.0253	2.41196	0.829529	0.663941	0.889613	0.00364185	0.0699184
Amdhd2	245847	1282.47	-0.294527	0.177297	-0.0837881	0.108795	0.0966721	0.446408
Gprasp1	67298	420.887	0.263451	0.229808	0.0510061	0.110267	0.25163	0.629929
Zfp7	223669	1548.68	-0.00194243	0.114269	-0.000828452	0.0746264	0.986438	0.9966
Fam178b	381337	35.6566	0.666237	0.650522	0.0455503	0.201987	0.305761	0.678574
Syce2	71846	162.42	-0.105606	0.27026	-0.0153976	0.104326	0.695978	0.897936
Vezt	215008	2066.25	0.029677	0.106534	0.0136206	0.0722467	0.780575	0.9298
Stil	20460	1263.2	-0.271849	0.198455	-0.0648085	0.107521	0.170741	0.553852
Tbl2	27368	1641.9	-0.0216054	0.178866	-0.0053822	0.0893165	0.903856	0.972525
Rrm2	20135	6508.43	-0.534861	0.193527	-0.230455	0.21681	0.00571411	0.0935042
St6galnac2	20446	250.352	-1.99636	0.470527	-1.66307	0.51732	2.20732e-05	0.00169034
St3gal1	20442	1563.06	1.20997	0.235603	1.13437	0.241326	2.81219e-07	4.21241e-05
Zfp317	244713	1505.07	0.0465429	0.16983	0.0124242	0.0879414	0.784041	0.930784
Pdia6	71853	11036.8	-0.00699231	0.144419	-0.00228301	0.082526	0.961384	0.990601
Mrpl1	94061	1127.19	-0.205046	0.161356	-0.0613813	0.0934595	0.20381	0.58771
Dcaf7	71833	8278.21	0.169594	0.147145	0.0559912	0.0877321	0.249091	0.627377
Ccdc163	68394	312.903	-0.187236	0.200682	-0.0416468	0.0986697	0.35082	0.705734
2410004B18Rik	66421	350.629	-0.400039	0.300105	-0.0604634	0.139688	0.182533	0.563563
Ccdc34	68201	3204.88	-0.151329	0.248223	-0.0249713	0.103268	0.542094	0.824605
Rabggtb	19352	1648.37	-0.442801	0.229214	-0.107812	0.154518	0.0533808	0.340939
Pex11b	18632	606.412	0.0719508	0.186187	0.017087	0.0912225	0.699168	0.89946
Dand5	23863	40.1352	0.401109	0.42858	0.0378957	0.148304	0.349323	0.705044
Mir22hg	100042498	409.752	-0.648072	0.319109	-0.133878	0.229323	0.0422668	0.306349
AU019990	767814	2.38247	-0.8846	1.7605	-0.0199659	0.272555	0.615336	NA
Mrps12	24030	566.149	-0.206451	0.220182	-0.0409137	0.103047	0.34843	0.704561
Exoc1	69940	2066.37	-0.0211115	0.113232	-0.00909575	0.0743614	0.852096	0.95596
Lrrc75a	192976	1036.02	0.338293	0.187824	0.0937437	0.120092	0.0716848	0.397571
Slc23a2	54338	2332.72	0.0307172	0.198736	0.00666216	0.0926415	0.877166	0.963779
Atg13	51897	2132.27	0.156987	0.148077	0.0511497	0.0871581	0.289067	0.662343
Setd2	235626	4118.93	0.0874165	0.157914	0.0257573	0.0864329	0.579874	0.842133
Nhsl1	215819	8113.27	-0.179062	0.263077	-0.0276326	0.106849	0.496098	0.803625
Cops7a	26894	4490.4	-0.0836584	0.116946	-0.0350899	0.0763637	0.474389	0.79161
Cops6	26893	3700.08	-0.0506871	0.119916	-0.0205829	0.0766369	0.672522	0.886666
Rpl21	19933	16139.6	-0.388395	0.239296	-0.0807389	0.135451	0.104573	0.459227
Derl3	70377	12.6552	-0.126013	0.58842	-0.00780728	0.147576	0.830427	0.948512
Kctd18	51960	326.348	0.0721673	0.208676	0.014731	0.0947833	0.729468	0.911499
Inppl1	16332	5766.39	0.349838	0.167734	0.116164	0.122521	0.0370084	0.287142
Trp63	22061	34.9993	1.57604	0.722517	0.22582	0.491021	0.0291598	0.252206
Mocs2	17434	1088.11	-0.115545	0.194568	-0.0261139	0.0938396	0.552611	0.829312
Rnf34	80751	904.027	0.147931	0.149802	0.0473462	0.0870347	0.323392	0.68796
Ttc39a	230603	1481.32	0.326253	0.19719	0.0829962	0.117721	0.0980242	0.4487
Tmc7	209760	268.993	0.31826	0.346485	0.0370226	0.12973	0.358337	0.711599
Nkd2	72293	12.5401	0.0650689	0.792306	0.0031146	0.173554	0.934547	0.982934
Matn2	17181	190.182	0.145544	0.822826	0.00678221	0.178622	0.8596	0.957836
Tmub1	64295	475.328	0.0114808	0.155864	0.00341157	0.084976	0.941282	0.984869
Folh1	53320	2.70811	2.36569	2.40362	0.0372351	0.327308	0.325008	NA
Sdf2l1	64136	2570.83	-0.0568294	0.175464	-0.0145575	0.089104	0.746028	0.916845
Ulk2	29869	1157.27	0.498897	0.224901	0.142671	0.18237	0.0265349	0.238744
Rhbg	58176	15.5812	-0.21476	0.709426	-0.0114362	0.166371	0.7621	0.924088
Ralgps2	78255	4042.64	-0.0824285	0.128324	-0.0311743	0.0795286	0.520647	0.813651
Tiam1	21844	3859.08	0.0339594	0.226739	0.00617995	0.0968354	0.880943	0.965668
Ypel1	106369	87.9164	-0.342257	0.406281	-0.033224	0.138676	0.399555	0.741907
Klhl22	224023	332.557	0.0407671	0.300431	0.00514524	0.106894	0.892062	0.969286
Ndrg2	29811	576.566	0.558334	0.475605	0.0522965	0.177771	0.240418	0.619731
Man2c1	73744	1574.44	-0.0173453	0.093561	-0.00900247	0.0674284	0.852923	0.956159
Setd6	66083	839.927	-0.149935	0.157308	-0.0451675	0.0887079	0.340523	0.698204
Sis	69983	6.64429	-0.00465817	1.02275	-0.000179445	0.200739	0.996366	NA
Porcn	53627	224.024	-0.0305375	0.219729	-0.00579351	0.0957955	0.889467	0.968757
Gm12250	631323	7.95103	0.0351898	0.687079	0.00189448	0.159494	0.959153	NA
Satb2	212712	1345.4	0.381355	0.315007	0.052847	0.136674	0.22604	0.608048
Mark3	17169	4518.35	0.0685401	0.117265	0.0285873	0.0761436	0.558891	0.833274
Itgb3	16416	14.7284	0.0273125	1.24802	0.000874246	0.223301	0.98254	0.995971
Zkscan3	72739	1313.51	0.103635	0.171642	0.0275383	0.0895208	0.545988	0.826011
Ripk4	72388	4639.35	-0.0595196	0.117792	-0.024672	0.0761453	0.613352	0.859342
Pde1a	18573	2.63599	0.142253	1.92093	0.00279102	0.269232	0.940967	NA
Enpp4	224794	1246.92	0.0391599	0.155877	0.0116523	0.0851651	0.801642	0.937955
Gimap8	243374	18.9661	-0.00763271	0.719753	-0.000395103	0.16376	0.991539	0.998099
Fbf1	217335	1922.66	0.514276	0.183691	0.228759	0.206319	0.00511526	0.0870488
Atraid	381629	704.31	-0.0068012	0.206856	-0.00139726	0.0937635	0.973771	0.994107
Dock9	105445	3084.67	0.179452	0.146652	0.0597704	0.0883093	0.221081	0.603856
Wdr76	241627	1068.83	0.00651158	0.186376	0.00153619	0.0905291	0.972129	0.993484
Paqr7	71904	375.281	0.539377	0.366445	0.0718482	0.174765	0.141043	0.516546
Phf23	78246	2168.81	-0.0887285	0.121759	-0.0356471	0.0778872	0.466172	0.787116
Ms4a8a	64381	1501.85	0.00408708	0.362919	0.000410052	0.114955	0.991015	0.997948
Tpm1	22003	19578.9	0.129843	0.159058	0.0383096	0.0880957	0.414313	0.753293
Gramd4	223752	2462.3	0.0405588	0.125945	0.0155788	0.0781972	0.747425	0.917853
Polk	27015	1334.42	-0.00075744	0.169317	-0.000202531	0.0875531	0.996431	0.999212
Syne1	64009	819.825	-0.204073	0.166806	-0.0584877	0.0943929	0.221173	0.603856
Dbi	13167	3424.22	-0.458403	0.274913	-0.0853478	0.155725	0.0954256	0.443941
Daxx	13163	1463.87	0.0171053	0.107383	0.00778278	0.0724576	0.873438	0.962394
Cyp1a1	13076	6.88329	-0.100159	0.98081	-0.00400956	0.1966	0.918662	NA
Eif4ebp3	108112	250.194	-0.170879	0.192364	-0.0399325	0.0962332	0.374375	0.723342
Mprip	26936	11830	0.233132	0.129358	0.0935374	0.0895541	0.0715102	0.397385
Epc1	13831	1370.98	0.00884997	0.160686	0.00253045	0.0859292	0.956078	0.989312
Dnm1l	74006	6967.36	-0.0784462	0.0777139	-0.0477818	0.0611311	0.312772	0.683125
Exoc3l4	74190	928.275	-0.273539	0.27237	-0.0423318	0.116445	0.315238	0.684953
Klk1	16612	25.0867	0.348346	0.562519	0.0237646	0.156243	0.535745	0.821186
Rfc1	19687	4250.12	-0.038147	0.123373	-0.0149927	0.0774693	0.757169	0.922259
Rbp4	19662	23.5724	0.924533	0.689369	0.0703418	0.25217	0.179878	0.562195
Rbp1	19659	273.026	0.385395	0.414353	0.0375346	0.144906	0.352314	0.706927
Zfp850	100043772	462.354	-0.181439	0.19622	-0.0414808	0.0975581	0.355137	0.709395
Tnip1	57783	4923.51	0.0902038	0.186577	0.0214296	0.0917249	0.628764	0.867071
Smarcd1	83797	1057.68	-0.142951	0.124135	-0.0570863	0.0805163	0.249497	0.627934
Lpcat1	210992	1006.9	0.188945	0.149584	0.061704	0.0896766	0.206539	0.590427
Dnm1	13429	53.0747	-0.0285492	0.611447	-0.00169779	0.149164	0.962759	0.990601
Secisbp2l	70354	4223.15	0.285801	0.16571	0.0882668	0.105499	0.0845816	0.423561
Rragd	52187	21.4457	-0.0751337	0.646252	-0.00426809	0.154387	0.907446	0.974091
Lrp8	16975	2404.2	-0.296835	0.144811	-0.110987	0.104675	0.0403832	0.299003
Hsf4	26386	12.8244	-0.384089	0.639098	-0.0234148	0.167724	0.547849	0.827629
Ampd3	11717	457.039	0.333035	0.477178	0.0267964	0.145275	0.485224	0.798031
Mgst2	211666	670.427	-0.155493	0.236784	-0.0273582	0.101914	0.511383	0.809911
Sh3bp1	20401	174.458	-0.431434	0.680559	-0.0251528	0.176045	0.52612	0.817456
Usf1	22278	1856.22	0.12372	0.124003	0.0491426	0.0796325	0.318417	0.685905
Wdr44	72404	569.923	0.175626	0.139106	0.0622755	0.0863068	0.206757	0.590467
Adamts10	224697	47.4234	0.846078	0.351957	0.231415	0.338502	0.0162202	0.176596
Col26a1	140709	9.24508	-0.0390235	1.11655	-0.0013892	0.210711	0.97212	NA
C2cd6	73463	3.63324	0.488398	1.98136	0.00925852	0.274592	0.805298	NA
Itpa	16434	1844.27	-0.179321	0.25364	-0.0290446	0.105616	0.479574	0.795071
Gm2026	100039060	7.3097	-0.18279	0.884104	-0.00803986	0.186838	0.836204	NA
Rint1	72772	1098.12	0.0607683	0.125521	0.0234839	0.0783532	0.628294	0.867071
Vasp	22323	14495.4	0.0081021	0.131794	0.00294931	0.0795219	0.95098	0.988019
Pla2g4a	18783	1783.26	1.11939	0.321306	0.803063	0.456428	0.000494206	0.0173622
Igfbp7	29817	55.8129	-2.06924	1.00531	-0.185791	0.502201	0.0395608	0.295805
Rgl2	19732	1389.42	0.283292	0.16062	0.0909627	0.104244	0.0777746	0.407591
Ptpra	19262	2692.67	0.214884	0.13102	0.083748	0.0877806	0.100988	0.453542
Rabggta	56187	1646.34	0.00489776	0.13672	0.00170774	0.080734	0.971423	0.993384
Ccdc186	213993	1774.34	0.112863	0.164451	0.0317621	0.0884873	0.492524	0.802607
Slc16a11	216867	47.2643	-0.578016	0.560599	-0.0446539	0.184162	0.302509	0.676206
Timm10b	14356	789.334	-0.262015	0.262633	-0.0422634	0.11399	0.31845	0.685905
Arvcf	11877	506.283	-0.0353397	0.186409	-0.00834549	0.090701	0.849637	0.955404
Syt8	55925	2460.63	0.234789	0.22854	0.0449439	0.106827	0.30426	0.677232
Palld	72333	3430.77	0.227833	0.167464	0.0659462	0.0969467	0.173676	0.55716
Csde1	229663	28249.6	0.171497	0.210526	0.03553	0.0990815	0.415294	0.754042
Dctn6	22428	729.395	-0.120958	0.190679	-0.0281192	0.0934152	0.525849	0.817315
Slc26a1	231583	16.3336	-1.02655	0.558819	-0.129132	0.315996	0.0662114	0.382427
Fgd4	224014	2031.45	-0.0718846	0.183612	-0.0173871	0.090789	0.695425	0.897936
Tpk1	29807	713.915	0.0213571	0.195975	0.0047166	0.0921392	0.91322	0.976004
Mgme1	74528	448.714	-0.155351	0.23813	-0.0271262	0.102093	0.514156	0.810729
St7	64213	533.253	0.0762032	0.197264	0.0167749	0.0931109	0.699274	0.89946
Azin2	242669	29.606	0.57715	0.521712	0.0487093	0.182559	0.268614	0.644093
Ddit3	13198	118.105	0.919508	0.581548	0.0925084	0.266659	0.113847	0.476413
Ltbp1	268977	347.548	0.211123	0.496168	0.0156199	0.138636	0.670467	0.885959
Cc2d2a	231214	75.3856	0.241675	0.541312	0.0165436	0.146139	0.655264	0.878519
Dmp1	13406	3.8481	-3.18866	1.88939	-0.0900814	0.417806	0.0914757	NA
Gpr135	238252	25.1853	0.328729	0.649229	0.0194107	0.164812	0.61262	0.859029
Ffar4	107221	429.479	0.573161	0.471967	0.0549704	0.180825	0.224592	0.60646
Aida	108909	2123.32	0.122016	0.110981	0.05463	0.0756692	0.271583	0.64623
A730020M07Rik	100503044	13.1627	0.645929	0.807526	0.0342317	0.207396	0.423776	0.759383
Homer3	26558	1567.4	0.390381	0.200466	0.106706	0.136711	0.0514903	0.336303
Hint3	66847	417.634	0.207527	0.209038	0.0441374	0.101545	0.320822	0.686627
Etfdh	66841	1949.45	-0.0399159	0.0918207	-0.0210999	0.0668887	0.663769	0.882852
Alg6	320438	872.12	-0.161085	0.187171	-0.0388845	0.0947818	0.389442	0.734599
Slc44a5	242259	1.64763	-2.41261	2.23636	-0.0432065	0.332401	0.280671	NA
Tspan2	70747	152.043	-0.0102313	0.494877	-0.000738559	0.132969	0.983505	0.995971
Rufy3	52822	1152.29	0.465182	0.197632	0.154092	0.171536	0.0185836	0.192454
Als2	74018	1501.71	0.484511	0.354793	0.0632909	0.160309	0.17206	0.554705
Vgll1	170828	2.96762	-0.832012	1.69874	-0.019601	0.268542	0.624289	NA
Nus1	52014	7188.32	-0.118891	0.127969	-0.045501	0.0805245	0.352858	0.707532
Cttnbp2nl	80281	4354.78	-0.315642	0.177714	-0.0917725	0.113493	0.0757122	0.404633
Mettl18	69962	183.017	0.068909	0.257657	0.0106262	0.101649	0.789126	0.932446
Tm4sf1	17112	3235.31	-0.52048	0.539933	-0.0404663	0.173953	0.33506	0.694281
Ubap1	67123	2623	0.113692	0.0960572	0.0585289	0.0700796	0.236577	0.617537
Slc2a4rg-ps	329584	176.883	0.0227225	0.372063	0.00221643	0.116251	0.951302	0.988125
Retreg1	66270	1673.38	0.235544	0.148877	0.0797707	0.0943515	0.113617	0.475942
Fhl1	14199	41.9727	0.751221	0.44612	0.0976731	0.236179	0.0922012	0.437063
Hnrnpf	98758	34315.3	-0.190398	0.119068	-0.0814654	0.0821319	0.109805	0.471157
Sfxn4	94281	7.81283	-0.312913	0.927113	-0.0133918	0.195681	0.73573	NA
Sfxn3	94280	2789.67	0.648735	0.233084	0.277491	0.278016	0.00538145	0.0897852
Camsap2	67886	3035.02	0.489778	0.223075	0.1389	0.177947	0.0281224	0.247155
A930033H14Rik	320700	9.3483	0.30425	0.714455	0.0163693	0.171074	0.670218	0.885959
Psmc5	19184	4585.41	-0.108899	0.14683	-0.0352994	0.0847322	0.45829	0.782362
Fli1	14247	4.47303	1.18359	1.40304	0.0373605	0.274875	0.398901	NA
Peg12	27412	11.6332	0.280785	0.71102	0.0150977	0.169446	0.692913	0.89709
Rad18	58186	1130.77	-0.135811	0.186655	-0.0326156	0.0933793	0.466856	0.787637
Mrpl53	68499	969.305	-0.201596	0.246365	-0.0342677	0.106221	0.413198	0.752828
Nadsyn1	78914	608.722	-0.186608	0.231701	-0.0342077	0.103129	0.420599	0.75673
Lrrc40	67144	1374.95	-0.168693	0.106435	-0.0803359	0.076471	0.112979	0.475055
Hmx1	15371	2.77006	2.00533	1.82223	0.0486637	0.32365	0.271124	NA
Cxcl11	56066	3.66038	-0.349254	2.28946	-0.00541261	0.28563	0.878754	NA
4933439C10Rik	74476	129.859	-0.039598	0.393335	-0.00363151	0.119259	0.919811	0.97716
Pdcd4	18569	1812.84	0.414858	0.264394	0.0769448	0.142795	0.116627	0.48101
Pik3c2g	18705	20.099	-0.381991	0.895885	-0.0170383	0.195359	0.669828	0.885959
Zeb2	24136	6.53798	2.2247	1.56757	0.0741735	0.361043	0.155841	NA
BC031181	407819	1968.32	-0.318905	0.194036	-0.0822718	0.115772	0.100272	0.453323
Cyp39a1	56050	445.976	0.652935	0.197043	0.414734	0.277608	0.000920819	0.0272863
Rpap3	71919	1050.81	-0.157735	0.141144	-0.0545175	0.0856363	0.26376	0.640817
Armcx3	71703	30.2107	0.447358	0.694948	0.0256962	0.178862	0.519751	0.812842
Lama1	16772	5.26833	1.22765	1.54748	0.0341267	0.279796	0.427589	NA
Fanca	14087	1157.19	0.187765	0.22286	0.0362851	0.101973	0.399493	0.741907
Naa30	70646	2546.66	-0.27083	0.14832	-0.0951939	0.0997619	0.0678515	0.387143
Rap1gap	110351	922.666	0.511474	0.408762	0.0562603	0.166798	0.210834	0.595005
Chchd6	66098	385.137	-0.173604	0.248528	-0.0288255	0.10457	0.484845	0.797697
Zfp57	22715	434.85	0.477296	0.2933	0.0825511	0.160587	0.103667	0.4582
Rapgef4	56508	7.63855	-1.17735	0.855072	-0.0763948	0.29116	0.168541	NA
Zbed4	223773	2211.12	0.0236834	0.145034	0.00769695	0.0827302	0.870286	0.961413
Gtf2h3	209357	1523.79	-0.0911178	0.10935	-0.0410862	0.0741688	0.404692	0.74683
Fcgrt	14132	47.5724	-0.575092	0.488847	-0.0527141	0.18141	0.239425	0.619477
Mapk1	26413	9668.17	-0.0196924	0.0597838	-0.0140922	0.0505974	0.741859	0.914752
Ahcyl1	229709	12159.5	0.0685143	0.126737	0.0262193	0.0788164	0.588783	0.845986
Rgs17	56533	19.1454	0.634668	1.07969	0.0247203	0.225537	0.55665	0.831875
Mzf1	109889	27.3708	-0.0615582	0.451949	-0.00487606	0.127521	0.891658	0.969244
Cdk2ap1	13445	5099.9	-0.283324	0.145617	-0.103401	0.101746	0.051693	0.336728
Srcin1	56013	40.9245	0.195515	0.5257	0.0136128	0.14171	0.709957	0.904251
Tsnaxip1	72236	2.50699	0.5665	1.53911	0.0148001	0.253357	0.712822	NA
Phyh	16922	499.058	-0.933558	0.304438	-0.502448	0.425116	0.00216584	0.0490451
Vdac1	22333	18042.4	-0.0770013	0.107744	-0.0351487	0.0733116	0.474812	0.791824
Grb2	14784	4128.18	-0.0277831	0.0909866	-0.0147899	0.0664476	0.760097	0.923759
Smarcd3	66993	30.1661	0.484414	0.585853	0.0336561	0.172498	0.40832	0.749284
Rab5a	271457	3384.66	-0.133285	0.12917	-0.0506934	0.0814266	0.302138	0.675793
Slc25a23	66972	744.75	0.0484165	0.286392	0.00649619	0.105135	0.865752	0.959918
Mir6975	102465589	2.48998	0.843977	1.44891	0.0243041	0.257724	0.560237	NA
Cd68	12514	314.824	0.704178	0.492977	0.0726231	0.212769	0.153171	0.533438
Sh3kbp1	58194	3325.5	0.253891	0.328177	0.0304749	0.120801	0.439143	0.770041
Pan3	72587	4318.06	0.23405	0.242241	0.0413884	0.108526	0.33395	0.693913
4930550C14Rik	75311	7.76201	-0.903184	1.01774	-0.0402249	0.243853	0.374843	NA
Cobll1	319876	1295.06	-0.131844	0.28922	-0.0177226	0.107821	0.648489	0.875138
Dguok	27369	254.837	0.0965739	0.267078	0.0142736	0.103617	0.717655	0.906781
Rpl3	27367	56324.5	-0.11692	0.144784	-0.0386378	0.0845581	0.419351	0.756342
Ap1ar	211556	2799.9	-0.0489515	0.152585	-0.0149735	0.0846032	0.748351	0.91834
Srfbp1	67222	680.437	-0.169231	0.138891	-0.0599379	0.0858189	0.223055	0.60579
Ccdc30	73332	8.82833	0.461767	1.00769	0.0186993	0.210184	0.646776	NA
Myl12a	67268	10095.4	-0.101404	0.201637	-0.0217832	0.0944738	0.615032	0.860542
Stard3nl	76205	1299.87	0.174589	0.118553	0.0744102	0.0807711	0.140843	0.516478
Xaf1	327959	155.16	0.064757	0.582464	0.00402607	0.145528	0.911475	0.975548
Kansl2	69612	3364.08	-0.0030054	0.101362	-0.00144716	0.0703376	0.976346	0.994649
Otub1	107260	4517.28	0.064859	0.163909	0.0181598	0.0871162	0.692326	0.896932
C2cd5	74741	1203.11	-0.096516	0.156081	-0.0289135	0.0863091	0.53633	0.821302
Capza1	12340	13453.3	-0.0688027	0.0985798	-0.034215	0.0699194	0.485215	0.798031
Asap1	13196	1671.56	0.614272	0.201253	0.325987	0.26443	0.00227138	0.0504254
Alyref	21681	7802.29	0.0396145	0.196843	0.00870731	0.0924324	0.840504	0.952124
Prkacb	18749	1428.7	0.569665	0.192219	0.28295	0.239553	0.00304044	0.0623299
A630077J23Rik	319973	2.73794	2.21283	3.07055	0.0227994	0.322416	0.471118	NA
Scyl2	213326	4825.79	0.180486	0.135072	0.0664549	0.0856825	0.181477	0.563523
Rgs19	56470	627.708	0.221317	0.129318	0.0880019	0.0880675	0.0870029	0.42849
LOC100125594	100125594	4.05464	2.57182	2.34034	0.0431392	0.336326	0.271809	NA
Ctbp1	13016	10185.6	0.0897332	0.124066	0.0353112	0.078558	0.469516	0.788465
Txndc16	70561	171.162	-0.964295	0.23924	-0.834342	0.295372	5.56209e-05	0.00333995
Ncor2	20602	7313.7	0.416313	0.209211	0.111698	0.146024	0.0465999	0.32022
Ncan	13004	2.55352	-0.229913	1.44307	-0.00635547	0.2408	0.873415	NA
Ablim2	231148	22.4366	0.0699093	0.585286	0.00432912	0.145989	0.904923	0.972946
Fgf1	14164	422.95	0.240777	0.257911	0.0392853	0.111159	0.350528	0.705664
Armt1	73419	1134.99	-0.186553	0.138804	-0.0666958	0.087055	0.178948	0.562161
Ncbp3	66874	2042.67	-0.035444	0.0964449	-0.0179144	0.0686697	0.713242	0.904953
Ccnc	51813	1826.72	-0.107768	0.179372	-0.0270647	0.091031	0.547968	0.827629
Atp2a3	53313	1341.43	0.516036	0.452181	0.0497782	0.168771	0.25378	0.632339
2810004N23Rik	66523	1631.26	-0.139275	0.159649	-0.041023	0.08864	0.382999	0.729085
Rwdd1	66521	1752.11	-0.267144	0.151368	-0.0911284	0.0996577	0.0775865	0.407591
Grtp1	66790	963.743	-0.370796	0.255021	-0.0685922	0.131373	0.145951	0.522855
Podxl	27205	3334.96	1.19799	0.373607	0.706973	0.536174	0.00134334	0.0353831
A330076C08Rik	100503592	3.949	0.734151	1.86341	0.0152371	0.27323	0.693594	NA
Zfp617	170938	1052.64	-0.0188776	0.144175	-0.00617827	0.0825112	0.895827	0.970988
Bpnt1	23827	5951.25	0.0376845	0.133561	0.0135263	0.0801413	0.777828	0.929768
Ube3a	22215	6226.6	0.137764	0.195551	0.0311222	0.0949219	0.481127	0.79571
Ubb	22187	24922.9	-0.0647612	0.156346	-0.0192516	0.0856243	0.678715	0.88956
Tyr	22173	17.4393	0.612994	0.849899	0.0304308	0.207092	0.470753	0.789134
Nob1	67619	1660.34	-0.270385	0.17817	-0.0745753	0.104535	0.129123	0.500337
Med21	108098	965.209	-0.205504	0.267489	-0.0313713	0.109272	0.442326	0.770919
Ftsj3	56095	5433.46	-0.11534	0.141204	-0.0392747	0.0836818	0.414027	0.753233
Gdpd3	68616	547.808	1.43465	0.402746	1.04144	0.557778	0.000367794	0.0141621
Tjap1	74094	1418.08	-0.00521968	0.108896	-0.00234068	0.0729244	0.96177	0.990601
Mrps7	50529	2130.88	-0.299426	0.179543	-0.0841768	0.110069	0.0953737	0.443941
Stau2	29819	1269.77	0.184684	0.181883	0.0467757	0.095456	0.309916	0.680411
Paqr5	74090	474.712	1.93327	0.272851	1.83392	0.269629	1.3861e-12	9.94419e-10
Mir6942	102465568	4.09344	-0.625547	1.33615	-0.019325	0.242612	0.639663	NA
Clasp1	76707	4042.88	0.288903	0.172517	0.0847901	0.107059	0.0940067	0.441255
Rbm10	236732	3539.82	0.0609577	0.125975	0.0234618	0.0784791	0.628465	0.867071
Slc41a3	71699	19.5744	0.421566	0.548554	0.0304586	0.161849	0.442188	0.770919
Flot2	14252	1676.74	0.78564	0.293157	0.296376	0.340193	0.00736374	0.10982
Ccnyl1	227210	1162.75	-0.262078	0.193583	-0.0641182	0.105437	0.175792	0.559212
Ecm1	13601	2297.34	0.937419	0.357886	0.317937	0.40273	0.00881035	0.12239
Cd82	12521	4123.72	0.450162	0.112717	0.341653	0.150025	6.50403e-05	0.00383794
Anks1	224650	2397.31	0.228701	0.103881	0.116161	0.0810573	0.0276958	0.244984
Dnmt3a	13435	2317.58	0.493802	0.200572	0.172873	0.187503	0.0138175	0.159751
Mpv17l	93734	404.74	-0.234718	0.163805	-0.0702741	0.0971117	0.151883	0.531805
Pde4dip	83679	6771.4	-0.103614	0.184933	-0.0249741	0.0918457	0.575289	0.840129
Pomgnt2	215494	259.777	0.0438802	0.231677	0.00776552	0.0976478	0.849777	0.955404
Ankrd10	102334	1987.32	-0.243932	0.183015	-0.063489	0.101458	0.18258	0.563563
Prkar1b	19085	6.3709	-1.27411	1.2224	-0.0497941	0.282759	0.297272	NA
Tmem159	233806	761.527	0.0487066	0.20853	0.00992265	0.0943473	0.815318	0.94318
Thumpd1	233802	2948.6	-0.100119	0.109802	-0.0450484	0.074561	0.361868	0.714308
Brdt	114642	14.7586	-0.173507	0.872847	-0.00770943	0.185293	0.842432	0.95277
Adgrv1	110789	28.1489	0.668648	0.625948	0.0479955	0.201699	0.285423	0.6592
Ctu1	233189	512.565	0.196886	0.145255	0.0669782	0.0894024	0.175274	0.558962
Cpa5	74649	1.83983	0.124713	2.47563	0.00172402	0.291136	0.959823	NA
Ube2m	22192	5731.51	0.0846749	0.160684	0.0243935	0.0869142	0.598217	0.850439
Ccdc136	232664	118.941	0.0352259	0.396962	0.00319716	0.119704	0.92929	0.980809
Mrps35	232536	1442.23	-0.183954	0.188034	-0.0445657	0.0964257	0.327925	0.691219
Eva1a	232146	4.38643	-1.99839	1.84801	-0.0473109	0.322354	0.279531	NA
Pcdhgb8	93705	9.46505	0.769314	0.787574	0.04424	0.221496	0.32866	0.691219
Znf41-ps	70005	92.8927	0.487187	0.314367	0.0766433	0.162295	0.121203	0.487784
Tmem141	51875	202.568	-0.0204262	0.265556	-0.00301535	0.102071	0.938688	0.983762
Rsph6a	83434	4.64779	0.13712	1.3623	0.00402139	0.233651	0.919826	NA
Thrb	21834	91.7837	0.579028	0.564249	0.0444133	0.184491	0.304801	0.677884
Thpo	21832	64.8237	0.00861748	0.472524	0.000650977	0.129878	0.98545	0.995971
Adam17	11491	4166.77	0.345756	0.141593	0.144439	0.119281	0.0146104	0.165144
Prap1	22264	84.3286	-6.04208	2.1203	-0.279651	0.836482	NA	NA
Tmem86a	67893	143.224	-0.357467	0.309612	-0.0496376	0.132064	0.248268	0.62698
Plce1	74055	460.456	-0.618298	0.306611	-0.129422	0.218215	0.0437417	0.311354
Gpr21	338346	4.03303	1.21595	1.1405	0.0515879	0.278281	0.286354	NA
Aknad1	329738	4.11133	-2.46205	2.23313	-0.0444191	0.334677	0.27024	NA
Pde2a	207728	180.496	0.962422	0.336068	0.424744	0.436031	0.00418629	0.0770085
Rhbdf2	217344	3127.29	-0.0145348	0.162172	-0.00410812	0.0862356	0.928585	0.980444
Mtmr11	194126	2100.58	-0.219489	0.237726	-0.0394908	0.106567	0.355859	0.70959
Rps27l	67941	5378.69	-0.413059	0.293856	-0.0653107	0.142479	0.159828	0.542347
Ppa1	67895	5619.57	-0.328929	0.176152	-0.098574	0.116738	0.0618588	0.368691
Mfap3l	71306	2668.56	0.298606	0.303863	0.0406291	0.122915	0.325754	0.689728
Ifi30	65972	1869.55	-0.403798	0.274091	-0.0699372	0.139871	0.14069	0.516478
Cpvl	71287	4.73395	0.285537	1.0584	0.0108037	0.208442	0.787329	NA
Nipbl	71175	6190.51	-0.0099113	0.186886	-0.00232996	0.0906211	0.957705	0.98965
Rbm12b1	72397	311.838	0.0450657	0.326277	0.00513815	0.110367	0.890145	0.968757
1810012K16Rik	69108	2.57374	0.411735	1.21991	0.0137248	0.226785	0.735731	NA
Ascl5	226439	2.80467	1.0033	1.41108	0.0305033	0.263995	0.477075	NA
Nox4	50490	6.21265	0.855023	1.44821	0.0246689	0.25817	0.554923	NA
Eral1	57837	929.649	-0.154387	0.114325	-0.0677965	0.0782214	0.176882	0.560558
Insm2	56856	2.38531	0.743606	2.06348	0.0134493	0.281244	0.718575	NA
Nqo2	18105	1021.07	0.000416746	0.128454	0.000156243	0.0786526	0.997411	0.999279
4930526I15Rik	75135	134.588	0.465528	0.303104	0.0751693	0.156364	0.12457	0.491903
4930511M06Rik	75084	34.5224	0.34974	0.736269	0.0185046	0.176205	0.634775	0.869599
1110038B12Rik	68763	1236.8	-0.521084	0.322836	-0.0826284	0.172515	0.10651	0.463255
1110020A21Rik	68531	9.24893	-0.376123	0.809117	-0.0183806	0.185833	0.642035	NA
Angel2	52477	1838.07	-0.0591919	0.113624	-0.0254989	0.0748782	0.602404	0.852864
Cpeb3	208922	80.216	-0.26568	0.334009	-0.0313838	0.122594	0.426366	0.760649
Armh3	71617	870.729	-0.0879795	0.136315	-0.0310466	0.0816855	0.51866	0.81188
Dhx30	72831	2917.18	-0.0281794	0.0704728	-0.0182669	0.0567965	0.689258	0.8952
Marchf1	NA	8.62399	1.87807	1.3128	0.0795009	0.351244	0.152548	NA
Efemp2	58859	70.2188	0.356605	0.495274	0.0278635	0.149559	0.471516	0.789389
Mmaa	109136	310.248	-0.111965	0.211546	-0.0226148	0.096339	0.596618	0.849649
Cstf2	108062	5017.76	-0.141845	0.118612	-0.0595577	0.0788779	0.231745	0.612641
Hap1	15114	479.578	0.0558178	0.278295	0.00777515	0.104173	0.841034	0.952487
Ugt1a1	394436	19.3799	-1.27762	0.706721	-0.131888	0.358844	0.0706363	0.395906
Ormdl2	66844	1885.56	-0.0519777	0.166049	-0.0142909	0.0873128	0.75426	0.921513
Tec	21682	1084.98	-0.316622	0.125629	-0.145972	0.106562	0.0117256	0.144013
Tom1	21968	729.718	-0.459102	0.167732	-0.200221	0.175261	0.0061981	0.0984229
Sgpl1	20397	4865.43	0.0972202	0.131576	0.0358322	0.0807536	0.459972	0.783875
Hvcn1	74096	6.72484	-0.0412746	0.996707	-0.00162688	0.19794	0.966968	NA
1700109H08Rik	77036	25.9053	0.131185	0.523428	0.00906282	0.138914	0.802103	0.938172
Nmrk2	69564	6.2708	1.25276	1.43042	0.0389971	0.279892	0.381138	NA
Pi4k2b	67073	3126.78	-0.0194441	0.139636	-0.0066141	0.0814728	0.889254	0.968757
Rtn4ip1	170728	898.165	-0.157129	0.135114	-0.0572099	0.0841532	0.244856	0.624089
Sdr42e1	74032	271.077	0.0701071	0.19145	0.0160427	0.0920496	0.714224	0.905041
Ahctf1	226747	5532.63	-0.145602	0.155238	-0.044531	0.0880594	0.348284	0.704561
Stk31	77485	3.49929	1.95097	1.9674	0.041373	0.316928	0.321369	NA
C330018D20Rik	77422	395.89	0.0845765	0.230112	0.0151829	0.0982057	0.713212	0.904953
Ankrd55	77318	1.79087	1.0555	2.17324	0.0179663	0.290098	0.627193	NA
Sema3d	108151	3.23995	-2.68749	1.76241	-0.0790197	0.384994	0.127285	NA
Wdr82	77305	5307.02	-0.0617254	0.0941168	-0.0320025	0.0680861	0.511929	0.809957
4933430I17Rik	214106	20.8665	-0.414789	0.524008	-0.0313763	0.158723	0.428612	0.762716
E2f3	13557	2279.28	-0.337046	0.139959	-0.140582	0.115898	0.0160326	0.175113
Usp17lc	13532	21.4603	-1.05233	0.570551	-0.131339	0.322596	0.0651235	0.379358
Zbtb39	320080	2049.27	-0.308877	0.1544	-0.107908	0.109145	0.0454471	0.316066
1810058I24Rik	67705	601.824	0.00713526	0.252892	0.00112244	0.100307	0.977491	0.995137
Klkb1	16621	11.118	0.928824	1.35486	0.0293801	0.257797	0.492996	0.802607
Neurod2	18013	2.34545	2.22999	2.22337	0.0396553	0.325025	0.315872	NA
Hspb1	15507	561.54	-0.0882365	0.34339	-0.00950771	0.113473	0.797212	0.935545
Neb	17996	16.2911	-2.46947	1.23712	-0.159846	0.496265	0.0459186	0.317402
Ptcra	19208	2.69435	-1.31967	1.10966	-0.0605566	0.292726	0.234342	NA
Pstpip1	19200	129.201	0.365622	0.388626	0.0380127	0.139915	0.346803	0.703567
Scn1b	20266	23.4971	0.027953	0.554581	0.00181349	0.141314	0.959801	0.990169
Slc20a1	20515	2866.18	-0.0400054	0.159722	-0.0115444	0.0859437	0.802225	0.938197
Csnk1g2	103236	9148.08	0.260869	0.158625	0.083237	0.0998949	0.10006	0.453167
Zc2hc1c	72350	53.3604	0.902874	0.474331	0.13348	0.294508	0.0569796	0.35288
Rap2c	72065	3412.84	-0.285012	0.144482	-0.105277	0.101901	0.0485364	0.326437
Aplf	72103	560.035	0.0706488	0.124759	0.0275305	0.0783214	0.571202	0.83797
Fam13c	71721	2.50282	1.06269	1.55709	0.0286635	0.271675	0.494933	NA
Phospho2	73373	786.237	0.121591	0.152973	0.0375895	0.0865129	0.426698	0.761065
Col20a1	73368	35.8991	0.130513	0.818371	0.0061027	0.177774	0.873292	0.962394
Fgd6	13998	3494.69	0.130998	0.183401	0.0321514	0.0926163	0.475058	0.791824
Trerf1	224829	7.35766	-0.582626	0.955536	-0.0254532	0.212808	0.542036	NA
Ctnnd1	12388	41255.7	-0.0680297	0.114071	-0.0292227	0.0751662	0.550922	0.828658
Stxbp1	20910	2148.39	0.385733	0.277154	0.0643356	0.135653	0.163994	0.547088
Zfp275	27081	2213.41	0.135425	0.166751	0.0376804	0.089836	0.416712	0.754357
Acer2	230379	502.918	-0.293456	0.239109	-0.0550569	0.115491	0.219714	0.603694
Pdzd4	245469	107.069	1.0329	0.452732	0.22419	0.387188	0.0225196	0.217656
Matn4	17183	20.0301	-0.608465	0.509355	-0.0543713	0.188518	0.232251	0.613254
Scn1a	20265	3.57009	0.937283	2.31223	0.0145109	0.292044	0.685214	NA
Adh5	11532	3903.83	-0.11803	0.137177	-0.0416398	0.0828255	0.389559	0.734599
Hnrnph3	432467	1155.27	-0.01927	0.117499	-0.00798064	0.0756471	0.86973	0.961221
Il1r1	16177	1518.42	1.28324	0.292985	1.15244	0.322148	1.18742e-05	0.000997749
Odf2	18286	2814.03	0.0850169	0.104808	0.0399631	0.0724912	0.417268	0.754917
Stx8	55943	700.866	0.0330576	0.157863	0.00967655	0.0855064	0.834131	0.949878
S100pbp	74648	553.667	0.176748	0.206064	0.0377673	0.0987535	0.391039	0.735908
BC051537	414076	4.36156	1.87835	2.05539	0.0368157	0.312649	0.360787	NA
Nt5c3b	68106	815.554	0.113903	0.140023	0.0391646	0.0833543	0.415955	0.754042
Gpr179	217143	6.16465	0.68929	0.84922	0.0351527	0.214514	0.416978	NA
Gtf2ird1	57080	4750.54	0.184689	0.107184	0.08808	0.0778538	0.0848684	0.424062
Zfp37	22696	257.653	0.466941	0.256748	0.0985815	0.160585	0.0689612	0.389884
Pbx1	18514	6338.32	0.0336941	0.320734	0.00391962	0.109503	0.916334	0.976278
Lats1	16798	7371.65	0.0710973	0.170955	0.0188745	0.0885527	0.677495	0.888658
Lat	16797	3.78104	-1.5439	1.26551	-0.062144	0.311346	0.222469	NA
Lasp1	16796	28663.5	0.189303	0.137154	0.0687623	0.0868819	0.167519	0.550762
Laptm5	16792	42.3768	-0.69231	1.0492	-0.0281312	0.227229	0.509355	0.809541
Ing1	26356	2630.04	0.139218	0.0961784	0.072211	0.0711004	0.147758	0.526147
Actn3	11474	8.11572	0.739136	0.887201	0.0365624	0.2218	0.404783	NA
Clk4	12750	987.126	-0.335147	0.188336	-0.0921068	0.119284	0.0751544	0.404024
Lta4h	16993	6412.8	-0.226534	0.12356	-0.095332	0.0871463	0.0667441	0.384202
Tmem116	77462	12.1665	-0.376306	0.763018	-0.0193969	0.180814	0.621884	0.863695
Mast2	17776	8016.55	0.308017	0.219373	0.066037	0.115914	0.160295	0.543141
Pigv	230801	589.202	0.387873	0.130242	0.2014	0.136652	0.00290051	0.0602696
Mtif2	76784	1766.76	-0.210131	0.124403	-0.0866785	0.0855096	0.0911968	0.436003
Blcap	53619	1600.65	-0.0894142	0.136078	-0.0316272	0.0816643	0.511128	0.809911
Sgk1	20393	1449.77	-0.505857	0.323852	-0.0780175	0.167458	0.118288	0.484842
Timp3	21859	1054.88	-0.430476	0.445437	-0.0396009	0.153881	0.333838	0.693913
Sertad1	55942	1013.99	-0.659317	0.20155	-0.408602	0.282844	0.00107083	0.0304729
Bace1	23821	1728.96	0.255549	0.316958	0.0320817	0.119641	0.420094	0.756672
Ash2l	23808	4259.4	-0.122201	0.082184	-0.0721272	0.0644041	0.137037	0.511297
Smarcal1	54380	921.507	0.345378	0.166586	0.114934	0.120985	0.0381472	0.290526
Dusp14	56405	365.804	-0.26312	0.225141	-0.0523823	0.109654	0.242529	0.621873
Npy1r	18166	3.33137	1.94179	1.58572	0.0591701	0.330626	0.220747	NA
Cbx5	12419	19741.6	0.243681	0.181093	0.0643162	0.101128	0.178428	0.562086
Bclaf3	382252	418.232	-0.29041	0.266441	-0.0468482	0.117935	0.275731	0.648812
Zbtb3	75291	66.6248	0.461812	0.312307	0.0708863	0.155007	0.139217	0.513819
Abcc8	20927	98.4576	1.36461	0.45107	0.65768	0.616803	0.00248403	0.0534911
Nr6a1	14536	521.869	0.172498	0.261355	0.0267847	0.106215	0.509245	0.809541
Fut10	171167	105.507	0.224992	0.284665	0.0319446	0.113006	0.429307	0.763555
Tmem200a	77220	17.649	-1.69999	0.814247	-0.198467	0.480531	0.0368148	0.286754
Rgs7bp	52882	8.6165	-0.0642908	1.26853	-0.00202555	0.225254	0.959579	NA
Ak7	78801	1.78931	0.97668	1.66877	0.0238291	0.271961	0.558367	NA
Pold3	67967	1942.32	-0.420981	0.140425	-0.217046	0.154968	0.00271842	0.0572716
Cds2	110911	3686.26	0.374062	0.132376	0.182856	0.130322	0.00471713	0.0824033
Armc9	78795	298.23	-0.0592062	0.215357	-0.0115676	0.0955288	0.783377	0.93025
Ppp1r3c	53412	12.0405	0.572621	1.00564	0.0237071	0.216146	0.569078	0.837224
Slc22a5	20520	888.764	-0.133857	0.102343	-0.065307	0.0731931	0.1909	0.571527
1600023N17Rik	69788	3.74323	-0.978735	1.14342	-0.038583	0.254225	0.392015	NA
Slc7a7	20540	1163.38	0.4976	0.162214	0.263916	0.198996	0.00215822	0.0490311
Gm3500	100041678	9.89594	-0.393094	0.769837	-0.0201794	0.182614	0.609618	0.857288
Tcf7l2	21416	2093.49	-0.01455	0.286189	-0.0019501	0.104794	0.959453	0.990169
Bcl2l2	12050	1953.11	-0.059198	0.11704	-0.024708	0.075917	0.613002	0.859276
Anxa4	11746	20312.2	-0.36965	0.20465	-0.0945871	0.129746	0.070879	0.395971
Rgl1	19731	71.9852	0.245209	0.452877	0.0201473	0.135201	0.588198	0.845968
Psme3	19192	9922.59	-0.215768	0.114966	-0.0975628	0.083324	0.060547	0.363896
Tmem19	67226	1459.8	0.0399029	0.0977002	0.019935	0.0691881	0.682964	0.891799
Mrpl42	67270	1588.08	-0.316636	0.164868	-0.10229	0.112419	0.0547897	0.345583
Herc4	67345	2696.96	0.0364778	0.139136	0.0124743	0.0814796	0.793187	0.934333
Aup1	11993	5425.72	-0.00283034	0.143552	-0.000930859	0.0823256	0.98427	0.995971
Hadhb	231086	4280.24	-0.149606	0.0916753	-0.0813933	0.0697469	0.102699	0.45642
Agbl5	231093	788.749	0.243384	0.14434	0.0862437	0.0944745	0.0917595	0.436418
Pvr	52118	1843.25	-0.24877	0.211573	-0.0533744	0.106133	0.239669	0.619477
Zmym2	76007	3281.63	-0.0032901	0.12572	-0.00126402	0.077926	0.979122	0.995137
Nol8	70930	1801.76	-0.173877	0.174759	-0.0461869	0.0934573	0.319758	0.686181
Anxa6	11749	3288.53	1.34724	0.358415	1.07184	0.470295	0.000170667	0.00795637
H60c	670558	45.3815	0.117643	0.583894	0.00733224	0.146746	0.840324	0.952078
Sh3gl1	20405	2429.75	-0.0711213	0.127936	-0.026938	0.079185	0.578269	0.841506
Cpt1c	78070	112.724	-1.07242	0.326586	-0.680466	0.471581	0.00102446	0.0294609
Map2k7	26400	2309.35	-0.0524265	0.11401	-0.022484	0.0748985	0.64563	0.874466
Lrrc73	224813	12.2343	0.194164	0.615118	0.0116784	0.153406	0.752266	0.920479
Zfp936	668620	3.13991	0.16069	1.79985	0.00342528	0.263028	0.92886	NA
Cmip	74440	8575.84	0.278224	0.198393	0.0667257	0.108503	0.160799	0.543663
Dpy30	66310	1329.51	-0.349953	0.233153	-0.0719596	0.125544	0.133366	0.505572
Gm4710	100043885	2.74926	0.596858	2.02113	0.011051	0.277557	0.767758	NA
Ect2	13605	7660.15	-0.230609	0.172407	-0.0643694	0.0981249	0.181032	0.562875
Rpl31	114641	12586.3	-0.356204	0.277164	-0.057582	0.129526	0.198731	0.582935
Insig2	72999	1370.71	0.313727	0.162649	0.102837	0.111419	0.053748	0.342835
Cers3	545975	3527.72	0.435901	0.216813	0.114767	0.153266	0.0443797	0.313116
Ldb2	16826	2.77467	-1.45483	2.13283	-0.0260214	0.29851	0.495167	NA
Ncoa7	211329	375.925	0.910911	0.348289	0.309951	0.390868	0.00891257	0.123337
Cmah	12763	51.4529	0.243306	0.547009	0.0164949	0.146958	0.656469	0.879097
Vps13d	230895	4585.2	0.0790916	0.239754	0.013432	0.0994231	0.741486	0.914678
Adra2b	11552	3.77358	-1.58857	1.44517	-0.0522104	0.306277	0.271668	NA
Zfp59	22717	268.109	0.0261508	0.190592	0.00599375	0.0913088	0.890866	0.968837
Commd6	66200	659.371	-0.273826	0.27303	-0.0422469	0.116554	0.315902	0.68535
Tmem42	66079	122.968	-0.256259	0.252043	-0.0435349	0.112087	0.309284	0.679955
Traf7	224619	4721.99	-0.0374063	0.111609	-0.0163794	0.0739728	0.737508	0.913019
Mynn	80732	770.91	-0.0814766	0.115349	-0.0346683	0.0758318	0.479973	0.795215
Rab27b	80718	1499.05	0.693232	0.213674	0.424773	0.300884	0.00117723	0.0326154
E230029C05Rik	319711	5.69747	0.572039	1.68086	0.0134381	0.261391	0.733611	NA
Bmp3	110075	314.884	1.56622	0.329625	1.42158	0.339235	2.01903e-06	0.00022745
Il6ra	16194	154.233	-0.165624	0.41268	-0.0146933	0.125443	0.688172	0.895092
Meis2	17536	134.611	0.33078	0.723077	0.017711	0.173571	0.647339	0.8748
Kcnd1	16506	5.6023	-0.235002	1.03459	-0.0090416	0.204742	0.820311	NA
Kcnc3	16504	209.273	0.0209017	0.363823	0.00209174	0.115135	0.954187	0.988563
Tnfrsf18	21936	98.94	-0.28412	0.213576	-0.0618535	0.111253	0.18342	0.563936
Foxa3	15377	2463.83	-0.289909	0.332519	-0.0349112	0.124942	0.383286	0.729383
Foxa1	15375	8714.64	0.29082	0.145527	0.107205	0.103382	0.045674	0.316997
Jpt1	15374	10708.9	-0.192076	0.128663	-0.0753525	0.0849663	0.135474	0.50872
Hmgcs2	15360	140.773	0.960652	0.854779	0.0548159	0.250381	0.261072	0.639309
Tnnc1	21924	18.053	0.382272	0.617453	0.0240815	0.165208	0.535844	0.821186
Gsta1	14857	1411.38	-0.116235	0.300323	-0.0148395	0.10867	0.698732	0.899074
St3gal2	20444	1006.35	-0.421868	0.268714	-0.0770863	0.144721	0.116427	0.480828
Tbca	21371	2023.72	-0.157486	0.312058	-0.0193681	0.111989	0.613792	0.859611
Pacsin3	80708	938.154	0.9976	0.188817	0.94475	0.19306	1.26789e-07	2.23784e-05
Ush1c	72088	1310.75	-0.553109	0.36962	-0.0740379	0.178635	0.134542	0.507387
Hp	15439	11.1299	-0.748961	0.888894	-0.0370994	0.222925	0.399465	0.741907
Ceacam2	26367	4550.22	0.0782331	0.240403	0.0132369	0.0994928	0.74486	0.916518
Slc25a4	11739	3936.61	0.261509	0.191748	0.0647849	0.105103	0.172626	0.554705
Ang	11727	54.2994	-0.854493	0.497727	-0.105615	0.263778	0.0860177	0.426366
Amy1	11722	3.43607	1.39044	1.39663	0.0460511	0.29044	0.31946	NA
Bgn	12111	18.0612	1.03758	0.719237	0.0810646	0.276816	0.149132	0.52869
Ctnnb1	12387	84567.3	0.21185	0.105739	0.104275	0.0797903	0.0451218	0.315251
Ctsl	13039	5974.97	0.389703	0.214704	0.0957228	0.136041	0.0695134	0.391683
Ctsd	13033	25522.7	0.00620685	0.107578	0.00281806	0.0724908	0.953991	0.988563
Sec61g	20335	1885.73	-0.138549	0.304685	-0.017464	0.110134	0.649306	0.875677
Pik3c2a	18704	7615.47	-0.145826	0.224885	-0.0273999	0.0997339	0.516696	0.811631
6230400D17Rik	76133	8.45649	-0.552607	0.805523	-0.0284191	0.198201	0.492699	NA
Lpar5	381810	1089.37	-0.153926	0.226598	-0.0287065	0.100397	0.496954	0.804015
Rnf20	109331	4115.28	0.0025162	0.106743	0.0011514	0.0722072	0.981194	0.995735
Prxl2a	70564	7459.52	0.3191	0.378274	0.033303	0.133111	0.39891	0.741719
4921525O09Rik	74050	8.59799	-2.7625	1.44955	-0.132903	0.471814	0.0566812	NA
Rorb	225998	12.2412	0.91041	1.10181	0.0368996	0.247056	0.408643	0.749284
Tbx2	21385	13.6259	-1.25226	1.00678	-0.0650091	0.289803	0.213564	0.597429
Fam149b	105428	823.091	0.242015	0.166732	0.071192	0.0985573	0.146634	0.524059
Pus1	56361	2385.69	-0.236192	0.124789	-0.0990734	0.0887583	0.0583934	0.358669
Aldh18a1	56454	5127.92	0.121361	0.202521	0.0260433	0.0953155	0.549005	0.828007
Gdi2	14569	20019.7	0.0175949	0.119452	0.0071571	0.0762112	0.882898	0.966639
Drd3	13490	4.35976	-1.51901	1.20914	-0.0654029	0.312612	0.209018	NA
Dpep1	13479	4.02491	0.169432	1.31549	0.00515697	0.230084	0.897517	NA
Pkib	18768	2.2367	-0.4978	1.92805	-0.00978661	0.272339	0.796262	NA
Dmbt1	12945	582.405	1.55456	0.772675	0.177751	0.441964	0.0442286	0.31264
Inka2	109050	647.072	-0.159244	0.220758	-0.0308128	0.0998505	0.470692	0.789134
Rhot1	59040	2045.18	-0.117746	0.0896319	-0.0645753	0.0675967	0.188961	0.568949
Ncmap	230822	105.265	1.03428	0.432274	0.257862	0.406839	0.016727	0.179986
Cacfd1	381356	1976.63	0.164411	0.122742	0.0670909	0.081317	0.180414	0.562195
Jarid2	16468	1797.72	-0.0593096	0.147537	-0.0189354	0.0836778	0.687685	0.894791
St7l	229681	666.595	-0.0410182	0.146285	-0.0132072	0.0831556	0.779171	0.9298
Zfp467	68910	319.001	2.41763	0.398989	2.18719	0.390452	1.36627e-09	4.77529e-07
Ranbp17	66011	348.079	1.06538	0.344063	0.581383	0.485516	0.0019584	0.0459206
Gm14391	665001	16.3686	-0.450869	0.737747	-0.0244741	0.183425	0.541104	0.823821
Aldh1l1	107747	891.25	0.0519777	0.40022	0.00468054	0.120344	0.896667	0.971156
Stk32c	57740	8.18491	1.07174	1.11724	0.0446838	0.262721	0.337421	NA
Maf1	68877	2831.96	0.131029	0.137863	0.046133	0.0835123	0.341892	0.699434
Aoc1	76507	343.243	-1.04254	0.701522	-0.0854122	0.28108	0.137248	0.511352
Itch	16396	4621.4	0.0963246	0.137338	0.0337507	0.0821565	0.483071	0.796453
Slc30a6	210148	576.701	-0.0511814	0.134871	-0.0181857	0.0806236	0.704327	0.901984
Prmt1	15469	6869.61	-0.191048	0.205795	-0.0411569	0.0997303	0.353231	0.707864
Mpl	17480	2.73859	0.55738	1.43449	0.015792	0.246694	0.697605	NA
Rhbdl3	246104	7.54156	-0.227949	0.794597	-0.0110345	0.177415	0.774209	NA
Lin54	231506	1611.23	-0.271415	0.167483	-0.0814235	0.103112	0.105113	0.460706
Ifnz	319146	2.17972	-0.578321	1.51322	-0.0154267	0.252122	0.702328	NA
Rpain	69723	182.643	-0.154017	0.297356	-0.0201081	0.109908	0.60449	0.85422
Arih2	23807	3414.35	-0.146945	0.104941	-0.0702888	0.0747203	0.161434	0.544815
Osbpl3	71720	3197.56	0.20627	0.126538	0.0832246	0.0857029	0.103078	0.457079
Cmtm7	102545	685.482	-0.281545	0.189883	-0.0719396	0.107978	0.138148	0.512357
Cbfa2t3	12398	622.456	-0.0751849	0.320718	-0.00878198	0.110164	0.814654	0.942988
Senp6	215351	4564.02	-0.156751	0.117607	-0.0668317	0.0793606	0.182588	0.563563
Wdr18	216156	2232.21	-0.156579	0.194046	-0.0359672	0.0956446	0.419716	0.756665
Thap3	69876	382.423	0.347769	0.243149	0.0671411	0.125654	0.152639	0.533045
Mtpap	67440	1451.15	-0.235342	0.146863	-0.0810657	0.0939071	0.109053	0.469819
Peli3	240518	22.7709	-0.0164842	0.526341	-0.0011221	0.137346	0.975016	0.994199
Gm5741	100503710	3.23911	1.04001	1.20617	0.0389018	0.260837	0.388553	NA
Zfp169	67911	563.822	0.58819	0.336867	0.0969756	0.195338	0.0808	0.415703
Tmem241	338363	215.817	0.217778	0.232628	0.0403087	0.105736	0.349188	0.704945
Tcf20	21411	8063.21	0.189877	0.203437	0.0415199	0.0992866	0.350641	0.705683
Cacnb1	12295	31.4773	0.363963	0.555526	0.0252988	0.156821	0.512359	0.809957
Podn	242608	28.5758	-0.616624	0.780106	-0.0335268	0.202461	0.429273	0.763555
Tet3	194388	6719.97	0.211172	0.22943	0.0396853	0.104726	0.357352	0.710793
Arhgap33	233071	72.2768	0.0391616	0.298586	0.0049804	0.106631	0.895651	0.970988
Nrap	18175	14.2051	-0.118301	0.615943	-0.00703166	0.151104	0.847692	0.954926
Lpar6	67168	824.092	0.246353	0.210946	0.0529816	0.105761	0.242869	0.621933
Rae1	66679	2017.93	-0.186446	0.138444	-0.0668628	0.0869607	0.178068	0.561732
4931406C07Rik	70984	1816.38	-0.421846	0.159632	-0.178204	0.154857	0.00822683	0.118194
Cnep1r1	382030	1617.74	-0.264635	0.14217	-0.0975051	0.0974261	0.0626877	0.370553
Snx16	74718	376.5	-0.151381	0.163931	-0.043291	0.0900925	0.355775	0.70959
Spata17	74717	3.13402	-0.3333	1.47965	-0.00899617	0.244825	0.82178	NA
Tbc1d30	74694	461.419	0.443253	0.215561	0.119678	0.156667	0.0397561	0.296615
Asnsd1	70396	2246.97	-0.0468507	0.102242	-0.0224294	0.0709268	0.646784	0.874548
Kptn	70394	482.971	0.12649	0.159691	0.0370951	0.0880806	0.428307	0.762372
Ankra2	68558	570.044	0.01137	0.181946	0.00276883	0.0897981	0.950172	0.988019
Capzb	12345	15318.4	0.0377413	0.120068	0.015285	0.0765316	0.753268	0.921103
Nf2	18016	5525.65	0.280566	0.172765	0.0814694	0.105515	0.104381	0.459215
Pex3	56535	631.73	-0.0936239	0.142772	-0.0312929	0.0833562	0.511979	0.809957
Trim24	21848	3336.23	0.106169	0.181935	0.0261616	0.0914198	0.55952	0.83344
Kmt5a	67956	10774.2	0.0349359	0.133281	0.0125679	0.0800453	0.793227	0.934333
Cep57	74360	1417.19	-0.105822	0.147866	-0.0339809	0.0848587	0.474201	0.791601
Tsc2	22084	2679.46	0.145312	0.149022	0.0467656	0.086731	0.329506	0.691319
Mapk7	23939	929.472	0.322222	0.155578	0.113618	0.112936	0.0383472	0.291366
Egflam	268780	7.91588	1.07311	1.51739	0.0299873	0.270986	0.479436	NA
Txk	22165	5.04336	-0.88853	1.32543	-0.0286892	0.254318	0.502621	NA
Adamts13	279028	14.8751	-1.28665	0.921349	-0.0788178	0.305433	0.162569	0.545798
Zfp862-ps	58894	199.423	0.185068	0.428835	0.0158263	0.128512	0.666061	0.884019
Dnajb6	23950	7098.05	-0.116997	0.099019	-0.0585978	0.0713231	0.237382	0.617863
Slc26a10	216441	12.0297	-0.173926	0.598648	-0.0106827	0.150461	0.77141	0.926521
Hspa14	50497	2682.34	-0.196825	0.157664	-0.060408	0.0920012	0.211892	0.595672
Fkbp11	66120	183.367	-0.567255	0.293129	-0.11574	0.19678	0.0529693	0.33926
Nubp2	26426	1697.33	-0.246199	0.203464	-0.0556131	0.10472	0.226264	0.608087
Ndrg3	29812	1218.42	-0.154802	0.0829626	-0.091839	0.0660815	0.0620515	0.369393
Gbp3	55932	122.717	-0.0434152	0.350922	-0.00453677	0.113618	0.901539	0.971419
Fgfr1	14182	6.68876	-2.02622	1.33098	-0.0882341	0.370855	0.12792	NA
Lct	226413	3.24821	-0.149569	1.32308	-0.00452301	0.230529	0.909994	NA
Fmo5	14263	74.7981	0.191364	0.380332	0.0187464	0.122606	0.614859	0.860487
Fbxw7	50754	1529.44	0.0988978	0.180855	0.0245211	0.091005	0.584493	0.844295
Septin7	NA	6114.63	-0.113378	0.132723	-0.0415332	0.0815571	0.392969	0.7366
4933409K07Rik	108816	616.802	0.087012	0.196672	0.0192665	0.0932801	0.658184	0.879882
Gm9926	100503565	606.127	-0.414241	0.311434	-0.0603075	0.1432	0.183483	0.563936
Csf2ra	12982	179.858	-0.0480999	0.224271	-0.00889209	0.0966509	0.830179	0.948467
Brd2	14312	12404	0.0171847	0.0954236	0.00876098	0.0681577	0.857083	0.957178
Frk	14302	2746.85	-0.0658415	0.133113	-0.0238018	0.0804188	0.620863	0.8629
Slc15a2	57738	360.615	-0.152207	0.368082	-0.0153133	0.118997	0.679231	0.889853
Tmpo	21917	14541.1	-0.149641	0.149722	-0.0479555	0.0871079	0.317575	0.6856
Abr	109934	2559.19	0.0814456	0.153598	0.0248209	0.0854052	0.595937	0.849361
Gins4	109145	1455.33	-0.108492	0.113647	-0.0471924	0.0760423	0.339759	0.697583
Med27	68975	375.923	-0.313967	0.256014	-0.0545232	0.120379	0.220062	0.603856
Tmem254a	66039	28.2801	-0.0456555	0.763719	-0.00225143	0.169705	0.95233	0.988292
2510003B16Rik	76786	9.33856	0.0231958	0.685549	0.00125078	0.159225	0.973008	0.993861
Lin7a	108030	3.49659	1.21358	1.59095	0.0324067	0.279839	0.445581	NA
Gxylt1	223827	2394.47	0.0313599	0.140756	0.0105725	0.0818129	0.823694	0.945941
Magoh	17149	1627.44	-0.357247	0.261899	-0.0626453	0.128771	0.172548	0.554705
Tmem175	72392	347.232	0.148341	0.137602	0.0526656	0.0842764	0.281014	0.654116
Alkbh4	72041	257.873	-0.112384	0.154678	-0.0341787	0.0865269	0.467493	0.787654
Golt1a	68338	353.943	-0.650761	0.275919	-0.186677	0.253637	0.0183477	0.19106
Myl4	17896	4.85943	0.2225	1.01895	0.00867113	0.202817	0.827146	NA
E030030I06Rik	319887	74.4495	-0.298555	0.393483	-0.029388	0.132575	0.448002	0.775751
Slc25a25	227731	1525.77	-0.619223	0.184981	-0.397775	0.259352	0.000815479	0.0249793
Srrm1	51796	8641.61	0.0200797	0.10997	0.00891802	0.0733213	0.855118	0.956624
Lrrc56	70552	139.651	0.110348	0.24556	0.0182649	0.101143	0.653161	0.877604
Klhdc3	71765	2877.55	-0.0292834	0.127404	-0.0110923	0.0784854	0.818211	0.943356
Slc38a4	69354	29.8757	-2.50472	1.64179	-0.081826	0.382847	0.12711	0.496883
Tdpoz1	207213	2.79588	-1.4395	1.22146	-0.0592969	0.301486	0.238596	NA
Dars2	226539	1753.58	-0.165322	0.114775	-0.0726507	0.0790054	0.149754	0.529369
Tmem218	66279	127.953	0.00326148	0.242723	0.000541575	0.0989094	0.989279	0.997386
Adnp	11538	337.191	0.358007	0.191244	0.0995026	0.125938	0.0612075	0.365609
Parp11	101187	371.925	0.17702	0.230453	0.032555	0.102307	0.442404	0.770919
Zfp773	76373	21.3293	0.693421	0.632337	0.0499748	0.206156	0.272816	0.646643
G3bp1	27041	17332.8	-0.0590882	0.0967837	-0.0298487	0.069081	0.541519	0.824218
Stx3	20908	2397.78	-0.232455	0.139631	-0.0850448	0.0919518	0.0959563	0.445015
Extl3	54616	4004.27	0.372764	0.14948	0.153081	0.130863	0.0126403	0.151461
Dhx16	69192	3551.38	0.0337851	0.110307	0.0149704	0.0735236	0.75939	0.923201
Tbc1d7	67046	317.554	-0.055514	0.194235	-0.0124391	0.0922333	0.775025	0.927675
Map3k4	26407	2437.01	0.10076	0.183563	0.0245097	0.0915244	0.583065	0.84407
Svop	68666	14.6968	-1.41207	0.82911	-0.116806	0.359495	0.0885467	0.431218
Slc27a1	26457	1163.86	0.440989	0.288526	0.0742368	0.149754	0.126407	0.495667
Aqr	11834	4886.84	-0.0328069	0.108503	-0.0147839	0.0729276	0.762378	0.924088
Colgalt1	234407	4804.24	-0.176696	0.0809779	-0.108015	0.0662783	0.0291074	0.251913
Acap1	216859	20.3786	1.3833	0.781317	0.127202	0.367584	0.0766484	0.405903
Zfp687	78266	2798.69	0.327882	0.168172	0.10472	0.115787	0.0512146	0.335144
Zmym5	219105	1215.58	-0.101666	0.134154	-0.0366685	0.0815338	0.44855	0.776001
Postn	50706	2.72471	-1.66158	2.30316	-0.0267474	0.306241	0.470643	NA
Tfdp1	21781	8580.77	-0.192776	0.143306	-0.0665232	0.0886105	0.178559	0.562161
Cct2	12461	23161.8	-0.138515	0.102529	-0.0675755	0.0734635	0.176703	0.560315
Ccng2	12452	2476.67	0.304156	0.217159	0.0658967	0.114999	0.161329	0.54473
Ccnf	12449	2695.78	-0.122601	0.19322	-0.0280173	0.093893	0.525747	0.817315
4933433G15Rik	71274	2.776	1.6076	1.19417	0.0731645	0.326837	0.178238	NA
Mitf	17342	23.1671	0.0726449	0.604643	0.00437153	0.148683	0.904368	0.972686
Pkd1	18763	1129.01	0.333731	0.166891	0.108696	0.117372	0.0455335	0.316506
Mmp20	30800	45.2962	-0.47234	0.427206	-0.0472585	0.159555	0.268878	0.644353
Cldn2	12738	3952.95	-1.61097	0.305283	-1.49133	0.306428	1.31323e-07	2.26591e-05
Cldn1	12737	5.37197	-1.52148	1.46521	-0.0482194	0.299883	0.29908	NA
Nfatc1	18018	867.896	-0.255637	0.176894	-0.0702834	0.10209	0.148418	0.527533
Tnk2	51789	4886.95	0.068993	0.158468	0.0201762	0.0861304	0.663289	0.882598
Pdlim5	56376	7924.94	-0.0396588	0.115506	-0.0167518	0.0752037	0.731336	0.911578
Ces2a	102022	32.2252	-4.65545	1.37519	-0.969811	1.37328	0.000710948	0.0224848
Ints13	71177	1995	-0.100409	0.132876	-0.0366126	0.0811761	0.449854	0.776337
Aak1	269774	3788.85	0.229699	0.238544	0.0413683	0.107625	0.335586	0.694281
Cryz	12972	515.346	-0.0398609	0.327534	-0.00452181	0.11047	0.903137	0.972125
Hus1	15574	913.51	-0.0542708	0.143799	-0.0178673	0.0827703	0.705872	0.902602
Slc6a17	229706	3.34042	0.143223	1.44616	0.00394109	0.24023	0.921109	NA
Fkbp2	14227	2.2598	-0.282201	1.72348	-0.00635973	0.259587	0.869937	NA
Wbp1	22377	1815.87	0.295356	0.16287	0.0943866	0.107083	0.0697627	0.3923
Cdk2	12566	1958.31	-0.11975	0.147201	-0.0388088	0.0852019	0.415922	0.754042
Mylpf	17907	46.1674	-0.226426	0.426633	-0.0197189	0.130652	0.595608	0.849361
Lxn	17035	612.969	0.131658	0.22703	0.0243216	0.099381	0.561973	0.834268
Nup88	19069	3125.63	-0.0748023	0.131036	-0.0275792	0.0800659	0.5681	0.836839
Ggps1	14593	1640.16	0.00997915	0.166122	0.00273478	0.0869732	0.952099	0.988221
Rbp7	63954	11.5053	-0.483713	1.37082	-0.0143367	0.240364	0.724191	0.909644
Mkrn2os	70291	965.094	-0.248793	0.232561	-0.0469186	0.108854	0.284711	0.658645
Usp17le	625530	19.8245	-1.32714	0.682187	-0.158849	0.392603	0.051724	0.336728
Tmem250-ps	109299	3025.96	0.247852	0.1705	0.0711176	0.0999769	0.146034	0.522908
Ate1	11907	1755.17	-0.0146375	0.124665	-0.00567843	0.0776654	0.906532	0.973677
Papss1	23971	3283.4	0.32157	0.174168	0.0969213	0.114627	0.0648448	0.378868
Pi4kb	107650	2102.39	0.144393	0.129173	0.0551337	0.0819504	0.263641	0.640817
Gid8	76425	3194.79	0.109198	0.133782	0.0395874	0.0816802	0.414364	0.753293
Tll2	24087	3.29514	2.56396	1.78705	0.0712775	0.36957	0.15136	NA
Cacna1c	12288	6.05179	1.28377	1.18141	0.0528947	0.284907	0.277196	NA
Zdhhc23	332175	845.729	-0.449995	0.224478	-0.115116	0.158237	0.0450026	0.314903
Vdr	22337	475.919	-2.1701	0.62079	-1.30403	0.848086	0.000472801	0.0168711
Vcp	269523	32732.4	-0.0152332	0.10074	-0.00738062	0.0701408	0.879808	0.964929
Hsd3b7	101502	973.687	0.217898	0.220319	0.0434085	0.104073	0.322658	0.687701
Ppp1r11	76497	2019.94	-0.00110734	0.155445	-0.00033012	0.0848735	0.994316	0.998712
Brk1	101314	2558.45	-0.118657	0.180821	-0.0295672	0.0916715	0.511687	0.809957
C9orf72	73205	1119.92	0.562446	0.189733	0.279513	0.235538	0.00303264	0.0623299
Zfp202	80902	119.707	0.00514383	0.222947	0.000956278	0.0961307	0.981593	0.995765
Ube2w	66799	1099.76	-0.0897403	0.157476	-0.0265469	0.0864051	0.568769	0.837224
Kif20a	19348	3658.08	0.0270958	0.257673	0.00416169	0.101056	0.916252	0.976278
Gm10471	100039045	4.2801	-0.808979	1.96883	-0.0156484	0.278847	0.681151	NA
Gm45871	108168395	98.6022	0.1532	0.281012	0.0214988	0.107733	0.585636	0.844652
Dph3	105638	1406.67	-0.300405	0.161291	-0.0978698	0.108001	0.0625316	0.370079
Ankrd31	625662	2.49555	0.499115	2.87528	0.00551799	0.302973	0.862189	NA
Mir677	751518	2.81007	0.339428	1.25811	0.0109022	0.228058	0.787321	NA
Stard8	236920	4.51707	-0.990428	1.13012	-0.039746	0.254972	0.380815	NA
Tjp2	21873	16390.6	-0.0313659	0.144877	-0.0102117	0.0827507	0.828598	0.947694
Fchsd2	207278	1276.35	0.0719466	0.138778	0.0247827	0.0819145	0.604158	0.853839
Mphosph6	68533	874.47	-0.232284	0.229552	-0.0441328	0.106705	0.311586	0.682395
Gabra4	14397	1.80019	-4.9208	3.57043	-0.0427037	0.368051	0.168139	NA
Fubp1	51886	6385.82	-0.315461	0.160128	-0.10589	0.111582	0.0488325	0.327709
Bdnf	12064	11.8697	1.1136	0.728427	0.0910348	0.296125	0.126321	0.495667
Hnrnpab	15384	39879.9	-0.196178	0.12656	-0.0786311	0.0847589	0.121123	0.487604
Oprl1	18389	3.14437	0.614724	1.86239	0.0126993	0.27103	0.741345	NA
Rad1	19355	467.763	-0.0925099	0.188104	-0.021752	0.0920418	0.622859	0.864237
Sox17	20671	1010.89	-1.67883	0.649362	-0.409859	0.637778	0.00972803	0.130515
Obsl1	98733	9.36059	1.01714	0.728429	0.0764765	0.270314	0.16261	0.545798
Bmf	171543	610.613	-0.102447	0.376197	-0.00994738	0.118213	0.785375	0.931649
Mcts1	68995	793.569	-0.33857	0.238202	-0.066649	0.123405	0.155213	0.536083
Ccpg1	72278	1092.59	0.492295	0.151613	0.28826	0.194394	0.00116608	0.0323724
Dnajb2	56812	1169.42	0.128657	0.162331	0.0369746	0.0886908	0.428036	0.762185
Nthl1	18207	187.706	0.0613243	0.228806	0.0110545	0.0975112	0.788685	0.932402
Kcnip4	80334	4.20126	0.364748	1.55688	0.00930204	0.250468	0.814767	NA
Pkm	18746	164069	0.160176	0.192213	0.0373112	0.0955546	0.404664	0.74683
Tssk4	71099	19.8226	-0.0685004	0.647604	-0.00388278	0.15448	0.915761	0.976278
Apbb1	11785	23.46	0.980092	0.707774	0.0748941	0.263697	0.166128	0.549247
Mphosph9	269702	1077.39	-0.153373	0.229079	-0.0281844	0.10072	0.503163	0.806154
Immt	76614	9783.89	-0.0670083	0.0900437	-0.0361625	0.0665192	0.45677	0.781111
Enpp1	18605	905.866	0.892542	0.172026	0.845671	0.176916	2.12099e-07	3.36177e-05
Pmepa1	65112	7865.94	0.192701	0.153802	0.0608946	0.0908701	0.210236	0.594513
Mtrr	210009	873.123	-0.0827987	0.149572	-0.0260867	0.0845864	0.579872	0.842133
Csf3r	12986	10.8819	0.0809264	0.80118	0.00384054	0.174855	0.919543	0.97715
Sumo3	20610	5715.79	-0.0910547	0.154882	-0.0275115	0.0859118	0.556602	0.831875
Hipk1	15257	10161.9	0.143266	0.200127	0.031438	0.0959087	0.474068	0.791601
Brd8	78656	2611.23	-0.258352	0.143353	-0.0936126	0.0965835	0.0715125	0.397385
Tmem63c	217733	21.4837	0.954951	0.963368	0.0463955	0.248767	0.321557	0.687079
Apool	68117	837.41	-0.250008	0.18015	-0.0667716	0.10181	0.165206	0.548445
Ppt2	54397	720.811	-0.268426	0.239407	-0.0493125	0.112045	0.262199	0.640193
Pbx3	18516	392.214	0.152448	0.238778	0.0264972	0.102029	0.52318	0.815957
Plpp2	50784	8730.98	0.0830095	0.13273	0.0301958	0.0806775	0.531709	0.819839
Kmt2b	75410	3745.75	0.065637	0.13499	0.023341	0.0808807	0.626799	0.866346
Cma1	17228	7.02556	-1.44664	0.82049	-0.126507	0.374156	0.0778758	NA
Kctd9	105440	1489.55	-0.0421186	0.178993	-0.0104965	0.0895184	0.81397	0.942878
Dusp28	67446	236.078	-0.171633	0.181395	-0.0433695	0.094464	0.344054	0.700814
Lax1	240754	7.27888	0.206798	0.719256	0.0108698	0.167325	0.773717	NA
Ikzf5	67143	1487.05	0.0345817	0.159737	0.00997388	0.0858921	0.828605	0.947694
Actn1	109711	22673.6	0.241985	0.180294	0.0641673	0.100789	0.17954	0.562161
Rps19bp1	66538	842.849	-0.315705	0.251582	-0.0562595	0.120258	0.209523	0.593906
Slc16a13	69309	573.508	-0.299787	0.11954	-0.142548	0.100086	0.0121471	0.147704
Zranb1	360216	2029.35	0.122357	0.197917	0.0270812	0.094634	0.536428	0.821302
Tom1l2	216810	2157.62	-0.0488018	0.112634	-0.02119	0.0744227	0.664813	0.883759
Pex10	668173	302.526	-0.0841144	0.184443	-0.0202653	0.0912089	0.648357	0.875138
Rad52	19365	281.153	-0.184587	0.189701	-0.04421	0.0967433	0.330532	0.691591
Traf3	22031	4289.86	0.0356008	0.156953	0.0104991	0.0853472	0.82056	0.944593
Hsp90b1	22027	29857.9	0.0963641	0.123699	0.0381021	0.0786339	0.435968	0.767992
Nrg1	211323	37.4547	0.378825	0.638284	0.0230815	0.167213	0.552843	0.829523
Ralbp1	19765	6593.28	0.260944	0.154207	0.0863779	0.0991187	0.0906142	0.435223
Arhgef2	16800	3952.36	0.408347	0.202619	0.113532	0.143418	0.043869	0.311609
Fip1l1	66899	3184.19	0.104317	0.0904034	0.056562	0.0675084	0.24854	0.62698
Smco1	69576	42.9825	0.57266	0.82187	0.0290453	0.201311	0.485942	0.798442
Tada2b	231151	1452.09	-0.091733	0.119442	-0.0376669	0.0772992	0.442479	0.770919
Wbp2	22378	3530.41	0.295336	0.148279	0.106877	0.104894	0.0463973	0.319415
Matn3	17182	6.96402	1.70123	1.25927	0.0729496	0.332797	0.176706	NA
Gpr158	241263	22.0944	3.77879	0.828268	2.73128	0.917279	5.06e-06	0.000489169
Apaf1	11783	4410.13	-0.320215	0.100149	-0.191389	0.0994453	0.00138673	0.0361172
Grb7	14786	4921.29	-0.0147846	0.140664	-0.00498426	0.0816918	0.916292	0.976278
Aqp4	11829	1945.98	2.51447	0.712003	1.41134	0.956496	0.00041313	0.0153443
Mon1b	270096	2204.15	0.391443	0.128048	0.210216	0.138017	0.00223559	0.0501206
Enox2	209224	1000.63	0.219507	0.146608	0.0748878	0.0919424	0.134331	0.50722
Kcnma1	16531	53.5558	2.1429	0.71276	0.76968	0.867213	0.00264286	0.0562889
Haghl	68977	584.326	0.378352	0.239583	0.0774478	0.132736	0.114288	0.476978
Orc6	56452	885.917	-0.238423	0.234192	-0.0442488	0.107938	0.308647	0.679431
Camsap1	227634	2489.64	0.0157612	0.135377	0.00556137	0.0804368	0.907316	0.974091
Dst	13518	3723.15	0.871483	0.267726	0.545343	0.384569	0.00113339	0.0315973
Usp29	57775	10.4509	0.928873	1.09454	0.0381418	0.248475	0.396081	0.739587
Slc30a4	22785	4341.93	0.0854835	0.160301	0.0247048	0.0868589	0.593848	0.848009
Slc2a12	353169	4.32786	1.57478	1.87104	0.0346797	0.299987	0.399977	NA
Cdk10	234854	763.63	0.0693653	0.147268	0.0222265	0.0837976	0.637631	0.871333
Hnrnpr	74326	4461.43	-0.0743702	0.131814	-0.0272302	0.0802555	0.572616	0.839192
Wdr37	207615	949.885	0.0515667	0.124325	0.0201204	0.0778893	0.678307	0.889467
Tfpt	69714	420.05	-0.249985	0.208686	-0.0546969	0.105893	0.230955	0.612171
Polg	18975	3552.73	-0.0767794	0.116009	-0.0324423	0.0759298	0.508075	0.80873
Cyba	13057	3728.18	0.869329	0.303506	0.389446	0.391991	0.00417951	0.0769877
Slc26a2	13521	6410.59	0.566313	0.252773	0.154329	0.211016	0.025065	0.231022
Dsg2	13511	21628.3	-0.185265	0.218429	-0.0367412	0.101162	0.396344	0.73979
Vldlr	22359	787.931	0.735858	0.412583	0.108143	0.238893	0.0744987	0.403293
Smarca2	67155	841.536	0.530276	0.236736	0.14941	0.196124	0.0250945	0.231124
Ptprk	19272	5432.9	0.225087	0.177025	0.0604429	0.0982832	0.203551	0.587356
Gnas	14683	19255.7	0.277376	0.0960157	0.160528	0.0860279	0.00386636	0.0727788
Rpusd4	71989	590.059	-0.138639	0.171549	-0.0372236	0.0908759	0.418997	0.756342
Ppp6r2	71474	1103.28	0.513351	0.226173	0.150956	0.19015	0.023224	0.221504
Irak2	108960	1941.86	-0.252768	0.194608	-0.0609511	0.104308	0.193993	0.576607
Msrb2	76467	34.0315	0.657132	0.34919	0.115409	0.222671	0.0598529	0.362597
Knl1	76464	2758.62	-0.00817546	0.267104	-0.00119739	0.102228	0.975582	0.994255
6030458C11Rik	77877	1667.41	-0.0236691	0.122623	-0.0093566	0.0771452	0.846941	0.954419
Smim10l1	381820	2313.53	0.0546588	0.156938	0.0161507	0.0855772	0.727627	0.911172
Rerg	232441	37.4307	2.13809	0.685041	0.891948	0.884011	0.00180172	0.044092
Rit1	19769	562.243	-0.00192863	0.199876	-0.000414734	0.0926876	0.992301	0.998159
Pcgf2	22658	902.841	-0.019676	0.128561	-0.00737283	0.0787301	0.878361	0.96416
Apol9b	71898	16.4867	0.695407	0.794268	0.0382839	0.21221	0.381285	0.728539
Pum2	80913	12084.8	0.0471753	0.14052	0.0159577	0.0819221	0.737082	0.912963
Scoc	56367	951.719	-0.174877	0.210978	-0.0361758	0.0993662	0.407169	0.748958
Ptger4	19219	242.705	-0.729876	0.270819	-0.283217	0.314442	0.00703742	0.107061
Ptpn21	24000	2282.06	0.0335349	0.137385	0.0116396	0.0810365	0.807157	0.940373
Snrpa	53607	2907.76	-0.15155	0.171235	-0.0409696	0.0914712	0.376134	0.724304
Mro	71263	7.48128	0.960119	1.11342	0.0389329	0.251824	0.388515	NA
Hspbp1	66245	2249.98	-0.181396	0.179565	-0.0466553	0.0948208	0.312404	0.682979
Lrrn4cl	68852	74.78	0.389265	0.741391	0.0206676	0.179287	0.599551	0.851478
Ptprc	19264	6.64082	0.344063	1.20077	0.0115877	0.223285	0.774469	NA
Opn1sw	12057	6.80024	0.206352	0.958728	0.0084783	0.195922	0.829584	NA
Bckdha	12039	1163.4	0.0710791	0.193231	0.0160692	0.0923572	0.712989	0.904953
Bcat1	12035	18.1147	-2.31825	1.18195	-0.155841	0.4818	0.0498359	0.330886
Mmp23	26561	7.52047	-0.392983	0.995386	-0.0159342	0.205889	0.692987	NA
Fhod3	225288	193.482	-0.237773	0.392384	-0.0228446	0.127185	0.544534	0.825622
Abi1	11308	5888.39	0.0463888	0.123887	0.0181615	0.0777022	0.708074	0.90313
Slc25a32	69906	792.32	-0.180143	0.164556	-0.0518898	0.0920205	0.27364	0.647246
Mbnl3	171170	5187.29	0.0733672	0.26935	0.0106837	0.103319	0.785325	0.931649
Zfp809	235047	2089.97	0.0520562	0.179404	0.0129468	0.0897198	0.771692	0.926615
Nox1	237038	2124.16	-0.130251	0.658123	-0.00731795	0.157056	0.843114	0.952942
Tmem108	81907	11.4967	1.12737	1.13135	0.0470142	0.268555	0.319018	0.685931
Zfp87	170763	433.437	0.314664	0.172088	0.0955551	0.112684	0.067474	0.386138
Gm6637	625931	3.52869	0.852019	1.00182	0.0380513	0.238207	0.395063	NA
Dlg1	13383	6454.93	0.203818	0.116921	0.0897217	0.0826912	0.0812958	0.41719
Tmem38a	74166	97.0092	0.114045	0.273078	0.0164358	0.104992	0.676218	0.887923
Ubxn4	67812	3643.68	-0.0320036	0.107557	-0.0145498	0.0726078	0.766047	0.925244
Dsg1c	211924	24.2234	-0.269865	0.691251	-0.0148444	0.16649	0.69624	0.897936
C130026I21Rik	620078	18.3342	-0.0866651	1.13786	-0.00303387	0.2131	0.939288	0.983762
Rnf181	66510	3658.86	0.0151619	0.145684	0.00489901	0.0828314	0.917111	0.976346
Ccdc59	52713	875.831	-0.247831	0.175706	-0.0683233	0.10082	0.158395	0.540537
Aldh9a1	56752	3744.51	-0.140888	0.140462	-0.0486665	0.0845809	0.315842	0.68535
Atxn7l2	72522	197.413	-0.111966	0.166042	-0.0311158	0.0887588	0.500107	0.805234
Atp9a	11981	10622.2	0.2785	0.245208	0.049879	0.114026	0.256052	0.633783
E130008D07Rik	545207	176.851	1.5126	0.441657	1.00144	0.62551	0.000615171	0.0203036
Clcf1	56708	297.231	-0.525721	0.305827	-0.091861	0.176277	0.0856122	0.425302
Mep1b	17288	483.137	-0.732463	0.409518	-0.108565	0.238323	0.0736798	0.401732
Smurf2	66313	3572.29	-0.0750052	0.10198	-0.0361469	0.07128	0.462042	0.78525
Dzip3	224170	617.479	0.19958	0.187315	0.0489755	0.0975338	0.286659	0.66008
Bin3	57784	1401.66	-0.0270024	0.157865	-0.00790102	0.0854582	0.864186	0.959232
Aggf1	66549	3177.2	-0.195082	0.111203	-0.0901119	0.0800674	0.0793822	0.411585
0610030E20Rik	68364	1303.01	0.0701607	0.122763	0.0278362	0.0777597	0.567651	0.836695
Slc11a1	18173	2.07156	-1.93339	2.41737	-0.0292779	0.314134	0.423832	NA
Elovl4	83603	8.16419	-0.615776	1.34309	-0.0188936	0.242696	0.646609	NA
Vash2	226841	141.797	-0.677761	0.354924	-0.120159	0.230795	0.0561851	0.350027
Cahm	100526796	1.69819	3.53786	2.12438	0.0816952	0.412453	0.0958401	NA
Mir200a	387242	3.80868	-0.316994	1.13645	-0.011244	0.2168	0.780296	NA
Mir192	387187	3.24282	-0.553286	1.18908	-0.0192308	0.229454	0.641713	NA
Gm11532	100127433	8.55636	1.65764	1.03515	0.102063	0.365092	0.109299	NA
Apobec3	80287	2342.94	-0.22032	0.592516	-0.0137791	0.151602	0.710014	0.904251
Smox	228608	5890.22	0.356356	0.301732	0.0512049	0.131283	0.237589	0.618038
Uimc1	20184	1027.81	0.0255926	0.148796	0.00806129	0.0835669	0.863439	0.9589
Ica1l	70375	17.8263	0.439717	0.918364	0.0193708	0.20062	0.632078	0.868108
Irf8	15900	492.707	-0.985503	0.440229	-0.207536	0.364957	0.0251809	0.231576
Icam5	15898	33.2068	0.399298	0.4045	0.0404422	0.146051	0.323574	0.68796
Dnase1l1	69537	384.1	0.387893	0.162243	0.146129	0.137527	0.0168109	0.180352
Tspan4	64540	1570.7	0.00993854	0.189535	0.00229336	0.0910559	0.958181	0.989917
Zfp410	52708	983.051	-0.153826	0.156573	-0.0466831	0.0887708	0.325877	0.689728
Ldhb	16832	77.1825	-0.848932	0.619787	-0.0712805	0.240079	0.170776	0.553852
Nkiras1	69721	178.777	-0.187374	0.282052	-0.0264835	0.109854	0.506483	0.808511
Mus81	71711	596.046	0.177149	0.18317	0.0442976	0.0951355	0.333479	0.693913
Ldah	68832	1667.31	-0.146062	0.153481	-0.0453232	0.0877184	0.341266	0.698731
Bspry	192120	7751.43	-0.0884153	0.127513	-0.0337213	0.0794587	0.488069	0.800357
Tatdn1	69694	355.187	-0.298352	0.179229	-0.083977	0.10981	0.095983	0.445015
Chaf1a	27221	3209.76	0.0625608	0.156434	0.0185788	0.0856032	0.689216	0.8952
Vsig2	57276	9.7886	2.04507	1.19384	0.114218	0.407866	0.0867107	0.428244
Sgk2	27219	95.8838	-0.521844	0.302662	-0.0921825	0.175275	0.0846752	0.423718
Prkg1	19091	2.80677	0.871511	1.58352	0.0225343	0.264845	0.582071	NA
Glrx3	30926	805.894	-0.214432	0.140616	-0.0767527	0.0900574	0.127273	0.497235
Bloc1s2	73689	1490.79	-0.407547	0.20765	-0.108812	0.142712	0.0496856	0.330212
Ebf1	13591	7.49056	1.35967	1.9627	0.027335	0.292802	0.488465	NA
Zfp229	381067	145.439	0.518906	0.315585	0.0850961	0.172545	0.10012	0.453167
Cox7a2l	20463	6172.05	-0.200079	0.191273	-0.0477592	0.0982111	0.295545	0.668554
Shcbp1	20419	1287.36	-0.311863	0.305016	-0.042614	0.124758	0.306568	0.678574
Srpx	51795	1.99102	1.16065	1.69374	0.0282591	0.279759	0.49318	NA
Pigp	56176	451.213	0.184452	0.234719	0.0332001	0.103396	0.431959	0.765328
Pik3r3	18710	3929.68	0.345023	0.153546	0.128742	0.120047	0.0246377	0.228771
Sytl4	27359	92.6574	0.761549	0.48798	0.0856796	0.231353	0.118615	0.485384
Atp5d	66043	7613.08	-0.0851841	0.159896	-0.0246962	0.0867714	0.594208	0.848397
Rp9	55934	1552.17	-0.0754944	0.120477	-0.0306092	0.0772184	0.530903	0.819563
Nemf	66244	3218.98	0.0530379	0.142281	0.0176848	0.0824073	0.709321	0.903706
Kmt5b	225888	2636.3	-0.106333	0.132379	-0.0389986	0.0812339	0.421835	0.757723
Suv39h1	20937	2436.95	-0.265461	0.199241	-0.0626101	0.106683	0.182742	0.563564
Stag2	20843	6783.06	-0.124206	0.160434	-0.036187	0.0881345	0.438818	0.769922
Nol4l	329540	3107.96	-0.431433	0.209985	-0.118658	0.152262	0.0399184	0.297175
Tor1aip2	240832	9766.09	0.0705315	0.0824342	0.0409902	0.0632405	0.392214	0.736224
Ktn1	16709	5723.31	0.101272	0.147072	0.0327009	0.0845421	0.49108	0.802045
Unc5d	210801	2.74101	-1.13778	1.75713	-0.0262773	0.28055	0.517293	NA
Miga1	215708	901.325	0.0680523	0.156595	0.0201988	0.085736	0.663872	0.882852
Gm9125	668359	18.9777	-0.423048	0.510379	-0.0330861	0.158414	0.407166	0.748958
Setd3	52690	5424.7	0.141383	0.0802666	0.0856008	0.0641823	0.0781688	0.408511
Capn12	60594	59.8984	0.730682	0.418859	0.103405	0.234836	0.081079	0.416424
Mrpl52	68836	1394.98	-0.360164	0.246413	-0.0691707	0.128553	0.143844	0.519951
Gpr180	58245	607.766	0.0551479	0.161791	0.0156798	0.0865453	0.73321	0.911578
Dr1	13486	2709.07	-0.163325	0.155285	-0.0502772	0.0890632	0.292905	0.666542
Zfand2b	68818	758.529	0.00261754	0.153768	0.000791008	0.0845305	0.986419	0.9966
Lman2	66890	8540.2	0.00530147	0.124597	0.00205748	0.077623	0.966061	0.991894
Cmc2	66531	296.092	-0.243824	0.294762	-0.0334002	0.115911	0.40813	0.749284
Carhsp1	52502	5324.52	0.0316921	0.143411	0.0104465	0.0824238	0.825101	0.946377
Pdgfrl	68797	17.3147	-2.12627	0.713414	-0.742551	0.857285	0.00287853	0.0599374
Zfp385a	29813	955.487	-0.510911	0.198137	-0.193314	0.199243	0.00992109	0.131936
Nde1	67203	2037.6	-0.0460457	0.162163	-0.013041	0.0864912	0.776451	0.928918
Mir3101	100526505	5.15182	0.438674	0.876058	0.0201919	0.196406	0.616557	NA
Cd46	17221	12.0817	0.437762	0.750704	0.0232808	0.183716	0.559803	0.833559
Eif3k	73830	5327.59	-0.0865582	0.179084	-0.0216867	0.0903543	0.628855	0.867071
Fez2	225020	699	-0.0560864	0.193776	-0.0126076	0.0921691	0.772245	0.926804
Tdrd3	219249	904.376	0.183909	0.188279	0.0444767	0.0964625	0.328674	0.691219
Sh3bp5l	79566	1568.69	0.160121	0.118869	0.0675763	0.0799334	0.177969	0.561732
Apba2	11784	8.27044	-2.53304	1.27979	-0.154221	0.491967	0.0477856	NA
Cpsf4	54188	1191.88	-0.155369	0.131188	-0.0585216	0.0830606	0.236284	0.617352
Abhd12	76192	2244.63	-0.225139	0.187	-0.056198	0.0999025	0.22861	0.610179
Tbx6	21389	5.98249	-0.343194	1.20071	-0.0115583	0.223257	0.775011	NA
Gm10451	100041694	278.903	-0.159371	0.434164	-0.0133636	0.127987	0.713562	0.904953
Scarna10	100217413	4.86746	-0.566011	1.30282	-0.0178686	0.238187	0.663962	NA
Slc24a3	94249	6.05762	1.8457	1.9768	0.0383895	0.311834	0.350471	NA
Cdc123	98828	2503.98	-0.0963261	0.145574	-0.0314616	0.0840644	0.508164	0.80873
Scml4	268297	745.637	-0.477713	0.428962	-0.0477584	0.160618	0.265429	0.641622
Ppfia2	327814	6.55157	2.53601	1.73272	0.0746146	0.37341	0.143303	NA
Cpsf7	269061	3120.95	-0.168028	0.127491	-0.0657845	0.0828581	0.187518	0.568038
Rps21	66481	8196.42	-0.38075	0.301002	-0.0561696	0.135737	0.205892	0.589603
Cdk11b	12537	3585.4	-0.045889	0.108563	-0.0206922	0.0730788	0.672517	0.886666
Hnrnpc	15381	15197.4	-0.0921358	0.104949	-0.0433188	0.072714	0.379991	0.727583
Stard13	243362	715.979	-0.36187	0.185315	-0.106029	0.127039	0.0508517	0.334053
Lysmd4	75099	267.114	0.0260643	0.175325	0.00666598	0.0887268	0.88182	0.966031
Zkscan8	93681	979.691	0.248604	0.233971	0.046493	0.109011	0.28799	0.661097
Prom1	19126	29761.1	0.200689	0.505146	0.0145466	0.139265	0.691155	0.896141
Fyb2	242594	36.6639	0.431902	0.716759	0.0239594	0.179793	0.546791	0.826767
Nsfl1c	386649	3164.28	-0.188882	0.111514	-0.0866641	0.0796473	0.0903036	0.435111
Atp6v0e	11974	2926.67	-0.154757	0.175003	-0.0407148	0.0923276	0.37653	0.724414
Abcc2	12780	80.1501	-5.53475	1.4054	-2.00328	1.85499	8.20965e-05	0.00452272
Adat1	30947	283.82	0.0533193	0.227421	0.0096806	0.0971788	0.814634	0.942988
Slc25a13	50799	2531.83	0.103113	0.18527	0.0247911	0.0918864	0.57783	0.841437
Sema4a	20351	1990.72	-0.403804	0.22224	-0.0962493	0.140508	0.069222	0.390884
Chek2	50883	1101.62	-0.0343805	0.155228	-0.01028	0.0849859	0.824716	0.946271
Keap1	50868	3012.68	0.0853912	0.136111	0.0301713	0.0815716	0.530421	0.819563
Klf13	50794	7875.07	0.130638	0.325965	0.0151137	0.112578	0.688587	0.8952
Reck	53614	6.63813	-0.118928	1.11068	-0.0042617	0.210656	0.914728	NA
Myo18a	360013	9946.64	0.394435	0.159196	0.155394	0.140733	0.0132244	0.155826
Prrg1	546336	126.535	0.623474	0.274308	0.167402	0.236326	0.0230324	0.220628
Catsperg1	320225	8.42562	0.0167871	0.668958	0.000924	0.156962	0.97998	NA
Fh1	14194	5341.07	-0.114289	0.103451	-0.0548209	0.0728463	0.269264	0.644597
Fkbp7	14231	12.6468	0.365899	0.764213	0.0187879	0.180312	0.632086	0.868108
Hivep2	15273	1637.12	0.198297	0.189606	0.0478462	0.0977962	0.295637	0.668554
Cgrrf1	68755	515.67	-0.014719	0.196615	-0.0032358	0.0922069	0.940325	0.984452
2210408F21Rik	73652	9.97352	0.204552	0.677193	0.0113223	0.161873	0.762607	0.924088
Angptl8	624219	20.698	-0.312919	0.746447	-0.016222	0.175311	0.675061	0.887352
Akt1	11651	14470.5	0.0291633	0.115423	0.0123179	0.0750858	0.800526	0.937535
Efna3	13638	809.637	-0.731314	0.215441	-0.494212	0.308501	0.000687554	0.0219486
Plpp1	19012	299.681	-0.206073	0.195078	-0.0480627	0.099323	0.290804	0.664384
Dgcr2	13356	6599.21	0.135968	0.0884659	0.0758911	0.0677656	0.124306	0.491362
Ptn	19242	76.0239	-1.59068	0.750987	-0.206629	0.475208	0.0341645	0.275723
Twf1	19230	7296.75	-0.23319	0.0937317	-0.131203	0.0774737	0.0128521	0.153404
Pthlh	19227	258.107	2.28349	0.355732	2.10326	0.349009	1.3705e-10	6.91899e-08
Ptgs1	19224	2441.4	0.702733	0.348264	0.136715	0.246695	0.0436105	0.310907
Ptgis	19223	6.1128	-0.874589	1.16461	-0.0328858	0.246532	0.45267	NA
Plxna2	18845	1988.5	0.128379	0.196295	0.0287751	0.0946235	0.513105	0.81051
Gm14023	100503468	30.3803	0.22039	0.426964	0.0191384	0.130305	0.605729	0.855059
Etaa1os	102633673	9.09613	0.382391	1.08794	0.0142339	0.214288	0.725228	NA
Trip10	106628	2474.38	0.252512	0.110559	0.123062	0.0869516	0.022374	0.216759
Gusb	110006	7094.47	-0.0286567	0.157607	-0.00840316	0.0854188	0.855721	0.956701
BC055324	381306	776.184	-0.133718	0.18584	-0.0322785	0.0931481	0.471812	0.789597
Ces2g	72361	1530.5	-0.0192703	0.274919	-0.00271971	0.103318	0.944119	0.985808
Sowahb	78088	2334.85	-0.335543	0.1581	-0.118223	0.117223	0.0338083	0.27431
Neu4	241159	6.41742	2.2443	2.22943	0.0397766	0.325498	0.314095	NA
Shisa4	77552	103.073	0.443698	0.55899	0.0317631	0.165325	0.427342	0.761649
Sgms1	208449	1355.65	-0.229043	0.128363	-0.0924219	0.0887625	0.0743676	0.403191
Ctnna2	12386	2.66866	-0.533041	1.93093	-0.0104702	0.272909	0.782507	NA
Map3k13	71751	577.895	0.139162	0.28918	0.0187459	0.108134	0.630354	0.867856
Dip2b	239667	4419.76	0.144491	0.223552	0.0273542	0.0994763	0.518058	0.811742
Psapl1	76943	1522.77	0.632059	0.290529	0.153182	0.233255	0.0295894	0.254354
Fbxo44	230903	62.8161	1.03117	0.58119	0.119907	0.308966	0.0760229	0.404916
Ifi202b	26388	92.429	3.29358	2.0145	0.0820539	0.407184	0.102062	0.455418
Ap5z1	231855	538.122	0.156214	0.197775	0.0349802	0.0962173	0.42961	0.76374
Fbxw8	231672	4733.85	0.0284619	0.154933	0.00852737	0.084876	0.854245	0.956309
Klhl33	546611	7.79337	-0.363503	0.88088	-0.0164118	0.192885	0.679857	NA
Pax2	18504	398.552	0.197785	0.497809	0.0145358	0.138161	0.691139	0.896141
Dna2	327762	993.264	-0.423748	0.199473	-0.124757	0.150274	0.0336416	0.273283
Kdm5b	75605	5242.16	0.301353	0.226232	0.0614888	0.115424	0.182843	0.563621
Supt3	109115	489.486	0.178503	0.192478	0.0418177	0.096759	0.353721	0.707938
S100g	12309	20.3701	-3.31587	1.07468	-0.769937	1.07691	0.00203256	0.0471187
Esrrb	26380	15.2002	0.169365	1.10578	0.00610614	0.21079	0.878269	0.964137
Chchd7	66433	266.769	-0.422835	0.23872	-0.0929883	0.146155	0.076518	0.405528
Rxrb	20182	2351.41	0.0337849	0.121031	0.0135587	0.0767708	0.780136	0.9298
Cadps2	320405	622.155	0.269036	0.323138	0.0331964	0.121681	0.405085	0.747086
Gabpb1	14391	1336.49	-0.274877	0.143199	-0.101481	0.0995591	0.0549159	0.345755
Dll3	13389	2.49931	0.152156	1.88817	0.00305245	0.267633	0.935773	NA
Fam57a	116972	840.826	0.12175	0.177246	0.0311683	0.0911682	0.492146	0.802434
Mettl7a1	70152	1135.45	-0.00997851	0.218427	-0.00190659	0.0954871	0.963563	0.990903
Ckmt1	12716	13018.3	-0.160511	0.171533	-0.043442	0.0920324	0.349406	0.705071
Gm4788	214403	1.29318	-2.24272	3.01338	-0.0238799	0.322641	0.456724	NA
Spag7	216873	1391.65	-0.0197531	0.198081	-0.0043006	0.0924616	0.920565	0.977351
Gal3st1	53897	638.885	0.0599489	0.201146	0.0128299	0.093395	0.765675	0.925244
Gpr68	238377	51.973	1.21449	0.770817	0.0977813	0.315925	0.115121	0.478129
Golph3l	229593	2604.28	0.554668	0.161072	0.366654	0.222828	0.000574012	0.0193672
Sptan1	20740	18685.5	0.0570929	0.163693	0.0159964	0.0869425	0.727254	0.911172
Slx1b	75764	440.875	-0.134256	0.215491	-0.0266131	0.0978196	0.53327	0.82044
Rprd2	75137	3606.99	0.160563	0.191785	0.0375182	0.0955077	0.402478	0.744596
Edem3	66967	3268.53	0.139754	0.165094	0.0394433	0.0897236	0.397267	0.74031
Syk	20963	1084.5	0.677452	0.299263	0.173709	0.257399	0.0235907	0.223619
Frmd4b	232288	1671.53	0.692922	0.1464	0.645347	0.163839	2.21129e-06	0.000241137
Pomt1	99011	845.899	-0.0853508	0.15191	-0.0263908	0.0851459	0.574217	0.839462
Mpp4	227157	12.1528	-0.611801	0.792513	-0.0326552	0.202826	0.440129	0.770635
Abcc10	224814	452.043	0.0278329	0.182668	0.00674718	0.0900088	0.878896	0.964359
Chd6	71389	1926.82	0.425518	0.188795	0.137736	0.152615	0.0242048	0.226138
Tyms	22171	2947.5	-0.097835	0.277545	-0.0137605	0.105051	0.724462	0.909693
Aicda	11628	2.48143	0.292016	1.59823	0.00720464	0.252146	0.855024	NA
Ahrr	11624	32.9704	-0.462001	0.538176	-0.0348082	0.165707	0.390639	0.735453
Zbtb17	22642	1272.05	0.0748989	0.139026	0.0257571	0.0820336	0.590065	0.846435
Gm21992	102902673	24.0243	0.0528764	0.445819	0.00424478	0.126555	0.905588	0.973352
Sergef	27414	461.848	0.0872013	0.180816	0.0215766	0.0906703	0.629617	0.867514
Armc3	70882	7.99756	2.61182	1.16954	0.222285	0.586059	0.0255358	NA
Misp	78906	12244.2	-0.117493	0.172639	-0.0310931	0.0901816	0.496142	0.803625
Mettl26	68347	1132.97	-0.0490384	0.20963	-0.00992077	0.0945172	0.81504	0.943161
Tmem174	68344	2.08246	-1.61173	1.59671	-0.0454972	0.303787	0.312777	NA
Acbd6	72482	1601.7	0.00421629	0.132468	0.00152565	0.0796861	0.974609	0.994199
Ccdc88c	68339	3652.5	0.211547	0.14935	0.0701447	0.09168	0.156644	0.538243
Nudcd2	52653	3124.4	-0.251692	0.162607	-0.0771153	0.0991803	0.121658	0.488171
Zmynd19	67187	2605.3	-0.10559	0.122052	-0.0424744	0.0784462	0.386967	0.732706
Tmprss13	214531	231.483	-0.436794	0.775674	-0.0225174	0.186186	0.573356	0.839462
Odr4	226499	1078.77	0.0840182	0.156692	0.0249839	0.0861014	0.59182	0.847651
Elovl1	54325	3684.56	-0.168615	0.139789	-0.0592408	0.0859912	0.227737	0.609786
Nfatc4	73181	40.6481	-0.551446	0.538888	-0.0438723	0.178762	0.306164	0.678574
Camta2	216874	993.491	0.0717381	0.204487	0.0150437	0.0941371	0.725724	0.910059
Ephx2	13850	349.856	0.707767	0.363714	0.127001	0.242702	0.0516616	0.336728
Hdac9	79221	29.2737	1.32773	0.881974	0.0904762	0.321559	0.13222	0.504278
Pex5	19305	1796.76	-0.0498889	0.127845	-0.0188571	0.0788152	0.696366	0.897936
Cav2	12390	5740.22	0.761961	0.284502	0.288577	0.328797	0.00740123	0.110138
Coq3	230027	757.874	-0.00754603	0.20319	-0.00158767	0.0932068	0.970375	0.993384
Chrd	12667	22.5527	-0.253706	0.633075	-0.0150462	0.158432	0.688603	0.8952
Sbk3	381835	4.73755	-0.146593	1.71248	-0.00332135	0.258002	0.931782	NA
Dync1i2	13427	7324.38	0.0680959	0.0820654	0.0396986	0.0630287	0.406666	0.748958
Dennd2d	72121	1729.32	0.139698	0.156477	0.0422128	0.0880215	0.37198	0.7218
Sh2d3c	27387	159.172	0.25191	0.327578	0.0302762	0.120548	0.44189	0.770897
Gm1673	381633	15.44	1.40839	0.623785	0.24614	0.481515	0.0239571	0.224903
Pard6a	56513	163.308	0.272832	0.295647	0.0378488	0.118975	0.356096	0.709642
Srgap2	14270	2936.57	0.18425	0.156453	0.0567275	0.0907371	0.238928	0.619477
Nrip1	268903	5829.06	-0.0447608	0.174165	-0.0115626	0.0887027	0.797178	0.935545
Tes	21753	9123.1	-0.0491919	0.121472	-0.019691	0.0770621	0.685503	0.893658
Dnph1	381101	1072.44	-0.356537	0.308424	-0.0497277	0.131817	0.247682	0.626722
Fbh1	50755	2755.66	0.194305	0.112857	0.0883185	0.0805398	0.0851259	0.424564
Rpl15	66480	34694.1	-0.170854	0.221397	-0.0330753	0.100631	0.440289	0.770663
Sh3tc1	231147	1043.92	0.352117	0.158785	0.126987	0.122899	0.0265839	0.238869
Slc7a4	224022	523.898	0.0823247	0.220796	0.0156098	0.0968117	0.709258	0.903706
Ghitm	66092	11246	-0.0394622	0.117521	-0.0163617	0.0758053	0.737029	0.912963
Atp2b1	67972	12792.4	0.0719179	0.21299	0.0142842	0.0954241	0.735621	0.912358
Lrriq1	74978	3.26113	0.170031	1.31878	0.005162	0.230367	0.897413	NA
Sgtb	218544	145.132	-0.0672915	0.236392	-0.0116241	0.0986944	0.775904	0.928483
Zfp532	328977	137.802	-0.379755	0.603765	-0.0244331	0.1635	0.529363	0.818947
2310003N18Rik	71873	2.88459	3.08558	1.55345	0.140055	0.496457	0.0470021	NA
Tnks2	74493	17583.3	-0.120161	0.121128	-0.0489418	0.0786849	0.32119	0.686775
Mbtps1	56453	6094.36	0.0233217	0.109507	0.0104046	0.0731889	0.831351	0.94883
Cyp4f16	70101	912.676	-0.026246	0.121435	-0.0104893	0.0768273	0.828884	0.947694
Prpf38b	66921	3957.81	-0.0554318	0.15817	-0.0162199	0.0858362	0.725995	0.910239
Flrt1	396184	2.64298	0.998128	1.64797	0.0248079	0.271997	0.544734	NA
B4gat1	108902	803.159	0.27036	0.16407	0.0832718	0.102393	0.0993868	0.451731
Rcor3	214742	602.768	0.0383645	0.172715	0.0100131	0.0883698	0.824215	0.94597
Man2a2	140481	2985.31	0.551781	0.271402	0.125869	0.195706	0.0420445	0.306148
Gm1715	382139	2.37131	0.877584	2.21004	0.0144783	0.288183	0.691302	NA
St6gal1	20440	407.201	-0.305793	0.437659	-0.0267268	0.138258	0.484738	0.797677
Fam227a	75729	33.8289	0.406365	0.534364	0.029971	0.158797	0.446976	0.774803
Arap2	212285	3931.32	-0.0362392	0.184285	-0.00868855	0.0903558	0.844104	0.95335
Tmem158	72309	730.452	0.174643	0.29891	0.0228023	0.111231	0.559041	0.833274
Dcaf8l	18630	2.10649	1.25034	2.42988	0.0181726	0.299686	0.606854	NA
Diaph1	13367	8239.76	0.196859	0.130866	0.0759306	0.0859593	0.132508	0.50467
Pkp1	18772	9092.32	-0.124248	0.130973	-0.0463693	0.0815167	0.342799	0.700044
Gfra2	14586	3.41556	1.25573	1.97942	0.0247429	0.289911	0.525824	NA
Crim1	50766	2752.86	0.300424	0.217801	0.0645887	0.114406	0.167786	0.55086
Pde4b	18578	98.8372	-1.39989	0.494812	-0.5325	0.614522	0.0046674	0.082226
Fbrsl1	381668	2306.12	0.0975551	0.127628	0.0372427	0.0797348	0.444647	0.772787
Phka2	110094	1128.49	0.242847	0.155866	0.0780318	0.0967054	0.119221	0.486015
Eif2ak4	27103	961.114	-0.141693	0.144064	-0.0474767	0.085451	0.325342	0.68948
Cpq	54381	91.5889	-1.59632	0.689455	-0.274229	0.534647	0.0205947	0.20506
Cdadc1	71891	751.009	-0.117286	0.182251	-0.0289143	0.0918654	0.519872	0.812937
Axin1	12005	3903.94	0.0137591	0.111486	0.00602341	0.0737801	0.901778	0.971514
Arrdc1	215705	2859.65	0.182621	0.162408	0.0535645	0.0917907	0.260819	0.639136
Septin2	NA	14227.6	0.270875	0.205275	0.0615955	0.108246	0.186978	0.567385
Mettl14	210529	981.31	-0.0834261	0.137733	-0.0290547	0.0819162	0.544709	0.825622
Pcnp	76302	7396.1	0.0818243	0.156923	0.0242767	0.0860957	0.602067	0.85276
Paip2	67869	2687.37	-0.136845	0.121264	-0.0559727	0.0794163	0.259113	0.637654
Trim30a	20128	5.04889	-0.243662	1.46277	-0.00663875	0.2424	0.867704	NA
Plcb4	18798	52.8368	0.0154669	0.553036	0.00100571	0.14104	0.977688	0.995137
Pak1	18479	6135.53	-0.0803176	0.163548	-0.0226056	0.0873667	0.62336	0.864642
Zfp948	381066	361.511	-0.0853876	0.259389	-0.0130848	0.102269	0.742014	0.914781
Kcnj4	16520	12.3921	-0.372387	0.840985	-0.0175597	0.189066	0.657912	0.879819
Kcnj3	16519	2.86581	1.08176	1.62336	0.0276658	0.274525	0.505174	NA
Ppfibp2	19024	2057.67	0.0809929	0.107562	0.0370622	0.0733366	0.451457	0.777254
Uspl1	231915	1410.68	-0.0598604	0.135421	-0.02119	0.080888	0.658466	0.880072
Ptpre	19267	1531.25	-0.0650146	0.256058	-0.0101026	0.101354	0.799569	0.937199
Mir5125	100628593	87.5972	-0.0490278	0.432069	-0.0040653	0.124627	0.909656	0.974759
Amer1	72345	1595.75	0.71371	0.244163	0.342693	0.316133	0.00346578	0.06755
Nr2f6	13864	6207.08	0.187259	0.115266	0.0828611	0.0807166	0.10425	0.459215
Epor	13857	8.12663	1.7362	0.862132	0.178557	0.463343	0.0440257	NA
Epn2	13855	2944.94	0.63363	0.222155	0.287951	0.272365	0.00434181	0.0788058
Ehbp1	216565	623.164	0.148504	0.153949	0.045946	0.0879428	0.334728	0.694267
Ppp3cc	19057	183.484	0.414958	0.329549	0.0558194	0.144017	0.20797	0.591948
Apoe	11816	42.6491	-1.04946	0.295328	-0.78201	0.414824	0.000380054	0.014552
Arid3a	13496	470.304	-0.858075	0.320658	-0.316728	0.373564	0.00745115	0.11076
Tnfrsf8	21941	91.166	1.63715	0.528862	0.789993	0.721753	0.00196403	0.0459206
Kif2a	16563	3171.36	-0.0627708	0.17647	-0.0159719	0.089382	0.722064	0.908782
Tctex1d2	66061	124.78	0.021898	0.251016	0.0034801	0.100115	0.930483	0.98146
Gnrhr	14715	11.4175	0.380209	1.2204	0.0126346	0.225924	0.755387	0.92186
Srsf5	20384	10405.5	-0.385069	0.277598	-0.0640285	0.135521	0.165397	0.548463
Sytl3	83672	13.8007	-0.400188	0.839288	-0.0190113	0.190418	0.633491	0.86892
Zfr2	103406	29.8445	0.881377	0.593145	0.0820587	0.252379	0.137295	0.511352
Gm10778	100233208	244.281	-0.00343523	0.223134	-0.000637915	0.0961555	0.987717	0.996909
Ercc6	319955	1112.1	0.0712224	0.182072	0.0174168	0.090514	0.695666	0.897936
Eif5	217869	24838.5	-0.298921	0.152433	-0.104811	0.106395	0.0498786	0.330886
Rin1	225870	1669.48	0.274661	0.127124	0.117326	0.0959834	0.0307279	0.259995
Plekhg4	102075	6.69317	-0.111463	0.934651	-0.00465385	0.191463	0.905072	NA
Palb2	233826	429.506	0.118602	0.205349	0.0249667	0.0956446	0.563559	0.834896
Rars2	109093	935.107	-0.244216	0.141213	-0.0889887	0.0939201	0.0837354	0.421382
Tmcc3	319880	7592.8	-0.127019	0.283552	-0.0174912	0.106876	0.654184	0.878108
Dpysl3	22240	3601.25	-0.199206	0.22756	-0.0376277	0.103489	0.381356	0.728539
Dlx5	13395	5.66594	1.2223	1.79165	0.0276886	0.284535	0.495102	NA
Dlx3	13393	22.6359	-2.40911	0.796618	-0.78725	0.929703	0.00249313	0.0536022
Hspa1l	15482	22.2645	-0.141962	0.43141	-0.0119398	0.126908	0.742106	0.914781
Eif2ak1	15467	2616.53	0.0615789	0.113671	0.0265245	0.0749309	0.588004	0.845919
Mmp28	118453	1052.88	-0.0392083	0.310503	-0.00474856	0.108208	0.899516	0.97141
Rdh1	107605	402.221	-0.133933	0.404393	-0.0120625	0.123012	0.740498	0.914244
Rab3d	19340	3510.31	0.518413	0.184094	0.233028	0.208892	0.0048621	0.0838927
Tnrc6a	233833	5300.03	0.00582929	0.171299	0.00153548	0.0879191	0.972853	0.993777
Capn5	12337	11996.1	0.273453	0.160637	0.0868805	0.102386	0.0886986	0.431804
Cd14	12475	2934.71	0.40461	0.204667	0.109918	0.141795	0.0480509	0.325053
Nptn	20320	4848.09	0.0588022	0.107779	0.0267534	0.072995	0.585355	0.844617
Slc25a44	229517	1464.46	0.0412007	0.134433	0.0146807	0.0803937	0.75924	0.923201
Slc25a45	107375	203.392	0.186053	0.197002	0.0423989	0.0980125	0.344956	0.702042
Lpxn	107321	20.0622	0.0839571	0.518786	0.00581577	0.137089	0.871437	0.961829
Poc1b	382406	2129.55	0.00721764	0.196798	0.00158449	0.0922129	0.970744	0.993384
Acd	497652	698.199	0.0291172	0.15117	0.00899561	0.0840987	0.847262	0.954702
Tesc	57816	107.621	1.22958	0.484529	0.341412	0.500902	0.011159	0.141077
Alkbh2	231642	197.902	-0.0394312	0.215611	-0.00767676	0.0952832	0.854892	0.956577
Dhx32	101437	5833.65	-0.117683	0.114503	-0.050916	0.076622	0.304058	0.677224
Wsb1	78889	2637.35	-0.513781	0.173426	-0.255277	0.208068	0.00305122	0.0623299
Mtmr14	97287	1847.94	0.00256092	0.112658	0.00110871	0.0741269	0.981864	0.995892
Ap5s1	69596	443.745	-0.132156	0.225175	-0.0246863	0.099137	0.557267	0.83245
Glis2	83396	1196.69	0.321531	0.126447	0.148368	0.108324	0.0109965	0.139826
Gm13483	100502624	3.06969	1.97328	1.51862	0.0654476	0.338974	0.193811	NA
Cyp4f37	677156	14.0471	-0.0988357	0.496541	-0.00715292	0.134366	0.842225	0.95277
Tmem9	66241	1160.57	0.26385	0.22622	0.0522122	0.109881	0.243476	0.622535
Bmp1	12153	294.138	0.319321	0.326722	0.0400803	0.12789	0.328398	0.691219
Nsmce4a	67872	1768.63	-0.273194	0.17894	-0.0751066	0.105106	0.126826	0.496168
Satb1	20230	6.78762	0.514204	1.12066	0.0188983	0.222384	0.646349	NA
Dbn1	56320	390.324	0.397562	0.403156	0.0403829	0.145686	0.324073	0.688031
Psma2	19166	5092.18	-0.202702	0.200788	-0.0453988	0.0999074	0.312719	0.683125
Syt14	329324	338.324	0.285782	0.440809	0.02456	0.136843	0.516784	0.811646
Thbs1	21825	10061.5	1.1221	0.399562	0.450754	0.502876	0.00498005	0.0851733
Utrn	22288	8235.63	0.604793	0.263678	0.167939	0.229905	0.0218088	0.213234
Usp24	329908	7292.11	-0.0975887	0.183298	-0.0237672	0.0913833	0.594446	0.848559
Foxred2	239554	85.342	0.354515	0.260467	0.0624741	0.128125	0.17349	0.556828
Homez	239099	503.695	0.377638	0.172081	0.12725	0.132813	0.0281968	0.247489
Hdac7	56233	3250.76	0.3899	0.126972	0.210824	0.137045	0.00213517	0.0486698
Xylb	102448	672.561	-0.286254	0.190384	-0.0732077	0.108856	0.132695	0.504845
Pmm1	29858	3219.87	-0.388221	0.11699	-0.232173	0.133286	0.000905318	0.0269327
Sh3glb1	54673	5737.16	-0.0570804	0.108229	-0.0258542	0.0731181	0.597914	0.850215
Foxp1	108655	3045.98	-0.148439	0.261698	-0.0228226	0.104939	0.570568	0.83797
Eps8	13860	10796.4	0.0627607	0.196947	0.0138186	0.0927877	0.749978	0.919165
Cast	12380	8224.81	0.137457	0.131137	0.0514463	0.082127	0.294549	0.668081
Kcnq2	16536	4.36774	-1.28843	1.20902	-0.0513865	0.284606	0.286565	NA
Ccl20	20297	173.603	0.10451	0.469983	0.00799301	0.130889	0.824026	0.94597
Ube2h	22214	8332.42	0.242436	0.202493	0.0549765	0.104137	0.231208	0.612171
Spx	319552	6.70169	0.942617	0.863728	0.0525465	0.247384	0.275125	NA
Stk40	74178	1982.46	-0.369378	0.260557	-0.0661257	0.131295	0.156294	0.537178
Ppp1r36	210762	3.48725	0.563582	1.5441	0.0146649	0.25358	0.715118	NA
R3hdm2	71750	3475.93	0.409608	0.173819	0.14597	0.146869	0.018447	0.191752
Pola2	18969	1900.13	-0.19094	0.173813	-0.0514956	0.094539	0.27197	0.64632
4930432K21Rik	74666	9.67335	-0.458326	0.73064	-0.0251703	0.183325	0.530466	0.819563
Mmp19	58223	11.6718	1.03098	1.05832	0.0455716	0.258143	0.329977	0.691591
Grwd1	101612	1796.66	-0.283279	0.209426	-0.0633243	0.110639	0.176168	0.559756
Igf2bp2	319765	1739.07	-0.0229887	0.397695	-0.00208113	0.119706	0.953904	0.988563
Mir6945	102465570	2.40547	2.51775	2.1197	0.0501769	0.341589	0.234917	NA
Smtn	29856	927.548	-0.288358	0.132582	-0.119145	0.100298	0.0296352	0.254354
Mapkap1	227743	2777	0.0921387	0.118529	0.0381552	0.0770429	0.436952	0.768353
Rce1	19671	1353.98	-0.0520727	0.146109	-0.0168097	0.0832547	0.721544	0.908411
Zfp831	100043757	1.94015	1.41965	2.77615	0.0168575	0.308424	0.609089	NA
Gm14305	100043387	150.208	0.0171601	0.281514	0.00234903	0.104185	0.951394	0.988125
Large2	228366	291.696	0.136898	0.260796	0.0210718	0.104273	0.599638	0.851512
Plekha7	233765	4843.59	0.0299885	0.116035	0.0125957	0.075277	0.796064	0.935017
Elf2	69257	2640.29	-0.195585	0.0918631	-0.108838	0.0727448	0.0332467	0.271857
Coasy	71743	1542.92	-0.0049449	0.13734	-0.00171497	0.080883	0.971279	0.993384
Csrp1	13007	5436.14	-0.175225	0.20038	-0.0388468	0.0977826	0.381864	0.728895
Pcx	18563	1688.37	-0.519923	0.171759	-0.269243	0.211834	0.00246947	0.0532617
Rfx8	619289	2.25313	-2.37754	2.42193	-0.0369694	0.32746	0.326261	NA
Lrrc57	66606	338.022	-0.204553	0.203981	-0.0448944	0.100544	0.315956	0.68536
Ctla2a	13024	35.2216	0.888693	0.919542	0.044606	0.240063	0.333818	0.693913
Mindy3	66960	2923.51	0.127414	0.107764	0.0589067	0.0748182	0.23707	0.617694
Tcea2	21400	79.6815	-0.276468	0.341706	-0.0319251	0.124541	0.418469	0.755958
Stam	20844	2167.5	0.103965	0.128865	0.0393137	0.0802525	0.419796	0.756672
Fgf13	14168	250.951	0.814932	0.415821	0.136653	0.276283	0.0500176	0.331288
Pde1c	18575	11.9079	0.389514	0.926057	0.0168767	0.198824	0.674036	0.886968
Eda2r	245527	3328.39	-0.170246	0.202074	-0.037243	0.0977219	0.399512	0.741907
Nxt2	237082	740.499	0.0119736	0.178756	0.0029842	0.0892535	0.946595	0.986549
Klf14	619665	4.91776	1.41917	1.18996	0.0605231	0.300898	0.233019	NA
Tmeff1	230157	1160.08	-0.219178	0.283314	-0.0312253	0.112354	0.439154	0.770041
A230028O05Rik	319487	2.98152	-1.11236	1.82095	-0.0244014	0.281465	0.541288	NA
Arntl2	272322	640.637	-0.139435	0.204658	-0.0296601	0.0964264	0.495676	0.803596
Erg	13876	2.52165	2.64421	2.00359	0.0595502	0.356054	0.186923	NA
Adra1b	11548	3.01135	3.83771	1.71517	0.173193	0.578395	0.0252529	NA
Chfr	231600	2550.83	0.112077	0.110083	0.0504556	0.0750242	0.308626	0.679431
Mlst8	56716	1070.01	-0.0390259	0.159163	-0.0113109	0.0858228	0.806306	0.939943
Psma4	26441	3889.43	-0.308301	0.16868	-0.0954546	0.110772	0.0675901	0.386281
Dnajc14	74330	3308.2	0.22656	0.0960503	0.123904	0.0776575	0.018336	0.19106
Becn1	56208	4563.08	-0.0476643	0.0975753	-0.0238606	0.0692265	0.625205	0.865844
Gprin1	26913	20.681	0.122928	0.470667	0.00941335	0.131512	0.793954	0.934333
Mier2	70427	1092.02	0.0632553	0.14619	0.020434	0.0834483	0.665239	0.884019
Zfp653	319601	189.146	-0.162698	0.242514	-0.0277975	0.103104	0.502296	0.806154
Itgav	16410	12817.7	0.565332	0.269976	0.134564	0.203427	0.0362591	0.283725
Sec23b	27054	4690.74	-0.0694559	0.09572	-0.0355042	0.0688435	0.468075	0.78784
Gna13	14674	6596.57	-0.114851	0.159553	-0.0336095	0.0876025	0.471629	0.789389
Actr6	67019	257.694	-0.0559586	0.333373	-0.00622219	0.111467	0.866697	0.959938
Rnf146	68031	1588.39	-0.0123576	0.118132	-0.00508695	0.0758061	0.916687	0.976278
Cdc42ep3	260409	224.467	-0.226486	0.289733	-0.031449	0.113757	0.434386	0.766199
Sox13	20668	1736.03	-0.287772	0.211128	-0.0638641	0.111557	0.172876	0.555249
Stpg1	78806	14.2308	-1.42224	0.826463	-0.119584	0.363718	0.0852734	0.424787
Ttc30a1	78802	188.504	0.497404	0.213502	0.15625	0.185243	0.0198199	0.200271
9430065F17Rik	77857	5.1449	-0.736504	1.35148	-0.0227484	0.248058	0.585779	NA
5033417F24Rik	75995	5.05153	0.0113926	1.12889	0.000401385	0.211899	0.991948	NA
Slc35a1	24060	2183.18	0.406864	0.222515	0.0972937	0.141548	0.0674771	0.386138
Lpin2	64898	2584.89	-0.104674	0.249422	-0.0169508	0.101481	0.674729	0.887249
Cdc40	71713	2081.32	-0.0914301	0.101156	-0.0445603	0.0713531	0.366075	0.717672
Aldh1b1	72535	1848.92	-1.52013	0.554582	-0.494361	0.638508	0.00612452	0.0982157
Shisa5	66940	4929.3	0.529559	0.157483	0.332989	0.212653	0.000772014	0.0241361
Slc22a22	210463	4.19378	4.43599	2.34082	0.0946939	0.454979	0.0580853	NA
Gria2	14800	4.35633	1.68147	1.72061	0.0427063	0.306189	0.328443	NA
Mtdh	67154	9192.86	-0.098677	0.156571	-0.0294582	0.086472	0.52854	0.818882
Tfap2b	21419	4.97532	2.66316	2.21919	0.0496314	0.344776	0.230115	NA
Usp15	14479	4800.32	-0.0575273	0.115595	-0.0243277	0.0754569	0.618721	0.862262
Itga7	16404	187.038	1.46677	0.472638	0.747639	0.656785	0.00191333	0.0453736
Plekha1	101476	2610.62	-0.0178019	0.137641	-0.00615988	0.0809927	0.897092	0.971182
Lag3	16768	6.92045	0.736491	0.69106	0.0488148	0.214417	0.286541	NA
L1cam	16728	1863.81	-0.0151838	0.222065	-0.00283832	0.0960328	0.945487	0.986236
Serpinb2	18788	19.4563	0.960845	0.695764	0.0742618	0.260328	0.167281	0.550586
Plek2	27260	2732.58	-0.195338	0.168308	-0.0550686	0.0939054	0.245804	0.624391
Abl2	11352	4594.07	0.200624	0.170524	0.0557622	0.0947606	0.23939	0.619477
Clmn	94040	2786.37	0.390063	0.428934	0.0365503	0.14683	0.363151	0.715114
Pcdhb22	93893	36.6005	-0.738493	0.558916	-0.0652984	0.216951	0.186403	0.567183
Pcdhb21	93892	4.2864	0.495089	1.38968	0.0144669	0.241987	0.721644	NA
Pcdhb20	93891	14.7606	-0.732269	0.647284	-0.052612	0.213335	0.257931	0.636585
Pcdhb19	93890	13.0963	0.060904	0.838512	0.00278092	0.179346	0.942098	0.984878
Pcdhb18	93889	12.3291	-0.00668936	0.763559	-0.000329726	0.169525	0.99301	0.998283
Slc37a3	72144	2654.83	0.0854681	0.113364	0.037073	0.0753123	0.450893	0.776516
Rasl10a	75668	2.69286	1.6664	1.4185	0.0575295	0.314958	0.240091	NA
Klc1	16593	2329.2	0.331934	0.0951772	0.21364	0.100663	0.000487481	0.0172146
Higd1a	56295	1122.24	-0.232561	0.259564	-0.0374491	0.110568	0.370269	0.721054
Ythdc1	231386	3508.68	-0.0575203	0.121722	-0.0229956	0.0772501	0.63653	0.870522
Adck1	72113	358.545	0.0732007	0.156574	0.0217476	0.085834	0.640131	0.872214
Cbr2	12409	2170.5	0.877863	0.805649	0.0518853	0.237889	0.275874	0.648812
Slc4a2	20535	5813.77	0.230851	0.13083	0.0912231	0.0896308	0.0776465	0.407591
A530072M11Rik	100415915	19.5764	1.45143	0.699714	0.192135	0.442376	0.0380494	0.290526
Slc10a7	76775	1243.07	0.283671	0.103701	0.15365	0.0907336	0.00622898	0.0987293
Gm16793	100504714	5.77623	0.641791	1.25626	0.0212717	0.238066	0.609441	NA
B130034C11Rik	414095	39.1707	0.00216914	0.38976	0.000200716	0.118562	0.99556	0.998906
Ypel5	383295	1183.92	0.0622525	0.229362	0.0111869	0.097607	0.786071	0.931823
Snord45b	100217468	5.7784	-1.34301	1.04398	-0.0686396	0.301389	0.198293	NA
Zfp574	232976	958.891	-0.0386313	0.132081	-0.0140486	0.0797794	0.769919	0.926049
Shoc2	56392	3751.79	0.023117	0.184632	0.00552436	0.0903063	0.900361	0.97141
Cdh1	12550	60473.7	0.1686	0.191276	0.0396614	0.0959125	0.378074	0.725645
Igf2	16002	5.54888	0.495143	0.982608	0.0206634	0.209657	0.614327	NA
Islr2	320563	5.73994	-0.115545	1.14856	-0.00401243	0.214393	0.919869	NA
Slc24a2	76376	1.87866	0.802542	2.55404	0.0106811	0.297037	0.75335	NA
Kif21a	16564	2098.88	-0.00103706	0.196274	-0.000228462	0.0921232	0.995784	0.998992
Abhd14a	68644	492.602	-0.450587	0.262122	-0.0893957	0.154052	0.0856157	0.425302
Zfp78	330463	8.90823	0.970683	0.937237	0.0491901	0.250762	0.300349	NA
Ipo7	233726	20951.4	-0.168466	0.171807	-0.0456491	0.0925719	0.326814	0.690238
Wdr70	545085	923.518	-0.0991341	0.109966	-0.0445261	0.0745861	0.367322	0.719185
Cacna1d	12289	6.50799	1.29126	1.0629	0.0626449	0.291719	0.224427	NA
Pls3	102866	7959.88	0.116337	0.151757	0.0362722	0.0860578	0.443319	0.771542
Ddah2	51793	184.231	0.636386	0.571498	0.0500571	0.194773	0.265476	0.641622
Men1	17283	2341.74	0.132687	0.175128	0.0346154	0.0912498	0.448656	0.776001
Taf1a	21339	338.54	-0.206128	0.25369	-0.0337658	0.107537	0.416494	0.754353
Tk1	21877	2297.08	-0.0800692	0.24293	-0.013365	0.099887	0.741704	0.914752
Trim2	80890	4665.35	-0.320964	0.260271	-0.0548121	0.121915	0.217504	0.601264
Ank1	11733	6.38282	0.802516	1.18977	0.0290021	0.242751	0.499983	NA
Ildr1	106347	4188.87	0.295635	0.184386	0.0797809	0.109875	0.108858	0.469673
Pars2	230577	390.917	-0.108609	0.186665	-0.0258881	0.0923009	0.560674	0.833697
Clip1	56430	4201.33	0.166243	0.193135	0.03857	0.0960658	0.38937	0.734599
Arhgdib	11857	13.2822	-0.137308	0.865878	-0.00612612	0.183721	0.874003	0.962476
Bub3	12237	4211.53	-0.13239	0.153299	-0.0409517	0.0870295	0.387804	0.73361
Mtch2	56428	5475.75	-0.186352	0.13669	-0.0678566	0.086531	0.172782	0.555078
Atf3	11910	453.464	-0.109979	0.689515	-0.00592704	0.160785	0.873273	0.962394
Mns1	17427	417.521	0.0300485	0.275003	0.00424136	0.103407	0.912991	0.976004
Casp4	12363	454.9	-0.10392	0.394705	-0.00956147	0.120722	0.792331	0.934279
Cdr2	12585	544.38	-0.206516	0.262644	-0.0323117	0.108727	0.431693	0.765003
Lmna	16905	27296.6	0.279445	0.197472	0.0675232	0.108584	0.157036	0.538388
Cyp2d34	223706	379.026	-0.290137	0.402239	-0.0277159	0.132751	0.470723	0.789134
Ap2b1	71770	12344.1	0.207168	0.132641	0.0791604	0.0873875	0.11832	0.484842
Blzf1	66352	874.202	0.110952	0.111633	0.0492126	0.0754868	0.320269	0.68637
Stoml2	66592	3157.05	-0.21024	0.117064	-0.0928344	0.0833807	0.072503	0.399165
Cic	71722	5481.17	0.211063	0.165801	0.0612205	0.0948689	0.203024	0.587068
Aven	74268	1139.01	-0.19102	0.179892	-0.049241	0.0956016	0.2883	0.661363
Tspan17	74257	347.324	0.282849	0.251608	0.0490603	0.11532	0.260942	0.639156
Lrrc2	74249	6.21139	-0.777333	1.42382	-0.0226883	0.25369	0.585101	NA
Ctbs	74245	270.944	0.0647701	0.199112	0.014059	0.0931653	0.744958	0.916553
Zbtb14	22666	1600.32	0.202097	0.224664	0.0388922	0.103316	0.368359	0.720388
Lrrc19	100061	32.4984	-1.16386	0.619561	-0.141176	0.350596	0.0603088	0.363666
Rsrc1	66880	1491.67	0.0300695	0.0993731	0.0147719	0.0697252	0.762201	0.924088
Hs3st6	328779	4.86007	0.048746	1.08644	0.00177956	0.207655	0.964213	NA
Zfp638	18139	3189.48	0.0839792	0.15145	0.026058	0.0850153	0.579237	0.841835
Glp1r	14652	37.1147	-0.808083	0.632941	-0.0634363	0.229267	0.201704	0.586026
Yeats4	64050	1343.01	-0.336359	0.218012	-0.0750026	0.121546	0.122867	0.489463
Slc25a39	68066	6623.01	-0.0552359	0.134536	-0.019693	0.0805988	0.681391	0.890853
Tcirg1	27060	1223.02	-0.120187	0.145567	-0.0394927	0.0848561	0.409001	0.749284
Dmkn	73712	44.9117	0.30647	0.621943	0.0187184	0.160111	0.62218	0.863756
Mgat1	17308	2259.62	-0.0880371	0.106185	-0.0408723	0.0730358	0.407054	0.748958
Ubr5	70790	12564	0.152545	0.196938	0.034307	0.095884	0.438585	0.769711
Tax1bp1	52440	10530.7	-0.0201154	0.143201	-0.00663804	0.0822979	0.888289	0.968689
AA465934	613254	48.3652	-0.256149	0.519892	-0.0183187	0.144308	0.622227	0.863756
Cbln1	12404	57.8006	1.94698	0.752294	0.417545	0.689615	0.009652	0.130393
Tspan6	56496	56.2859	0.395304	0.501593	0.0310518	0.15433	0.43064	0.763962
Adar	56417	2197.02	0.0269548	0.111694	0.0117845	0.0739142	0.809302	0.941262
Trpv4	63873	43.3904	0.365881	0.458616	0.0312683	0.146706	0.424991	0.760011
Rsrc2	208606	2174.84	-0.122394	0.168807	-0.0333904	0.0896667	0.468418	0.787886
Il12rb2	16162	3.92666	-1.16462	1.3464	-0.0387312	0.272798	0.387045	NA
Pdcd6ip	18571	18493.7	0.00513223	0.067085	0.00343152	0.0548567	0.939019	0.983762
Endov	338371	772.408	0.119813	0.146699	0.0389931	0.0850935	0.414086	0.753233
Ppp1r8	100336	1968.3	-0.141433	0.134745	-0.0513488	0.0832279	0.293886	0.667216
Rbm20	73713	141.582	0.646107	0.577727	0.0504899	0.196695	0.263413	0.640817
Dcaf12l1	245404	3.46364	0.0292669	1.42885	0.0008148	0.238425	0.983658	NA
Hdac5	15184	1242.84	0.334725	0.247525	0.0621392	0.123322	0.176283	0.559785
A930001C03Rik	319314	141.59	-0.0691969	0.325049	-0.00794504	0.110608	0.831419	0.94883
S100a9	20202	215.051	0.374002	0.534334	0.0271751	0.155463	0.483965	0.797324
Btf3l4	70533	2144.58	0.00767429	0.148815	0.00241541	0.0834929	0.958872	0.990169
Plec	18810	34896.8	0.459883	0.269513	0.0885966	0.156652	0.0879437	0.430562
Cbln2	12405	5.28467	0.170423	1.30168	0.00524362	0.22893	0.895835	NA
Ctf1	13019	26.6319	1.84539	0.785316	0.29133	0.584394	0.0187799	0.193345
Rprd1b	70470	2053.91	-0.0923872	0.120392	-0.0376124	0.0775911	0.442851	0.771241
Srpr	67398	6337.32	0.0486471	0.097477	0.0243783	0.0692013	0.617735	0.861858
Fbln5	23876	33.123	1.44084	0.554321	0.399107	0.580834	0.00934183	0.127466
Thra	21833	1289.51	0.00155775	0.214762	0.000304402	0.0949367	0.994213	0.998682
Cux2	13048	3.24594	-0.24003	1.26657	-0.0076138	0.226848	0.849692	NA
Grin1os	320354	408.896	0.478505	0.258681	0.101932	0.164897	0.0643441	0.37675
Mx1	17857	207.698	1.65269	0.514741	0.892864	0.720989	0.00132398	0.0352485
Aamp	227290	5302.68	0.0860265	0.117978	0.035759	0.0767264	0.465894	0.786998
Mroh1	223658	3274.44	0.44462	0.201352	0.135198	0.15982	0.0272322	0.242774
Triobp	110253	2551.36	0.190836	0.153846	0.060223	0.0907252	0.214814	0.59886
Nod2	257632	307.545	0.697958	0.336548	0.144654	0.249584	0.0380913	0.290526
Tmem255a	245386	2.06583	-1.876	2.08049	-0.0360499	0.312407	0.367211	NA
Cep55	74107	2375.26	-0.224977	0.230085	-0.0424312	0.106061	0.328174	0.691219
Zfp119a	104349	144.808	-0.0231261	0.285112	-0.00311541	0.104698	0.935353	0.982934
Sh3d21	66938	272.253	0.0673835	0.251017	0.0107514	0.100715	0.788359	0.932402
Fam174b	100038347	56.0697	2.83567	0.638604	2.20853	0.674796	8.97823e-06	0.000784502
Rangap1	19387	10942.4	-0.031527	0.182664	-0.00764457	0.0900385	0.86297	0.958535
Syvn1	74126	2076.01	0.0917517	0.14013	0.0313536	0.082694	0.512621	0.810159
Aurkaip1	66077	2195.41	-0.080801	0.147832	-0.0258179	0.0841629	0.584673	0.844295
Ndfip1	65113	2623.61	0.259	0.16273	0.0797848	0.100304	0.111476	0.474279
Grk6	26385	4037.92	-0.0868864	0.146702	-0.0280568	0.0840617	0.553675	0.829721
Cenpa	12615	2274.96	-0.224869	0.249309	-0.0380602	0.108559	0.367072	0.718952
Rassf5	54354	271.152	0.193074	0.266859	0.0294056	0.108279	0.469368	0.788401
Ppp1r14a	68458	17.7577	0.309758	0.640202	0.0184338	0.162514	0.628496	0.867071
Myadm	50918	15932.1	0.452407	0.175324	0.178707	0.169695	0.00986817	0.131617
Phgdh	236539	9440.23	0.160339	0.200739	0.0352514	0.0969157	0.42444	0.759656
Nckap1	50884	14021.1	0.0275246	0.110333	0.012188	0.0734832	0.802999	0.938197
Zfp518a	72672	1493.61	0.0246514	0.196963	0.00540877	0.0923162	0.900399	0.97141
Utp3	65961	3340.07	0.299453	0.149274	0.108006	0.106039	0.0448492	0.314313
Katnal2	71206	26.1006	0.449371	0.417244	0.0454761	0.154959	0.281481	0.654369
Rfx4	71137	7.42701	1.35078	1.3758	0.0453354	0.287417	0.326192	NA
2810006K23Rik	72650	229.838	0.137478	0.226844	0.0254675	0.0996148	0.544485	0.825622
Ankle2	71782	2946.37	0.231163	0.15546	0.0738513	0.095114	0.137026	0.511297
Dgke	56077	1065.83	-0.00472346	0.210199	-0.000949861	0.0942627	0.982072	0.995971
Fis1	66437	2327.47	-0.255522	0.208002	-0.0563842	0.106496	0.219275	0.602974
Nkain1	67149	924.876	0.0674056	0.174529	0.017411	0.0891241	0.699338	0.89946
Slc12a5	57138	6.82666	0.475553	0.920994	0.0210408	0.202914	0.605612	NA
Sfswap	231769	1830.75	-0.185809	0.132105	-0.0704326	0.0853469	0.159569	0.542133
AW551984	244810	3.7742	0.783897	1.72471	0.0180493	0.268367	0.649462	NA
Pheta1	231717	726.723	-0.217559	0.198537	-0.0498778	0.100908	0.27316	0.646994
Dpy19l1	244745	1590.84	-0.0411457	0.161793	-0.011682	0.0863613	0.799255	0.937094
Ctps	51797	4649.37	-0.170411	0.131313	-0.0645453	0.0840207	0.194374	0.576746
Maco1	66146	2116.17	0.00234207	0.122724	0.000924431	0.0771027	0.984774	0.995971
Exosc10	50912	2607.54	-0.0576021	0.113957	-0.024732	0.074957	0.613228	0.859276
Zfp637	232337	510.587	-0.0168843	0.255796	-0.00261712	0.100736	0.947372	0.987054
Syt11	229521	201.022	-0.0125094	0.229703	-0.00223523	0.0971128	0.956569	0.989452
Gsn	227753	6113.16	0.0186533	0.146708	0.00597651	0.0830724	0.898825	0.971225
1810024B03Rik	329509	11.8707	-0.430692	1.02704	-0.0170448	0.210525	0.674959	0.887352
Rere	68703	10524.8	0.0999155	0.179693	0.0249892	0.0908352	0.578188	0.841506
Selenbp1	20341	2002.9	1.14029	0.543186	0.185745	0.384291	0.0357938	0.282378
Apob	238055	2709.68	-0.717751	0.361042	-0.133625	0.24916	0.0468117	0.320487
Ankzf1	52231	957.966	0.0953487	0.21098	0.0192573	0.0957159	0.651318	0.876643
Wdr77	70465	4105.97	-0.271589	0.153806	-0.0911651	0.100894	0.0774303	0.407479
Galnt13	271786	2.09634	2.87816	2.90441	0.0335542	0.335557	0.321703	NA
Tut4	230594	2535.54	0.113759	0.163818	0.0321803	0.0883976	0.487417	0.799902
Lurap1	68075	16.1122	1.0403	0.674889	0.09113	0.28555	0.12321	0.48953
Psmd8	57296	6809.42	-0.144017	0.134991	-0.0522235	0.0834164	0.286033	0.659492
Scamp1	107767	2724.51	0.107708	0.119157	0.0445132	0.0776809	0.366037	0.717672
Uhrf1bp1l	75089	3778.3	0.161816	0.195547	0.0368631	0.0961854	0.407952	0.749284
Fam161b	217705	27.3247	-0.344052	0.433249	-0.0310082	0.141659	0.427125	0.761462
Gask1b	68659	208.948	-0.536851	0.216999	-0.183746	0.208458	0.0133619	0.156744
Ifi27	52668	189.983	0.58089	0.485954	0.0539435	0.182575	0.231946	0.612813
Cars	27267	4785.04	0.229255	0.129059	0.0919396	0.0889711	0.0756724	0.404633
Nelfcd	57314	1954.93	0.00296659	0.114447	0.00126318	0.0746816	0.97932	0.995137
Rmnd5a	68477	6650.45	0.0440208	0.152582	0.0134591	0.0845407	0.772959	0.92683
Pcsk7	18554	2622.62	0.294413	0.11484	0.145318	0.0972893	0.0103566	0.135092
Tgfb2	21808	690.242	2.77332	0.488552	2.41667	0.478279	1.37388e-08	3.34418e-06
Tsc22d1	21807	7468.55	0.765663	0.169839	0.702784	0.193204	6.53931e-06	0.000606376
H2ac6	319164	34.3083	-0.077157	0.511935	-0.00540948	0.136019	0.880199	0.965168
H2ac7	319165	43.9431	0.852082	0.570817	0.0819596	0.24699	0.135505	0.50872
H2ac8	319166	42.4533	0.249866	0.407657	0.0230918	0.129965	0.539922	0.823138
Zfp286	192651	4.75865	-0.567311	1.37487	-0.0168771	0.243116	0.679879	NA
Eci2	23986	970.043	0.222393	0.185346	0.0560794	0.0993529	0.230185	0.611986
Uqcc2	67267	1048.44	-0.0567014	0.243216	-0.00941973	0.099447	0.815659	0.943189
Snhg18	100616095	46.2673	-2.96157	0.740477	-2.00082	0.901929	6.34624e-05	0.00376111
C430049B03Rik	72575	3.17362	3.31416	1.83972	0.103002	0.443276	0.0716329	NA
3110009E18Rik	73103	30.5177	0.232876	0.422554	0.0205423	0.130573	0.581554	0.843046
Fn1	14268	20249.5	1.85494	0.405967	1.62734	0.41997	4.89638e-06	0.000480162
Kctd17	72844	509.115	0.867537	0.424017	0.154994	0.301406	0.0407568	0.300331
Whrn	73750	399.964	-0.242282	0.426277	-0.0212378	0.131692	0.569785	0.837224
Hrh1	15465	129.382	1.0901	0.351275	0.596708	0.496446	0.00191399	0.0453736
Igsf9b	235086	2324.89	0.120969	0.284053	0.0165959	0.106704	0.670205	0.885959
Uty	22290	1000.05	0.59872	1.63416	0.0145826	0.259463	0.714083	0.904953
Mir6991	102466781	3.61122	2.70018	1.53428	0.109381	0.432719	0.078425	NA
Marchf2	NA	1001.97	0.155906	0.146404	0.0514923	0.0867275	0.286921	0.66008
Lmf1	76483	463.06	0.205546	0.218592	0.0411157	0.102747	0.347054	0.703626
2310039L15Rik	69629	16.3347	0.373501	0.551201	0.0262728	0.157226	0.498017	0.804403
Lce1f	67828	3.333	-1.91554	2.45167	-0.0283218	0.313796	0.434616	NA
AA543186	100272219	28.6447	0.0804611	0.37167	0.00789573	0.117038	0.82861	0.947694
A230072C01Rik	320742	29.8722	-0.393138	0.363502	-0.0454163	0.141969	0.279462	0.6522
Emp3	13732	359.304	1.26603	0.318061	1.07504	0.389398	6.87792e-05	0.00398949
Emp1	13730	30812.3	0.438392	0.173312	0.169489	0.162041	0.0114227	0.142531
Eif4ebp2	13688	6646.97	0.0214438	0.160591	0.00613838	0.0859614	0.893774	0.970133
Eif3a	13669	27975	-0.0402457	0.18308	-0.00973576	0.0901955	0.826007	0.946623
Rfxank	19727	350.733	0.17462	0.137745	0.0626247	0.0859106	0.204902	0.588633
Capn3	12335	3.1923	-0.734391	1.32034	-0.0232962	0.2462	0.578064	NA
Efna4	13639	962.465	-0.555012	0.196681	-0.248663	0.229142	0.00477417	0.0826896
Ikzf1	22778	6.09135	0.0937532	1.13198	0.00329847	0.212568	0.933993	NA
Hira	15260	4523.98	-0.13647	0.105029	-0.0649592	0.0742608	0.193821	0.576348
Uhmk1	16589	10475.7	0.10568	0.210291	0.0214842	0.0959349	0.615287	0.860556
Nr1h4	20186	115.273	-1.10758	0.466717	-0.261046	0.427814	0.0176384	0.18618
Gpn2	100210	911.568	-0.150878	0.14646	-0.0497102	0.0864608	0.302933	0.676323
B4galt7	218271	875.171	0.263322	0.131032	0.107086	0.094715	0.0444737	0.313616
Spin1	20729	8539.4	-0.0247575	0.167123	-0.00673619	0.0872293	0.882233	0.966283
Rnf144b	218215	229.537	0.549729	0.353174	0.0787078	0.178976	0.11958	0.486299
Bag6	224727	9663.26	0.0774361	0.127517	0.029471	0.0792035	0.543678	0.825622
Cdca7l	217946	1762.56	0.11829	0.173001	0.0312257	0.0902771	0.494129	0.803564
Pyy	217212	75.2826	0.993051	1.73891	0.0229721	0.275006	0.567949	0.836839
Lsm2	27756	1406.97	-0.277491	0.177894	-0.0772113	0.105689	0.118791	0.485384
Dhrs7b	216820	1341.57	-0.139648	0.153457	-0.0432441	0.087396	0.362813	0.714993
Ankmy2	217473	1142.23	0.208887	0.131217	0.0809323	0.0871991	0.111404	0.474279
Plekhh3	217198	1075.22	-0.357267	0.142529	-0.151536	0.123903	0.0121887	0.147947
Ambp	11699	3.39386	-1.43691	1.98963	-0.0284859	0.295799	0.470173	NA
Fdft1	14137	9015.86	-0.0273209	0.0828087	-0.0157365	0.0629051	0.741454	0.914678
Cldn3	12739	14370.9	0.0324042	0.169253	0.00867801	0.087683	0.84817	0.955101
H4c8	69386	18.1453	-0.197094	0.673902	-0.0109431	0.161171	0.76993	0.926049
Cdnf	227526	39.9481	0.113214	0.405473	0.0101272	0.122441	0.78008	0.9298
Dgkd	227333	6415.06	-0.216599	0.129684	-0.0855428	0.0876247	0.0948804	0.44331
4930577N17Rik	67746	42.4097	0.315517	0.369393	0.0338283	0.13177	0.393022	0.7366
Tfap2a	21418	73.7247	0.341483	1.34334	0.0102461	0.234959	0.799338	0.93711
Zkscan17	268417	2770.72	0.280274	0.179762	0.0770943	0.106431	0.118965	0.485658
Ccdc85a	216613	1.9515	0.509293	2.02793	0.0093635	0.276802	0.801706	NA
Slc28a2	269346	17.1788	-2.83747	1.26103	-0.218369	0.595602	0.0244416	0.227726
Cib1	23991	4222.18	-0.248128	0.187131	-0.062873	0.102619	0.184852	0.565848
Med24	23989	2314.97	-0.0735763	0.118918	-0.0302503	0.0767278	0.536103	0.821302
Mthfsl	100039707	159.572	-0.116575	0.26938	-0.0171105	0.104592	0.665194	0.884019
Uhrf1	18140	9272.11	0.0614695	0.201975	0.0130859	0.0935502	0.760867	0.923871
Ifi207	226691	2.12333	0.993049	2.69625	0.0122158	0.302176	0.712644	NA
0610005C13Rik	71661	6.61911	-2.15763	1.4966	-0.0773958	0.3625	0.149391	NA
Firre	103012	1394.57	-0.117121	0.251964	-0.0187669	0.102265	0.642052	0.87297
Klrb1f	232408	2.33713	3.00405	2.8711	0.0359931	0.339169	0.295418	NA
Igf1	16000	14.1875	1.06785	1.06385	0.047468	0.262312	0.315491	0.684957
Pwwp2a	70802	1398.2	0.104214	0.165794	0.0289629	0.0884521	0.529626	0.819076
Nrf1	18181	1876.8	0.049124	0.122979	0.0193965	0.0774848	0.689562	0.8952
Etl4	208618	6644	0.246285	0.174042	0.0686801	0.100346	0.157041	0.538388
Klf10	21847	3131.59	-1.18298	0.168674	-1.14553	0.170146	2.32548e-12	1.58493e-09
Gmeb1	56809	1513.73	0.0125319	0.0861682	0.00698305	0.0643346	0.884367	0.967304
Atp13a2	74772	1895.48	0.429926	0.229161	0.10219	0.149451	0.0606438	0.363996
Alkbh7	66400	307.363	0.0469336	0.226098	0.00858219	0.0968965	0.835557	0.950231
Rbm4b	66704	247.24	-0.244197	0.20105	-0.0559849	0.104142	0.224516	0.60646
Mpp2	50997	74.7737	0.716819	0.571142	0.0602399	0.211287	0.209456	0.593906
Pex7	18634	645.982	-0.0873692	0.188983	-0.0203971	0.0920477	0.643856	0.873857
Slc66a2	NA	810.519	0.201521	0.127261	0.0805277	0.0854379	0.1133	0.475342
Ano7	404545	22.8462	0.841981	0.494244	0.103551	0.259718	0.0884611	0.431218
Ank	11732	2484.33	0.0820111	0.167861	0.0223309	0.0882232	0.62515	0.865844
Meaf6	70088	613.521	-0.299516	0.187763	-0.0791508	0.111032	0.110672	0.473649
Golm1	105348	17566	0.444495	0.159285	0.202067	0.16782	0.00526161	0.0885444
Zfp933	242747	472.088	0.265018	0.173844	0.0751873	0.103034	0.127394	0.497423
Tspyl3	241732	13.6306	-0.423294	0.64888	-0.0257795	0.172088	0.514178	0.810729
Lad1	16763	14952.7	-0.035939	0.133258	-0.0129324	0.0800488	0.787395	0.932086
Ginm1	215751	854.675	-0.524584	0.152197	-0.342979	0.207292	0.000567396	0.0192164
Plekhs1	226245	2925.36	0.167339	0.258796	0.0262736	0.10557	0.517887	0.811742
Gm5141	380850	54.0609	0.13675	0.357243	0.0141936	0.116913	0.701874	0.900651
Ccdc149	100503884	335.854	0.386261	0.181594	0.122023	0.135945	0.0334156	0.272642
Snord73a	19870	5.00712	-1.20044	1.28987	-0.0426585	0.275218	0.352026	NA
Bcl2l1	12048	8705.15	0.18716	0.183081	0.0470486	0.0958432	0.306648	0.678574
Map3k10	269881	965.589	0.393786	0.183324	0.124483	0.138918	0.0317113	0.263893
Clgn	12745	3.34257	0.87445	1.86983	0.0182017	0.276505	0.640025	NA
Rbm46os	78212	4.65978	1.27952	2.23164	0.021169	0.296045	0.566403	NA
AI987944	233168	728.873	0.26741	0.107104	0.137077	0.0884794	0.0125344	0.150667
Cgnl1	68178	7691.71	0.769701	0.290541	0.282454	0.330273	0.00806833	0.116751
Col17a1	12821	37.5502	0.787098	0.829486	0.0428953	0.225085	0.342673	0.700044
Pde7a	18583	2344.07	0.600672	0.233095	0.217064	0.244059	0.00996791	0.132043
Klhl12	240756	1190.37	-0.0382457	0.101006	-0.0185105	0.0703908	0.704949	0.902282
Tnfrsf22	79202	1492.64	0.570698	0.228144	0.195843	0.225828	0.0123676	0.14932
Stard6	170461	13.9813	0.0957613	0.632585	0.00554929	0.152876	0.879675	0.964903
Ogdh	18293	11063.5	0.0149059	0.141083	0.00500724	0.0817893	0.915857	0.976278
Bpifb5	228802	35.2663	-1.66323	0.453736	-1.22965	0.60695	0.000246723	0.0106765
Ptp4a2	19244	24700	-0.0229893	0.176949	-0.00580845	0.0889918	0.896629	0.971156
Sez6l	56747	4.22188	0.774833	1.51277	0.0210141	0.25812	0.608514	NA
Zfp322a	218100	924.541	0.0887796	0.170148	0.023785	0.0888164	0.601825	0.85276
Slc19a2	116914	2498.41	-0.527056	0.0856031	-0.51039	0.0912185	7.41509e-10	2.9728e-07
Uros	22276	386.239	-0.196072	0.172278	-0.0536403	0.0946847	0.255073	0.632393
Urod	22275	1583.12	-0.0425355	0.120925	-0.0170998	0.0768269	0.725025	0.909798
Akap1	11640	3595.69	-0.185236	0.153142	-0.0586229	0.0901343	0.226443	0.608087
Ak4	11639	2849.3	0.0225782	0.617664	0.00133074	0.149987	0.970841	0.993384
Sypl	19027	8039.61	-0.152077	0.166667	-0.0425846	0.0906516	0.361528	0.714097
Eny2	223527	1488.11	-0.453799	0.286175	-0.0787671	0.153594	0.112799	0.474849
Man1c1	230815	124.993	1.49399	0.561777	0.439582	0.611363	0.00782796	0.114365
Gpatch3	242691	341.799	-0.227284	0.213743	-0.0474302	0.104063	0.287623	0.660853
Azi2	27215	3254.94	-0.0503557	0.137045	-0.017556	0.0811413	0.713291	0.904953
Gtf2ird2	114674	449.171	0.0843004	0.139195	0.0289964	0.0822849	0.544762	0.825622
Dnajb7	57755	15.7381	-1.13425	0.645306	-0.120654	0.3268	0.0788002	0.409922
Noc3l	57753	1611	-0.173804	0.139791	-0.0612114	0.0863415	0.213752	0.597429
Yif1a	68090	1221.59	0.000256291	0.154813	7.67963e-05	0.0847444	0.998679	0.999654
Gm16796	100502946	4.96249	-0.483057	0.947627	-0.0208291	0.205816	0.610224	NA
Trabd2b	666048	10.6513	-0.485921	1.25563	-0.0158305	0.231968	0.69876	0.899074
Cxcl17	232983	9.47022	-1.38258	1.16926	-0.0598441	0.297481	0.237031	0.617694
Bloc1s5	17828	555.376	0.0620311	0.123743	0.0243635	0.0778871	0.616166	0.861167
Myl6b	216459	43.6987	0.728989	0.473378	0.0827516	0.222812	0.123567	0.489775
R74862	97423	62.0693	-0.258403	0.279447	-0.0382782	0.115554	0.355126	0.709395
Ddx28	71986	552.058	-0.0759855	0.166319	-0.0209159	0.0877963	0.647766	0.87488
Hsf2bp	74377	115.528	0.198863	0.343845	0.0220052	0.118439	0.563027	0.834773
Zfp661	72180	156.388	0.180921	0.330739	0.0208597	0.115671	0.584366	0.844295
Scaf11	72193	9783.14	-0.0338308	0.141587	-0.0113269	0.0820261	0.811153	0.941961
Mon2	67074	3951.36	0.0779929	0.151142	0.0242361	0.0848112	0.605837	0.855059
Polr3e	26939	2204.27	-0.206206	0.104491	-0.102302	0.0787654	0.0484465	0.326111
Erlin1	226144	783.235	-0.183307	0.199585	-0.0409995	0.0982155	0.35839	0.711599
Zfand1	66361	832.064	-0.00259829	0.145069	-0.000843688	0.0826657	0.98571	0.996087
B9d1	27078	523.781	0.0803563	0.306822	0.00992175	0.10845	0.793399	0.934333
Smim8	66291	168.754	-0.281574	0.366076	-0.0299538	0.12781	0.441793	0.77088
Pax6	18508	2.52885	-2.50714	2.02011	-0.0544967	0.346007	0.214573	NA
Abcc9	20928	19.9424	1.48226	1.1305	0.0705103	0.314839	0.189804	0.569675
Fstl4	320027	58.9335	1.85333	0.643076	0.636642	0.765937	0.00395185	0.0736903
Kank3	80880	323.631	-0.40197	0.20597	-0.107581	0.140706	0.0509866	0.334455
Fgfr3	14184	254.206	1.55902	0.413067	1.22077	0.535252	0.00016048	0.00756922
Gabra1	14394	2.27657	-1.79446	1.73359	-0.0458051	0.312921	0.300618	NA
Gk5	235533	689.956	0.37734	0.221063	0.0869932	0.132182	0.0878348	0.430502
Rpp40	208366	239.209	-0.327226	0.281618	-0.0503908	0.124815	0.245256	0.624332
Slc6a15	103098	14.3901	-2.22927	1.14295	-0.155508	0.475726	0.0511224	0.334863
Slfn9	237886	1288.41	0.401635	0.569721	0.0276368	0.161891	0.480831	0.79571
Ranbp3l	223332	7.14212	0.542741	1.36637	0.0162228	0.241774	0.691209	NA
Nol11	68979	2196.87	-0.204091	0.122687	-0.0851762	0.0844196	0.0962112	0.445618
5430425K12Rik	71416	3.87138	1.1683	1.36392	0.0382086	0.273286	0.391679	NA
Cep152	99100	531.405	-0.0478637	0.184096	-0.0115026	0.0904604	0.794869	0.934684
F8	14069	27.3067	-0.422748	0.41001	-0.0428365	0.150075	0.302509	0.676206
S100a14	66166	21266.7	0.370711	0.177532	0.117603	0.130073	0.0367859	0.286754
Fmnl1	57778	14.1141	-0.335333	0.708926	-0.0182979	0.172199	0.636202	0.870428
Car12	76459	830.498	0.033292	0.343841	0.00356133	0.112565	0.922866	0.97807
Jakmip1	76071	1187.23	0.0295212	0.151329	0.00910867	0.0841356	0.845331	0.953884
Nasp	50927	5137.29	-0.357553	0.158065	-0.131149	0.12488	0.0236934	0.224281
Smad2	17126	2934.15	-0.0971031	0.104781	-0.0457804	0.0727877	0.354071	0.708194
Ddx4	13206	3.85762	-0.479845	2.11706	-0.00831394	0.280113	0.820691	NA
S1pr4	13611	6.77979	-0.762791	1.05508	-0.0313167	0.232803	0.469696	NA
Asb1	65247	546.899	0.096305	0.190016	0.0223607	0.0924653	0.612276	0.858813
Sp8	320145	4.4695	-0.18239	1.53948	-0.00468526	0.247212	0.905691	NA
Rtn2	20167	34.1373	-0.649625	0.657131	-0.0434463	0.19964	0.32287	0.687701
Ccdc115	69668	688.538	-0.348863	0.243445	-0.0673158	0.125905	0.151851	0.531805
Gm17801	100272221	7.79311	-2.00743	1.28407	-0.0935463	0.377103	0.117973	NA
Fam216a	68948	539.369	-0.0714418	0.194961	-0.0159622	0.0926419	0.714036	0.904953
Tacr3	21338	3.17034	0.864451	1.38704	0.0263215	0.255803	0.533131	NA
Ngly1	59007	1390.51	-0.042132	0.125984	-0.0161797	0.0782248	0.73806	0.913302
Cand2	67088	358.783	0.350668	0.226784	0.0751282	0.125365	0.122041	0.488574
Gpx8	69590	48.2084	1.18175	0.598419	0.160234	0.370747	0.0482913	0.325548
Fastkd3	69577	709.828	-0.412517	0.170047	-0.15339	0.148733	0.0152703	0.169641
Mfsd3	69572	254.911	0.216229	0.197029	0.0500454	0.100553	0.272447	0.646401
Aldh3b1	67689	410.118	0.647123	0.32169	0.131186	0.227725	0.0442584	0.31264
Pole3	59001	1061.19	-0.182745	0.168827	-0.0509864	0.0930099	0.279055	0.651559
Slx4ip	74243	567.451	0.119807	0.138272	0.0418893	0.0831554	0.386239	0.732242
AV039307	100502700	7.78932	-0.393591	0.919614	-0.0171747	0.198364	0.668654	NA
Cyfip1	20430	12904.1	0.224058	0.118149	0.0989601	0.0852704	0.0579076	0.356521
D830031N03Rik	442834	2444.05	0.368839	0.267967	0.0633772	0.131538	0.168687	0.551656
Egfl7	353156	275.833	-0.450293	0.386947	-0.0503226	0.153533	0.244543	0.624089
Exosc1	66583	807.535	-0.309186	0.213841	-0.0687941	0.115599	0.148213	0.526991
Col9a1	12839	4.90313	0.119576	1.76479	0.00261069	0.26091	0.94598	NA
Gabrb2	14401	4.86942	-0.271749	2.0617	-0.00486346	0.27631	0.895136	NA
Vps39	269338	1373.8	0.146142	0.128233	0.0563104	0.0817901	0.254427	0.632339
Rn4.5s	19799	25.2336	-0.476267	0.421985	-0.0485783	0.160028	0.259052	0.637621
Ppcdc	66812	430.568	-0.00565863	0.206026	-0.00116875	0.0936358	0.978088	0.995137
Ptprf	19268	18785	0.554897	0.213665	0.208151	0.222109	0.00940326	0.128048
9430091E24Rik	434350	26.091	-0.44694	0.408725	-0.0463513	0.154041	0.274176	0.647486
Acin1	56215	9252.41	0.0443267	0.13829	0.0152793	0.0813633	0.748564	0.91834
Pik3cg	30955	123.594	1.4126	0.620644	0.252665	0.487237	0.0228449	0.219433
Trim44	80985	2292.63	0.752439	0.230828	0.469259	0.328632	0.00111513	0.0313409
Pank2	74450	2287.56	0.13029	0.100345	0.0647128	0.0723141	0.194142	0.576628
Mvb12a	73711	2644.6	0.162225	0.151091	0.0516606	0.0881189	0.282961	0.656741
Mir7666	102466237	5.01016	-1.31014	1.0878	-0.0617826	0.292788	0.228435	NA
Pex11g	69129	317.676	0.213235	0.271037	0.0321054	0.110331	0.431436	0.764747
Nudt12	67993	523.969	0.0714557	0.153286	0.0217956	0.0851233	0.641101	0.872664
Midn	59090	10898.3	-0.232412	0.21849	-0.0472221	0.10524	0.287455	0.660715
Stox2	71069	750.246	0.0698228	0.323443	0.00806612	0.110409	0.829086	0.947775
Mier3	218613	1978.03	-0.0101263	0.216843	-0.00195372	0.0952563	0.962753	0.990601
Fcho2	218503	2555.38	-0.191095	0.165371	-0.0549934	0.0930119	0.247864	0.626853
[truncated: 14,145 more rows]

## Sheet: c. DEG_FL_12h_vs_WT_12h
Supplementary Table 1c: DEG in Smad4∆/∆ 12h compared to Smad4 +/+12h
symbol	entrez	baseMean	l2fc_UnShrink	lfcSE_UnShrink	l2fc_Shrink	lfcSE_Shrink	pvalue	padj
Zc3h14	75553	4820.06	0.14492	0.119563	0.124758	0.111264	0.225482	0.410607
Troap	78733	490.671	2.34696	0.255859	2.26413	0.253162	4.60564e-20	8.8295e-18
Clca2	229933	3.8061	-2.22239	1.37165	-0.306294	0.637295	0.105182	NA
1810013L24Rik	69053	2983.72	-0.489981	0.182187	-0.379586	0.169451	0.00715709	0.0332098
Srsf7	225027	5442.47	0.24164	0.217614	0.162981	0.181276	0.266824	0.457566
Fignl2	668225	113.366	-0.259797	0.378855	-0.114213	0.255277	0.492876	0.673406
Sema6a	20358	263.643	-1.95867	0.560568	-1.36615	0.673875	0.000475702	0.00360425
Anapc15	75430	626.533	0.0207423	0.218127	0.0137761	0.177782	0.924241	0.959404
Misp3	70134	94.943	0.176992	0.300998	0.0943399	0.221487	0.55652	0.72185
Nmb	68039	14.1042	-0.323775	0.624216	-0.0854052	0.326376	0.603976	0.757184
Tcerg1	56070	5485.84	0.318411	0.134263	0.268553	0.125444	0.017714	0.0662965
Zfp712	78251	74.5139	-0.167915	0.301625	-0.0892803	0.221497	0.577731	0.737799
Fam129c	100037278	88.7501	0.371428	0.333649	0.186617	0.24499	0.265609	0.455991
Atp5g3	228033	10838.1	-0.439869	0.236964	-0.291541	0.202928	0.063415	0.16972
Fyco1	17281	1752.73	0.192506	0.184922	0.141187	0.159667	0.29787	0.491205
Tlr3	142980	1499.37	1.15465	0.22234	1.03728	0.243929	2.06733e-07	4.18928e-06
Ifi44	99899	11.0825	0.451539	1.19863	0.0568997	0.431261	0.706388	0.827271
Trafd1	231712	857.52	-0.39119	0.148153	-0.322641	0.138535	0.00827944	0.0371975
Krt80	74127	3064.9	-0.579363	0.121725	-0.52083	0.12103	1.93969e-06	3.04211e-05
Armc8	74125	1515.27	-0.218477	0.0992494	-0.196924	0.0947281	0.0277153	0.0925324
Ppil4	67418	1437.56	0.160147	0.136119	0.132768	0.124466	0.239384	0.426697
C530005A16Rik	654318	34.0561	-0.362646	0.375756	-0.163234	0.260339	0.334489	0.528018
Katnbl1	72425	1755.86	-0.274887	0.17478	-0.208851	0.154854	0.115774	0.259272
Spag9	70834	4525.95	-0.614266	0.0971696	-0.576298	0.0975776	2.5888e-10	1.05655e-08
Gm5860	545641	66.2469	0.699803	0.617136	0.200835	0.361099	0.256815	0.446036
Taz	66826	1006.79	-0.0786022	0.20997	-0.0534671	0.173424	0.708144	0.828528
Gfpt1	14583	8991.49	0.403555	0.168705	0.317465	0.154976	0.0167533	0.0635831
Abcc5	27416	4237.08	-0.163928	0.171306	-0.12438	0.150053	0.338603	0.531922
Kcnmb4	58802	2.06094	-0.53733	2.29397	-0.0283763	0.529096	0.814802	NA
Gm4013	100042757	14.8811	0.328474	0.8367	0.0623933	0.36947	0.694627	0.819491
Hpcal1	53602	2596.71	-0.199427	0.110856	-0.175408	0.104503	0.0720238	0.185927
Tbc1d31	210544	636.748	1.22582	0.191582	1.15422	0.203559	1.57011e-10	6.68903e-09
Tmem176b	65963	6655.3	0.509033	0.209703	0.369442	0.190674	0.0152076	0.0590709
Cyp3a13	13113	621.624	-0.257651	0.227994	-0.16923	0.187847	0.258444	0.448064
Akap7	432442	636.212	0.648009	0.217337	0.482053	0.208325	0.00286759	0.0156953
Ablim1	226251	15386.5	0.248372	0.205346	0.173373	0.174096	0.226459	0.411419
Ulk1	22241	2217.05	-0.121205	0.138746	-0.0996644	0.126126	0.382351	0.575312
Cyp4b1	13120	37.8158	0.722345	0.913253	0.130027	0.409871	0.428968	0.618084
Golga3	269682	2694.26	0.0958824	0.138817	0.0787558	0.126004	0.489747	0.670767
Wdyhv1	76773	368.354	-0.812308	0.224718	-0.634393	0.231293	0.0003006	0.00242914
Traf1	22029	13.5946	-2.16826	0.994406	-0.563261	0.739297	0.0292236	0.0961406
Atoh1	11921	74.6825	0.823971	0.934113	0.146825	0.42315	0.377729	0.570312
Rxra	20181	3080.24	0.0378538	0.175974	0.0282179	0.15198	0.829681	0.905299
Dapk3	13144	1663.7	-0.357189	0.141094	-0.297991	0.131876	0.0113553	0.0475011
Ap3m2	64933	144.651	-0.343446	0.286244	-0.194871	0.222348	0.230203	0.415534
Sirt2	64383	1286.86	-0.107305	0.106917	-0.0948302	0.10065	0.31556	0.508877
Dcakd	68087	1693.89	0.436534	0.126691	0.37995	0.121851	0.000569665	0.00422178
Vps35l	71517	2720.28	-0.258287	0.12204	-0.222618	0.114434	0.0343104	0.108269
Cyhr1	54151	3302.48	-0.157153	0.112407	-0.137499	0.105483	0.162092	0.328971
Taf10	24075	3224.6	-0.267677	0.16824	-0.206665	0.150062	0.1116	0.252487
Hagh	14651	809.987	-0.186851	0.178902	-0.139192	0.155576	0.296287	0.489248
Ogfod3	66179	253.806	0.221993	0.177169	0.166651	0.155144	0.210205	0.391397
Syn1	20964	53.1452	-0.312474	0.700308	-0.0724344	0.342192	0.655457	0.792857
Slx	664829	2.77354	2.33027	2.05439	0.158912	0.588049	0.256674	NA
Ccl27a	20301	25.1938	-1.28015	0.64696	-0.442207	0.502843	0.0478477	0.138542
Sqor	59010	9382.55	-0.421569	0.127729	-0.365361	0.122375	0.000965195	0.00642141
Fundc2	67391	1597.95	-0.161818	0.202485	-0.112886	0.170151	0.424197	0.613636
Rab5if	67388	3878.65	-0.0207818	0.144319	-0.0168142	0.129824	0.885502	0.938037
H1f5	56702	19.9709	3.00443	0.897279	1.60952	1.02595	0.000812851	0.00560229
Pop4	66161	1108	0.128465	0.183874	0.094057	0.1579	0.484766	0.666639
Carnmt1	67383	2217.62	0.419053	0.176313	0.324411	0.161343	0.0174658	0.0656546
Clcc1	229725	1094.8	0.504368	0.148072	0.424509	0.142545	0.000658642	0.00475777
Ilf3	16201	3803.97	0.748511	0.133742	0.681853	0.137161	2.18511e-08	5.77805e-07
Tpd52l2	66314	2748.97	-0.600235	0.125204	-0.538345	0.124908	1.63435e-06	2.62252e-05
Banf1	23825	4242.19	-0.158331	0.220525	-0.105079	0.180739	0.472774	0.657156
Tbc1d23	67581	1281.15	-0.213862	0.205446	-0.148673	0.173153	0.297892	0.491205
4930473A02Rik	321014	22.4983	-0.441463	0.640208	-0.114993	0.337636	0.49047	0.671315
Pard3	93742	3355.31	-0.250566	0.177898	-0.188297	0.156339	0.15899	0.324725
Rorc	19885	142.68	0.899859	0.370246	0.502367	0.34229	0.0150807	0.0586759
Evi5l	213027	283.568	-0.677559	0.252818	-0.46503	0.236907	0.00736171	0.0339704
Pex5l	58869	9.28977	-0.628463	0.918261	-0.11079	0.402132	0.493719	0.673611
Mtmr1	53332	1376.53	0.0858126	0.142627	0.0698061	0.128802	0.547402	0.714088
Mtor	56717	3219.42	0.172343	0.149577	0.138346	0.134749	0.249239	0.437698
Zfp758	224598	314.864	-0.10885	0.232283	-0.0697031	0.186415	0.639347	0.782187
Plekhh2	213556	106.466	0.475415	0.337484	0.242179	0.255534	0.158922	0.324709
Adgrl3	319387	58.9077	1.39208	0.691671	0.462708	0.538497	0.0441535	0.130411
Golga5	27277	1505.05	-0.256922	0.145125	-0.209912	0.132763	0.0766689	0.194104
Plekhb1	27276	24.7094	-0.860459	0.556838	-0.295055	0.379113	0.122283	0.269921
Nufip1	27275	1059.81	0.00939685	0.175175	0.00701783	0.151388	0.95722	0.978235
Gm9866	636791	3.68849	1.56148	1.72213	0.132326	0.536315	0.364557	NA
Smap1	98366	3617.87	-0.403069	0.0871635	-0.37557	0.0854315	3.75904e-06	5.4551e-05
Acox2	93732	465.847	0.21798	0.672523	0.0524458	0.332351	0.745845	0.853047
Hars2	70791	1087.16	-0.0913012	0.149693	-0.0729831	0.134039	0.541914	0.710037
Gpa33	59290	13092.3	-0.687306	0.155533	-0.594803	0.157247	9.91445e-06	0.000128086
Sdhb	67680	3645.05	-0.0979707	0.174124	-0.0735179	0.151138	0.573673	0.735517
Gmpr	66355	100.794	0.876926	0.55376	0.304834	0.38221	0.113288	0.255268
Krt90	239673	23161.7	0.287342	0.403954	0.11923	0.265262	0.476883	0.660523
Me1	17436	4339.99	-0.409415	0.192845	-0.303239	0.172707	0.0337522	0.107023
Magt1	67075	5297.12	0.164468	0.151543	0.131311	0.136092	0.277795	0.470418
Mcam	84004	581.802	-0.648219	0.462691	-0.254341	0.319398	0.161221	0.327826
Pbld1	68371	36.0815	0.206792	0.546631	0.0623266	0.30254	0.705206	0.826405
Tab2	68652	5854.66	-0.146257	0.142959	-0.119169	0.129525	0.306272	0.499707
Mettl27	79565	679.728	-0.126308	0.289403	-0.0691949	0.215059	0.662516	0.798314
Trmt1	212528	2439.31	0.287149	0.160719	0.226487	0.145136	0.073993	0.189303
Vps37c	107305	1211.42	-0.276547	0.130028	-0.234509	0.12123	0.0334349	0.106317
Sec23a	20334	2403.31	-0.481028	0.127427	-0.420886	0.123679	0.000160059	0.00142198
Rara	19401	1682.18	-0.272962	0.273949	-0.158325	0.212667	0.319058	0.511968
Med1	19014	7040.58	0.40713	0.214201	0.284837	0.186771	0.0573428	0.158236
Ap5b1	381201	828.353	0.00508369	0.176266	0.00378553	0.152106	0.976991	0.988437
Bag5	70369	1043.59	0.201958	0.146269	0.163787	0.132699	0.167363	0.335557
Pdcd2l	68079	514.386	-0.182597	0.177918	-0.136333	0.154838	0.304752	0.498454
Ctcf	13018	4611.11	0.294259	0.114304	0.258591	0.108443	0.0100425	0.0430604
Mnd1	76915	184.814	0.286486	0.32755	0.144148	0.2372	0.381773	0.57481
Lix1	66643	32.7831	0.262487	0.958596	0.0425199	0.388457	0.78422	0.87925
Ctnnbl1	66642	1654.62	-0.0570726	0.10707	-0.0503714	0.100627	0.594006	0.749906
Snph	241727	29.2702	-1.0473	0.620167	-0.339703	0.4317	0.0912704	0.219694
Raet1e	379043	7.30744	-2.59368	1.38097	-0.390952	0.715396	0.0603595	0.163799
Ppm1m	67905	466.874	-0.0816094	0.181003	-0.0600865	0.155533	0.652082	0.790613
Prkar1a	19084	12157.8	-0.126684	0.0798944	-0.117934	0.0771815	0.11282	0.254416
Slc27a3	26568	94.3784	0.744018	0.311653	0.448661	0.281817	0.0169712	0.0642259
Impdh2	23918	11186.4	0.657777	0.187836	0.527208	0.185243	0.000462009	0.00351697
Tiprl	226591	1575.69	-0.20578	0.137699	-0.170435	0.126221	0.135065	0.290251
Uaca	72565	4802.28	-0.082834	0.168685	-0.0630256	0.147344	0.623385	0.771881
Smim31	407795	356.011	0.33166	0.273517	0.194417	0.215493	0.225292	0.410362
Calca	12310	3.42335	-0.0551053	1.94061	-0.00369466	0.502523	0.977346	NA
Phf3	213109	6148.81	0.204764	0.174602	0.154514	0.153029	0.240897	0.428242
9330020H09Rik	100048895	58.7457	0.721943	0.404599	0.336022	0.315247	0.0743684	0.189863
Ube2q2	109161	3208.17	0.136925	0.133356	0.114137	0.122123	0.304535	0.498156
Rfx3	19726	734.345	0.680177	0.229165	0.497043	0.220577	0.00299684	0.0162622
Bri3	55950	1366.64	-0.459278	0.228579	-0.312895	0.199284	0.0445081	0.131086
Eps15l1	13859	1988.78	0.0214262	0.0982011	0.0192534	0.0930931	0.827283	0.903833
Tmprss15	19146	3.30448	1.26267	1.60033	0.116103	0.512011	0.430111	NA
Max	17187	4240.67	-0.117716	0.126521	-0.0996392	0.116645	0.352157	0.54538
Ttc8	76260	164.859	-0.0296478	0.354286	-0.0136428	0.240382	0.933308	0.964966
Vti1b	53612	1751	-0.466346	0.150165	-0.387813	0.142825	0.00189929	0.0112217
Cpsf3	54451	3019.01	0.28613	0.110576	0.253216	0.105152	0.00966385	0.0417811
Nlgn1	192167	7.41223	0.686437	1.73401	0.0544162	0.494638	0.692202	0.817496
Casq2	12373	57.7513	-1.04296	0.394424	-0.596626	0.3902	0.00818719	0.036874
Pidd1	57913	949.09	0.029566	0.211062	0.0200261	0.173741	0.888595	0.939936
Asb4	65255	10.5347	-0.110026	1.00088	-0.0168733	0.392391	0.912465	0.953088
Orc4	26428	1575.3	-0.109076	0.162223	-0.0844934	0.143111	0.501339	0.679426
Mapkbp1	26390	540.599	0.165319	0.174484	0.1244	0.152232	0.343398	0.536319
Mospd1	70380	638.214	-0.310153	0.163721	-0.243488	0.147975	0.058172	0.160011
Dclk1	13175	9.8692	2.33102	0.994294	0.661068	0.801244	0.0190578	0.0697851
Gpcpd1	74182	776.827	0.443734	0.287423	0.256481	0.230314	0.122628	0.270424
Sinhcaf	56306	5421.57	0.1039	0.142407	0.0846158	0.128753	0.465635	0.650273
Acbd5	74159	2486.75	-0.337258	0.159083	-0.268826	0.145341	0.0340047	0.107683
Myo7a	17921	724.28	-1.19255	0.353046	-0.84707	0.399263	0.00073044	0.00513556
Luc7l2	192196	7622.71	0.15604	0.153818	0.123806	0.137643	0.310372	0.503914
Dnah8	13417	856.803	0.745621	0.292459	0.474161	0.27161	0.010788	0.0456953
Evc	59056	7.43782	-1.57092	1.46707	-0.170192	0.5343	0.284266	0.476785
Shroom2	110380	1985.14	0.113449	0.176334	0.0846913	0.152768	0.519981	0.693848
1500009C09Rik	76505	20.6139	-4.23738	0.776454	-3.35931	0.777328	4.83288e-08	1.15624e-06
Kmt2e	69188	5067.97	0.181186	0.204094	0.126038	0.171533	0.37467	0.567027
Setd5	72895	7280.22	0.120546	0.159963	0.0939748	0.141636	0.451098	0.637215
Pcyox1	66881	4003.24	0.0615418	0.0796199	0.0572642	0.076825	0.439554	0.627682
Arpp21	74100	13.2453	2.72467	1.52327	0.34543	0.700773	0.0736633	0.188724
Iyd	70337	9.29764	2.09503	1.48592	0.242668	0.598977	0.158565	0.324297
Smim4	66487	108.935	-0.157453	0.43905	-0.059381	0.271093	0.719878	0.836681
Smc6	67241	4625.82	0.465192	0.156816	0.380941	0.148253	0.00301235	0.0163341
Nsmf	56876	1299.34	-0.361445	0.126307	-0.311771	0.11977	0.00421455	0.0215082
Hmbs	15288	1674.69	0.600158	0.228778	0.426207	0.211807	0.00870763	0.0386186
Slc35b1	110172	2336.34	-0.213567	0.0980518	-0.1929	0.0936513	0.0293981	0.0965577
Synj2	20975	2910.39	-0.120008	0.114478	-0.104387	0.106972	0.294497	0.487803
Suds3	71954	5795.05	-0.200289	0.0780004	-0.187388	0.0756761	0.0102347	0.0437942
Ptk2b	19229	2539.27	-0.963567	0.126188	-0.918967	0.130913	2.24137e-14	1.83465e-12
Gfm2	320806	2201.78	0.0490445	0.0912163	0.0446843	0.087087	0.590804	0.747593
Rlim	19820	11870.9	0.161847	0.201338	0.113261	0.16945	0.421477	0.611951
Ddt	13202	598.424	-0.584697	0.266505	-0.373267	0.23377	0.0282398	0.0938749
Epha3	13837	105.292	0.513457	0.56555	0.155712	0.327563	0.363936	0.556953
Gatad2a	234366	8874.92	0.13719	0.233982	0.0875871	0.18782	0.557657	0.722998
Shc1	20416	7057.06	-0.183972	0.128156	-0.155609	0.118486	0.151137	0.313953
Anks1b	77531	16.6305	-0.0833464	0.983662	-0.0130307	0.3892	0.932475	0.964516
Cdk6	12571	15900.6	0.477246	0.274358	0.288382	0.226757	0.0819471	0.203506
Cdk5r2	12570	3.49198	-0.861401	0.991936	-0.143285	0.433755	0.385173	NA
Cdk5r1	12569	34.1014	-0.22683	0.451218	-0.0837077	0.277184	0.615171	0.765222
Kdm1a	99982	6174.9	-0.236098	0.118613	-0.20469	0.111326	0.0465376	0.135709
Scaf4	224432	3357.51	0.27738	0.171836	0.212423	0.152865	0.106482	0.243746
Plcxd2	433022	975.423	0.145371	0.244687	0.0901517	0.193701	0.552438	0.718983
Morc2a	74522	3765.43	0.0969867	0.144417	0.0785745	0.130202	0.501855	0.679746
Atp6v1c2	68775	38.7999	-2.12696	0.822153	-0.821787	0.7964	0.00967983	0.041813
C5ar1	12273	6.57406	1.66377	1.70992	0.143965	0.543647	0.33055	0.523833
Map1a	17754	4.92072	1.87686	1.60518	0.184155	0.563947	0.242302	NA
Gja5	14613	41.5302	-1.26496	0.916537	-0.258074	0.490684	0.167539	0.335677
Runx2	12393	1382.62	-0.989611	0.27424	-0.752088	0.297406	0.000307912	0.00247587
Ackr3	12778	93.171	0.649125	0.541696	0.213673	0.3386	0.230792	0.416082
Socs1	12703	72.9571	-1.05874	0.287696	-0.81067	0.318727	0.00023318	0.00195058
Sort1	20661	6394.7	0.682567	0.213141	0.519673	0.20842	0.0013628	0.00851824
Rangrf	57785	847.227	0.571007	0.305907	0.325861	0.252582	0.0619573	0.166861
Phyhd1	227696	78.1595	2.02758	0.594146	1.35864	0.713358	0.000643482	0.00466212
Slc4a9	240215	3.98516	-0.441881	1.54367	-0.0405605	0.471112	0.774684	NA
Specc1	432572	6041.92	-0.107551	0.164432	-0.0828287	0.144633	0.513063	0.688385
Gtf2a2	235459	1029.78	-0.0203217	0.239299	-0.0127269	0.189393	0.932323	0.964495
Deaf1	54006	905.716	0.139326	0.146025	0.112625	0.131744	0.340021	0.533367
Set	56086	44108.4	0.68416	0.172731	0.571571	0.173445	7.4684e-05	0.000736228
Dnhd1	77505	49.9293	-0.168056	0.373651	-0.0741405	0.249846	0.652878	0.791186
Notch3	18131	1478.83	0.876256	0.377726	0.472762	0.339511	0.0203509	0.0733744
Chml	12663	1229.99	-0.167368	0.159772	-0.130886	0.142066	0.294848	0.487897
Tceal8	66684	36.6903	-6.40137	1.44616	-3.53141	1.77943	9.57933e-06	0.000124395
Ranbp3	71810	3154.59	0.248241	0.10482	0.221673	0.099795	0.0178716	0.0668007
Parp6	67287	663.761	-0.181923	0.154589	-0.144301	0.138549	0.239267	0.426566
Gng10	14700	817.668	-0.436379	0.295211	-0.246497	0.233402	0.139357	0.296716
Mrps18b	66973	1713.59	-0.0270342	0.183559	-0.0197426	0.156888	0.882913	0.936997
D16Ertd472e	67102	118.754	0.473299	0.438127	0.187331	0.290287	0.280018	0.472699
2310039H08Rik	67101	216.699	-0.0883379	0.254442	-0.0531481	0.197742	0.728454	0.841049
Rps10	67097	21827.3	-0.470306	0.196895	-0.349378	0.179042	0.016912	0.0640519
Arih1	23806	7366.7	0.000895539	0.113658	0.000778899	0.105998	0.993713	0.996792
Dancr	70036	130.554	-0.00852979	0.510569	-0.00274098	0.289431	0.986671	0.99349
Sirt6	50721	898.186	-0.288583	0.162229	-0.226793	0.146281	0.0752626	0.191308
Rgs12	71729	3746.94	-1.5291	0.270426	-1.42158	0.287544	1.56361e-08	4.33115e-07
Hfe	15216	110.843	0.16217	0.318145	0.0824718	0.228364	0.610237	0.761421
Tdrd7	100121	1995.99	-0.433202	0.115679	-0.385201	0.11203	0.000180482	0.00157274
Ak2	11637	6935.62	-0.0672017	0.199418	-0.0470407	0.167015	0.736125	0.845808
Znhit1	70103	1375.7	-0.393744	0.219157	-0.271057	0.189096	0.0723945	0.186418
Prx	19153	184.702	0.0384073	0.197722	0.0269916	0.165809	0.845981	0.914929
Zxdb	668166	731.103	0.0142026	0.147222	0.0114074	0.131946	0.923147	0.959156
Fiz1	23877	1802.08	0.285354	0.114921	0.250263	0.108848	0.0130265	0.0528531
Serpinh1	12406	6.34775	-2.02616	1.13884	-0.374717	0.644405	0.0752157	0.191222
Myh3	17883	3.30259	1.81806	1.31293	0.245769	0.572719	0.166135	NA
Grm5	108071	2.83951	0.481854	1.76884	0.0369283	0.492683	0.785305	NA
Vill	22351	2570.76	-0.65196	0.242457	-0.455205	0.226801	0.00716732	0.0332393
Wnk1	232341	13924.5	0.0907306	0.174784	0.067946	0.151514	0.60369	0.756951
Tex14	83560	5.02265	-0.817121	0.918979	-0.148415	0.420588	0.373916	NA
Zbtb37	240869	366.696	0.522302	0.287921	0.30813	0.238154	0.0696705	0.181559
Eya1	14048	1.92413	2.62999	2.14781	0.170262	0.605523	0.220766	NA
Adgrg2	237175	235.902	3.11123	0.553481	2.68378	0.536668	1.89637e-08	5.15488e-07
Nkain3	269513	29.6091	0.979425	1.16488	0.134943	0.462141	0.400462	0.592921
Cd2bp2	70233	2760.57	0.024802	0.11587	0.0214679	0.10781	0.830509	0.905587
Sapcd2	72080	949.669	1.90719	0.348678	1.75323	0.359304	4.50613e-08	1.0906e-06
Tecr	106529	5033.75	0.0910126	0.125399	0.0771725	0.115613	0.46797	0.652533
Tfg	21787	3852.35	-0.383297	0.119914	-0.335929	0.11475	0.00139139	0.00865979
Trpm3	226025	19.8637	0.699694	1.21694	0.0881986	0.445778	0.565317	0.728909
Mtarc2	NA	3098.47	-0.525285	0.154346	-0.437993	0.148798	0.00066578	0.00479981
Itih5	209378	816.87	-0.839535	0.47553	-0.344542	0.358949	0.0774846	0.195659
Adcy4	104110	10.7145	0.477749	0.77964	0.0999378	0.36768	0.540021	0.708966
Mical1	171580	939.233	-0.0662364	0.249952	-0.0403145	0.195213	0.791012	0.883168
Zc3hav1l	209032	310.041	0.905888	0.219807	0.744887	0.234682	3.7676e-05	0.000410417
Gbp5	229898	5.29225	0.072506	1.53754	0.00664185	0.465446	0.962388	0.980663
Wnk2	75607	393.682	1.68483	0.440536	1.31669	0.523205	0.000131045	0.00119482
Sec22a	317717	1114.71	-0.48651	0.144764	-0.411001	0.139026	0.000777385	0.00538844
Ahsa2	268390	1350.03	-0.250249	0.158695	-0.197591	0.142775	0.114815	0.257927
Tfeb	21425	471.243	-0.351198	0.251154	-0.21968	0.205097	0.162011	0.328852
Tgm1	21816	4535.88	0.752864	0.211914	0.590787	0.214099	0.000381324	0.00297107
Dynlt1f	100040531	13.3454	0.40478	0.860944	0.0749271	0.377577	0.638242	0.781233
Tlcd2	380712	225.819	-1.55735	0.427634	-1.16871	0.510737	0.000270745	0.00222115
Bend5	67621	4.25325	-0.388325	1.44746	-0.0386447	0.459637	0.788484	NA
Cbwd1	226043	676.456	-0.208689	0.126324	-0.177526	0.117293	0.09853	0.23192
Lrch2	210297	1.94346	2.5248	2.42722	0.130834	0.590802	0.298246	NA
Zdhhc6	66980	2465.14	0.332777	0.100621	0.301347	0.0969966	0.000942268	0.00630227
Cbx3	12417	9815.09	0.773192	0.164202	0.674369	0.169547	2.49212e-06	3.79021e-05
Fndc4	64339	29.8415	1.61608	0.483398	1.10162	0.57662	0.000828303	0.00567389
Slc25a28	246696	855.991	0.0620801	0.0984973	0.0557714	0.0933966	0.528516	0.700426
Gbp4	17472	17.7115	1.07709	0.766783	0.265131	0.447685	0.160114	0.32617
Cdkl3	213084	180.16	-0.1982	0.193825	-0.141993	0.165529	0.306509	0.499925
Etfrf1	67636	288.587	0.220794	0.188008	0.161024	0.162323	0.24024	0.427447
Atn1	13498	4295.69	0.0458014	0.164524	0.0351986	0.144288	0.780714	0.876957
Zfp111	56707	588.296	0.429862	0.256879	0.26918	0.213482	0.094248	0.224853
Sema3b	20347	1158.76	-0.582002	0.194132	-0.448757	0.184756	0.00271788	0.0150169
Rbm43	71684	240.247	0.568671	0.183777	0.447893	0.175608	0.00197237	0.0115667
S100a3	20197	87.1833	-0.0405045	0.294522	-0.0218064	0.216189	0.890615	0.941195
Kif18b	70218	1515.23	2.08312	0.237856	2.01576	0.236272	1.98959e-18	2.8231e-16
Hsh2d	209488	126.385	0.188653	0.325041	0.0944297	0.232004	0.561647	0.726082
Sgsm2	97761	1869.61	0.276849	0.16971	0.213168	0.151348	0.102826	0.238573
Sem1	20422	2338.63	-0.77051	0.276884	-0.517211	0.266162	0.00538933	0.0262179
Shd	20420	1.69865	-2.32965	2.42482	-0.119649	0.581962	0.336677	NA
Lcp1	18826	388.674	1.9856	0.416132	1.75081	0.442655	1.8281e-06	2.88888e-05
Gjb5	14622	119.641	-1.93661	0.300675	-1.82816	0.302561	1.18791e-10	5.16651e-09
Rnps1	19826	5061.3	0.183844	0.140509	0.151019	0.128095	0.190734	0.365835
Cyp2d9	13105	10.6497	-1.80451	1.35959	-0.229542	0.566985	0.184428	0.35833
Rab23	19335	660.871	0.628188	0.24773	0.428603	0.227497	0.0112198	0.0470831
Ext2	14043	2727.8	0.245484	0.130342	0.207469	0.120995	0.0596486	0.162479
Scin	20259	55.8123	-2.98164	0.95004	-1.38136	1.04375	0.00169852	0.0101832
Clec11a	20256	18.9805	-0.304226	0.523462	-0.0969877	0.301027	0.561118	0.725743
Map7d2	78283	51.2684	-0.0922853	0.60942	-0.0245791	0.31497	0.879635	0.934677
Ola1	67059	4483.06	-0.142206	0.111339	-0.124635	0.104504	0.201518	0.379539
Lrrc46	69297	19.961	0.156241	0.55482	0.0461853	0.303029	0.778245	0.875263
Slc25a51	230125	5139.07	-0.179933	0.170661	-0.136912	0.149871	0.291732	0.484336
Ubald2	319370	37.485	-0.0360054	0.446682	-0.0132781	0.271333	0.935755	0.966604
6720489N17Rik	211378	90.0284	1.60066	0.31621	1.44988	0.343227	4.1487e-07	7.75952e-06
Zfp703	353310	8616.94	-0.647169	0.264403	-0.425332	0.240293	0.0143785	0.0568661
Slc35g2	245020	39.2806	-0.376453	0.63491	-0.098069	0.331891	0.553232	0.719598
Clasp2	76499	2009.97	0.110804	0.151311	0.0882753	0.135361	0.46399	0.648909
Pak6	214230	1289.96	0.0786202	0.191286	0.0562912	0.162081	0.681066	0.81103
Smim19	102032	337.109	0.208124	0.194381	0.149017	0.166115	0.284304	0.476785
Heph	15203	3778.33	-0.433715	0.241831	-0.283258	0.205326	0.0728991	0.187492
Mgam	232714	15781.8	-0.326591	0.364439	-0.150318	0.253811	0.370175	0.563165
Sh3d19	27059	12959.3	-0.201241	0.22313	-0.133101	0.183262	0.36711	0.560024
Dab2	13132	5.60032	2.07184	1.44604	0.250582	0.599846	0.151925	0.315201
Arhgap44	216831	1638.82	-0.208686	0.289285	-0.115163	0.217283	0.470674	0.655325
Ppp1r32	67752	3.43398	0.629525	1.24855	0.076395	0.445509	0.614117	NA
Tead3	21678	857.31	-0.43172	0.172047	-0.338626	0.158737	0.0120964	0.0498712
Ctps2	55936	803.243	0.350152	0.163939	0.276286	0.149397	0.0326903	0.104497
Gps1	209318	4140.36	0.158894	0.128602	0.134079	0.118597	0.216624	0.399572
Cdh16	12556	17.7433	-2.02243	1.33316	-0.279362	0.605901	0.12926	0.281817
Shmt2	108037	7760.42	0.729645	0.200454	0.582606	0.201907	0.000272669	0.00223506
Ncor1	20185	10025.3	0.185555	0.179588	0.137961	0.156008	0.301496	0.494964
Dhrs3	20148	1156.32	1.50666	0.325309	1.32149	0.365871	3.63068e-06	5.2899e-05
Rs1	20147	8.53684	0.769121	1.03527	0.119519	0.429693	0.457532	0.642655
Rps7	20115	25410.8	-0.552431	0.249488	-0.365335	0.220251	0.0268108	0.0901116
D030068K23Rik	628686	9.06511	0.911611	1.49998	0.0891249	0.484777	0.543355	0.711164
Mpig6b	106722	37.888	1.04453	0.506975	0.441718	0.419449	0.0393677	0.119522
Cep131	12009	410.942	0.789411	0.230943	0.601384	0.234312	0.000630342	0.00459434
Masp1	17174	2.76579	1.13273	1.35628	0.129769	0.489469	0.403619	NA
Mas1	17171	4.38966	0.333871	1.50457	0.031575	0.464754	0.824388	NA
Mapkapk2	17164	6402.47	-0.307046	0.125492	-0.263771	0.11804	0.0144157	0.0569063
Ppp2r5c	26931	6242.85	0.192602	0.102115	0.172416	0.0970292	0.0592779	0.161859
Commd4	66199	867.325	-0.625042	0.239906	-0.434904	0.221993	0.00917785	0.0402386
Them5	66198	7.90193	-0.973588	0.960774	-0.172404	0.444123	0.310899	0.504522
Utp23	78581	535.049	-0.0323903	0.1518	-0.0257196	0.135294	0.831034	0.905758
Ppcs	106564	671.903	-0.36887	0.233902	-0.242733	0.196484	0.114789	0.257927
Mrpl19	56284	1888.35	0.184832	0.139869	0.152075	0.127618	0.186347	0.36029
Tctn2	67978	429.191	0.579658	0.232114	0.405217	0.212012	0.0125144	0.051189
Tppp3	67971	7.97641	-0.3579	1.0208	-0.0542264	0.401913	0.725883	0.839774
Ooep	67968	3.72264	1.67529	1.77537	0.13688	0.545092	0.34536	NA
U2surp	67958	5650.67	0.491459	0.138918	0.42078	0.134147	0.000403527	0.00313066
Plekhj1	78670	1519.66	-0.409595	0.209284	-0.290509	0.183751	0.050333	0.143521
Cux1	13047	5638.16	-0.00715878	0.183753	-0.00522444	0.156978	0.968923	0.983708
Mpv17	17527	624.887	-0.260345	0.178103	-0.195757	0.156741	0.143805	0.303482
Ankrd23	78321	93.9509	-0.0723182	0.351593	-0.033542	0.239749	0.837035	0.909839
Hsf3	245525	13.498	-1.38525	0.675175	-0.476695	0.537734	0.0401996	0.121265
Radil	231858	11.5954	-0.62153	0.728405	-0.144032	0.371236	0.393506	0.586776
Gm10653	677044	320.313	-0.452491	0.231293	-0.3055	0.200449	0.0504233	0.143686
Nanog	71950	6.00966	1.4514	1.47286	0.153793	0.522521	0.324412	0.517792
Nit1	27045	1472.61	-0.432019	0.11684	-0.383232	0.113044	0.000217711	0.00184636
Rnf25	57751	586.156	-0.323022	0.179656	-0.2439	0.159784	0.0721765	0.186066
Tmem33	67878	4236.46	0.0992595	0.141038	0.0810964	0.127697	0.48157	0.664439
Osgin1	71839	252.471	0.280322	0.183192	0.208481	0.160786	0.125965	0.27657
Snora65	104367	49.6047	0.130985	0.56564	0.0378738	0.305116	0.816872	0.897574
Nfix	18032	3745.03	0.980083	0.335743	0.63232	0.344007	0.0035099	0.0184752
Stk35	67333	3521.52	0.462926	0.142597	0.391237	0.136338	0.00116875	0.00750164
Pex26	74043	2130.26	-0.119243	0.121243	-0.102166	0.112455	0.325361	0.518656
Stard7	99138	5603.93	0.926947	0.156383	0.851547	0.164809	3.07767e-09	1.00768e-07
Stat5b	20851	1011.64	0.227464	0.145297	0.185282	0.132367	0.117462	0.261926
Ubac1	98766	1106.52	0.348506	0.147809	0.2859	0.13699	0.0183833	0.0680767
Stat5a	20850	339.91	0.476639	0.195352	0.356036	0.178343	0.0146913	0.0577026
Eva1c	70967	672.385	0.751822	0.246418	0.541852	0.242109	0.00228082	0.0130014
Dab1	13131	8.58766	0.373202	1.19157	0.047159	0.427536	0.754127	0.858591
Clba1	217887	454.941	-0.743838	0.254019	-0.523764	0.246595	0.00340841	0.0180283
Ifi27l2b	217845	142.934	-0.550509	1.13516	-0.0746113	0.427318	0.627705	0.774827
Mical3	194401	3007.1	-0.400677	0.294492	-0.224899	0.230175	0.173649	0.343947
Gm10516	100038712	53.5332	-0.703674	0.399919	-0.328983	0.310366	0.0784853	0.197399
Cilk1	NA	3303.33	0.173232	0.13728	0.143321	0.125498	0.206989	0.386992
Slc38a10	72055	5988.32	0.174864	0.140292	0.143637	0.127821	0.212608	0.39456
Zfp451	98403	1059.79	0.359168	0.174182	0.27658	0.15724	0.0392049	0.119152
Bloc1s4	117197	255.276	-0.492514	0.247428	-0.321669	0.213322	0.0465318	0.135709
Abhd17c	70178	5336.69	-0.304045	0.113898	-0.267634	0.108232	0.00759776	0.0348111
Acad10	71985	341.596	-0.278262	0.296132	-0.152067	0.2233	0.347394	0.540357
Snx10	71982	1780.45	0.258836	0.183893	0.191641	0.160616	0.159268	0.324938
Sh2d4a	72281	3386.31	0.126591	0.160122	0.0986762	0.14181	0.42918	0.618216
Metrn	70083	666.759	0.663215	0.22643	0.484846	0.216701	0.00340052	0.0180037
Rab43	69834	2606.14	-0.340684	0.152864	-0.275836	0.140703	0.0258362	0.0878492
Abcb8	74610	3336.89	0.145964	0.120022	0.125533	0.111642	0.223929	0.408341
Optn	71648	2274.5	-0.630309	0.133363	-0.560573	0.133648	2.28703e-06	3.51128e-05
Sidt2	214597	5655.52	-0.118987	0.152695	-0.0944952	0.136434	0.435837	0.62397
Pum1	80912	6568.98	0.149033	0.11959	0.128313	0.111314	0.21269	0.394663
Oxr1	170719	2832	0.105724	0.111936	0.0924341	0.104814	0.34491	0.53793
Gm11545	217122	614.574	-0.0769846	0.363875	-0.0346191	0.244354	0.832444	0.906751
Zfat	380993	359.582	0.0442818	0.198081	0.0310928	0.166055	0.823105	0.901519
Mecp2	17257	2157.47	0.450611	0.212736	0.319618	0.188567	0.0341609	0.107969
Efcab12	212516	14.6509	0.480414	0.714339	0.111153	0.355678	0.501246	0.679364
Gnb1l	13972	426.681	0.857256	0.172021	0.756188	0.180924	6.24676e-07	1.11402e-05
Ap1b1	11764	4321.66	0.233263	0.155633	0.185301	0.140185	0.133926	0.28874
Tbc1d4	210789	658.862	1.41406	0.22292	1.33766	0.23466	2.24866e-10	9.20306e-09
B4galnt1	14421	2834.6	-0.0621315	0.221392	-0.0409266	0.17985	0.778987	0.875759
Prickle2	243548	1.9928	2.27566	2.15261	0.142659	0.582125	0.290437	NA
Gpr161	240888	83.8309	0.494208	0.664952	0.124367	0.347074	0.457346	0.642598
Gm4297	100043216	2.99307	-0.737989	1.59025	-0.065963	0.484476	0.642597	NA
Gm2030	100039065	4.93418	1.27495	1.91396	0.0902541	0.526973	0.505326	NA
Carmil1	68732	3635.47	-0.369362	0.179761	-0.28088	0.161648	0.0399044	0.120699
Myo1b	17912	2657.99	-0.0081117	0.165751	-0.00621132	0.145043	0.960968	0.979934
Rngtt	24018	1174.81	-0.15766	0.147969	-0.126955	0.133381	0.286654	0.479379
Larp4b	217980	10545.1	-0.00373595	0.177233	-0.00277475	0.152741	0.983182	0.991995
Sh2b3	16923	1176.32	0.332102	0.139688	0.277082	0.13012	0.0174323	0.0655623
Ap4s1	11782	265.006	0.0375967	0.330657	0.0183883	0.231325	0.909473	0.951668
Ntng2	171171	3.28571	-0.716926	1.25058	-0.0874611	0.450547	0.566459	NA
Stk26	70415	32.8251	-1.83929	0.736355	-0.734102	0.705456	0.0124954	0.0511256
LOC666331	666331	5.69437	0.0116571	2.00735	0.000745105	0.507501	0.995367	0.997489
Ubap2l	74383	8215.32	0.219318	0.107364	0.194515	0.101718	0.0410766	0.123292
Tsen34	66078	3184.46	-0.0757713	0.149208	-0.0606148	0.133591	0.611577	0.762443
Sct	20287	23.7385	-1.65052	0.597852	-0.841816	0.6438	0.00576675	0.0277849
Nup98	269966	9314.03	0.495378	0.251961	0.319831	0.216202	0.0492881	0.141225
Nbr1	17966	7178.08	-0.0291978	0.123147	-0.0248599	0.113645	0.812581	0.895425
Fen1	14156	3014.12	1.22622	0.15054	1.18547	0.155869	3.77774e-16	4.04719e-14
Xpo6	74204	4674.78	-0.00928597	0.135065	-0.00768566	0.122879	0.945187	0.972212
Bak1	12018	7338.38	-0.370682	0.141593	-0.309458	0.132641	0.0088462	0.039081
Mybl2	17865	3756.28	1.62416	0.29121	1.50656	0.307576	2.44293e-08	6.39022e-07
Vamp2	22318	639.82	0.0536165	0.242698	0.0332833	0.191354	0.825156	0.903067
Vamp1	22317	133.639	0.142054	0.362723	0.0642838	0.245184	0.695331	0.819989
Ahi1	52906	126.23	0.689502	0.328687	0.387173	0.280528	0.0359274	0.111732
Arpc4	68089	9412.02	-0.552421	0.158625	-0.459114	0.153728	0.000496641	0.00373763
Agxt	11611	3.03011	-0.0234684	1.63636	-0.00198278	0.475643	0.988557	NA
Vps8	209018	1003.99	0.301738	0.156545	0.240903	0.142423	0.0539198	0.150818
Mapk10	26414	2.96332	-0.577876	1.86019	-0.0414098	0.501795	0.756063	NA
Pccb	66904	1303.12	-0.0721992	0.139456	-0.0591707	0.126359	0.604654	0.757442
Bpgm	12183	1680.42	-0.400012	0.163651	-0.318409	0.150995	0.0145137	0.0571668
2310057M21Rik	68277	408.406	0.284228	0.161413	0.223715	0.145569	0.0782594	0.197069
Ubr7	66622	1693.83	0.613899	0.115017	0.561245	0.115299	9.42619e-08	2.07775e-06
Lbh	77889	540.488	-0.344078	0.340413	-0.168971	0.245793	0.312128	0.505567
Hspa13	110920	1872.26	0.0704264	0.135091	0.0583317	0.123044	0.60214	0.755787
Tspyl4	72480	47.8114	1.62388	0.438831	1.23453	0.524398	0.000215209	0.0018294
Atp12a	192113	18.4932	3.97211	0.991998	2.45956	1.0902	6.22415e-05	0.000631957
Cutc	66388	232.563	0.369732	0.210663	0.259189	0.182441	0.0792441	0.198479
Sprtn	244666	1685.77	-0.127713	0.155104	-0.100847	0.138253	0.410278	0.601988
Prkd2	101540	856.717	-0.305002	0.153904	-0.245194	0.14052	0.0475054	0.137715
Ube2d2a	56550	6384.91	-0.376561	0.123035	-0.327647	0.117303	0.00220887	0.0126407
Tdo2	56720	2.49951	1.33309	2.40461	0.0666375	0.548188	0.579312	NA
Sult1b1	56362	60.1775	0.120497	0.555962	0.0354752	0.302476	0.828414	0.904526
Polr3k	67005	1968.63	-0.0618747	0.183875	-0.0451777	0.157249	0.736491	0.846134
Tsc22d4	78829	2635.26	-0.403053	0.165314	-0.319699	0.152386	0.0147644	0.0578274
Asb3	65257	597.05	-0.214064	0.168276	-0.16436	0.148854	0.203337	0.381955
Wdr72	546144	176.783	-1.04683	0.315854	-0.74301	0.343011	0.000918731	0.00616863
Eefsec	65967	954.34	0.417324	0.139926	0.352104	0.132618	0.00285951	0.0156656
Ccdc57	71276	124.702	0.80107	0.212559	0.640092	0.219061	0.000164106	0.00145351
Arhgap4	171207	11.5887	-0.0271461	0.768784	-0.00559268	0.348982	0.971832	0.985152
Mtf2	17765	1639.24	-0.019944	0.147875	-0.015993	0.132429	0.892714	0.942525
Cxxc5	67393	121.057	-0.0958095	0.711078	-0.0215469	0.337671	0.892819	0.942528
Nmnat3	74080	195.718	-0.753215	0.309615	-0.458774	0.282404	0.0149848	0.0583921
St3gal6	54613	572.885	-0.0979173	0.307269	-0.0510433	0.222378	0.749977	0.855757
Rock1	19877	8228.48	0.0387158	0.213721	0.0260354	0.175323	0.856249	0.920433
Atpif1	11983	2972.99	-0.284435	0.238202	-0.18232	0.19465	0.232443	0.418008
Hyal1	15586	807.834	0.105253	0.288183	0.0577808	0.214114	0.71494	0.832981
Kitl	17311	8216.44	0.373514	0.17048	0.291016	0.155092	0.028455	0.0945042
Krba1	77827	678.284	0.215348	0.151418	0.172615	0.136752	0.154966	0.319451
Pik3cd	18707	33.6223	-1.12391	0.649114	-0.355278	0.454232	0.0833704	0.205917
Nfe2l1	18023	9903.16	-0.325541	0.150945	-0.26427	0.138802	0.03103	0.100461
Btbd6	399566	500.65	-0.548206	0.183227	-0.429922	0.173829	0.00277192	0.0152749
Lpp	210126	11002.5	0.0403013	0.289711	0.0219809	0.214044	0.889364	0.940415
Wac	225131	5472.72	0.0828577	0.151307	0.065946	0.135156	0.583958	0.742845
Setdb1	84505	2804.32	0.280107	0.105395	0.250363	0.100611	0.00786795	0.0357717
Chn2	69993	1033.47	0.198738	0.149043	0.160037	0.134724	0.182392	0.355655
Rnpep	215615	9980.85	-0.0626942	0.0911409	-0.0571369	0.08704	0.491527	0.672235
2810459M11Rik	72792	156.405	0.748467	0.536954	0.256896	0.353477	0.163344	0.330542
Gm10548	633395	7.2862	-0.094898	0.908217	-0.0162427	0.376107	0.916782	0.956088
Yars2	70120	1053.58	0.447478	0.234288	0.299303	0.201892	0.0561396	0.155475
Nudt12os	75039	1.96953	1.8897	1.71524	0.166739	0.562304	0.270586	NA
Fam49b	223601	3206.02	-0.274013	0.131861	-0.231341	0.122665	0.0377048	0.115905
Cacna1g	12291	5.15412	-2.02333	1.13048	-0.379124	0.645791	0.0734861	0.188469
Bcar1	12927	3793.34	-0.378185	0.120042	-0.331165	0.114759	0.00163022	0.00985576
Elavl4	15572	2.89128	1.18382	1.67486	0.101296	0.510998	0.479677	NA
Gm4262	100043147	129.885	-0.0378197	0.325703	-0.0187386	0.229342	0.90756	0.950621
4930556M19Rik	75259	51.7131	0.573054	0.605127	0.163057	0.342549	0.34364	0.536529
Kdm6a	22289	2427.2	-0.118228	0.243914	-0.0733454	0.192779	0.627881	0.774945
Mettl1	17299	638.015	0.260522	0.302911	0.139449	0.225477	0.389755	0.582673
Dnajc2	22791	3854.51	0.32556	0.148785	0.265661	0.137132	0.0286602	0.0948828
Mid1	17318	959.208	0.614969	0.257513	0.406699	0.232066	0.0169352	0.064123
Bcl11a	14025	453.399	-0.027624	0.438862	-0.0103678	0.268906	0.949811	0.974353
Tpx2	72119	4524.01	1.899	0.218183	1.8439	0.217845	3.21186e-18	4.4148e-16
1700001G11Rik	69303	2.20101	-1.74861	1.73643	-0.148985	0.550325	0.313927	NA
Mad2l1bp	66591	461.914	-0.359262	0.21268	-0.249995	0.183174	0.091179	0.219656
Tars2	71807	2025.38	0.278652	0.121171	0.241023	0.114001	0.0214674	0.0764371
Mrps34	79044	1419.63	0.0586467	0.17633	0.0436945	0.15231	0.739439	0.84805
Pycard	66824	294.56	-1.52342	0.542778	-0.823444	0.590589	0.00500496	0.0246943
Ints12	71793	1386.33	-0.2574	0.135762	-0.215044	0.125491	0.0579645	0.159528
Trnau1ap	71787	736.615	-0.125145	0.206045	-0.0862427	0.171671	0.543605	0.711196
Krt20	66809	3727.04	-3.58914	0.838421	-2.55311	0.878032	1.86193e-05	0.000221818
Rreb1	68750	4995.98	-0.256988	0.2035	-0.180479	0.173226	0.206646	0.386549
Ipcef1	320495	3.45209	0.980792	1.27129	0.120418	0.470961	0.440416	NA
Gnpda1	26384	246.928	0.0433513	0.228693	0.0279703	0.183779	0.849653	0.916249
Ksr1	16706	722.976	-0.97209	0.228338	-0.808574	0.248154	2.06966e-05	0.000243578
Thbs3	21827	20.7005	0.557656	0.528615	0.184152	0.323729	0.291454	0.484151
Sart1	20227	4433.96	0.0911987	0.111948	0.079703	0.104767	0.415272	0.606568
Cuta	67675	1083.56	-0.150154	0.248194	-0.0922511	0.195633	0.545189	0.712477
Syt17	110058	20.0253	-0.884983	0.750862	-0.210519	0.409981	0.238548	0.425917
Amdhd2	245847	1282.47	-0.605563	0.177473	-0.489147	0.172812	0.000644545	0.00466518
Gprasp1	67298	420.887	0.377074	0.229597	0.251473	0.194442	0.100522	0.234862
Zfp7	223669	1548.68	-0.160563	0.114814	-0.139773	0.107495	0.161977	0.328848
Fam178b	381337	35.6566	1.00886	0.655905	0.298514	0.424913	0.124021	0.272958
Syce2	71846	162.42	0.435905	0.296846	0.245112	0.234127	0.14198	0.300501
Vezt	215008	2066.25	-0.817615	0.105243	-0.779684	0.10778	7.92142e-15	7.0375e-13
Stil	20460	1263.2	0.719529	0.201775	0.570651	0.202231	0.000362486	0.0028502
Tbl2	27368	1641.9	0.882249	0.181137	0.772541	0.191747	1.11246e-06	1.85878e-05
Rrm2	20135	6508.43	1.29378	0.195093	1.22736	0.205731	3.31998e-11	1.56544e-09
St6galnac2	20446	250.352	-1.20687	0.476368	-0.617223	0.467596	0.0112937	0.0472843
St3gal1	20442	1563.06	1.52772	0.235739	1.45156	0.245024	9.1385e-11	4.05939e-09
Zfp317	244713	1505.07	0.266097	0.169881	0.204543	0.151182	0.117261	0.261663
Pdia6	71853	11036.8	-0.258417	0.144526	-0.21147	0.132333	0.0737703	0.188909
Mrpl1	94061	1127.19	0.13519	0.162817	0.104692	0.143799	0.40636	0.597986
Dcaf7	71833	8278.21	0.295945	0.147212	0.241554	0.135188	0.0443959	0.130862
Ccdc163	68394	312.903	0.296828	0.205335	0.208538	0.175789	0.148296	0.310033
2410004B18Rik	66421	350.629	-0.165197	0.304108	-0.0872323	0.2225	0.586979	0.744972
Ccdc34	68201	3204.88	-0.412903	0.248831	-0.263275	0.207801	0.097042	0.229649
Rabggtb	19352	1648.37	0.0713009	0.230668	0.0457875	0.185075	0.757241	0.860407
Pex11b	18632	606.412	-0.0128692	0.188419	-0.00927403	0.159956	0.945546	0.972343
Dand5	23863	40.1352	-0.29677	0.424913	-0.117307	0.272546	0.484911	0.666713
Mir22hg	100042498	409.752	-1.07654	0.320004	-0.770465	0.351494	0.000767819	0.00533992
AU019990	767814	2.38247	1.08599	1.60843	0.0977076	0.501824	0.49956	NA
Mrps12	24030	566.149	-0.120677	0.224465	-0.0790203	0.182276	0.590839	0.747593
Exoc1	69940	2066.37	-0.204345	0.113169	-0.178902	0.106481	0.0709714	0.183897
Lrrc75a	192976	1036.02	-0.260902	0.187021	-0.191619	0.16276	0.163003	0.330131
Slc23a2	54338	2332.72	-0.796945	0.19811	-0.655963	0.204937	5.75229e-05	0.000589387
Atg13	51897	2132.27	0.0670876	0.14797	0.0538238	0.132645	0.65027	0.789471
Setd2	235626	4118.93	0.342368	0.158029	0.273803	0.144701	0.0302737	0.0988323
Nhsl1	215819	8113.27	0.011248	0.263051	0.00659594	0.201444	0.965893	0.982756
Cops7a	26894	4490.4	0.245074	0.117866	0.212948	0.110812	0.0375935	0.115723
Cops6	26893	3700.08	-0.146394	0.120363	-0.125808	0.111921	0.223883	0.408341
Rpl21	19933	16139.6	-0.460925	0.239425	-0.305058	0.205983	0.0542127	0.151492
Derl3	70377	12.6552	-0.872721	0.757276	-0.204671	0.408747	0.249137	0.437604
Kctd18	51960	326.348	0.0203835	0.213001	0.0137312	0.174839	0.923762	0.959251
Inppl1	16332	5766.39	-0.10929	0.167544	-0.0834914	0.146793	0.514201	0.689418
Trp63	22061	34.9993	3.74699	0.797352	2.82865	0.7973	2.61065e-06	3.94576e-05
Mocs2	17434	1088.11	-0.269118	0.19598	-0.19317	0.168861	0.169693	0.338303
Rnf34	80751	904.027	-0.205311	0.150345	-0.164878	0.135792	0.172065	0.341737
Ttc39a	230603	1481.32	-0.112727	0.197528	-0.0794651	0.166324	0.568212	0.731412
Tmc7	209760	268.993	-1.5978	0.336301	-1.41737	0.372554	2.02316e-06	3.15943e-05
Nkd2	72293	12.5401	1.18563	0.879148	0.250353	0.474245	0.17746	0.349122
Matn2	17181	190.182	-0.977042	0.818678	-0.213438	0.432281	0.232698	0.418212
Tmub1	64295	475.328	-0.0745709	0.157952	-0.0583355	0.139851	0.636846	0.780785
Folh1	53320	2.70811	4.51687	2.34022	0.300689	0.757731	0.0535933	NA
Sdf2l1	64136	2570.83	0.0451504	0.176287	0.0336332	0.152215	0.797859	0.88707
Ulk2	29869	1157.27	-0.204424	0.223319	-0.135179	0.183459	0.359986	0.553627
Rhbg	58176	15.5812	-0.251434	0.763285	-0.0526634	0.352352	0.741845	0.850141
Ralgps2	78255	4042.64	-0.20733	0.128342	-0.175542	0.118892	0.106215	0.243402
Tiam1	21844	3859.08	0.300183	0.227174	0.198806	0.189095	0.186376	0.36029
Ypel1	106369	87.9164	0.255857	0.412848	0.103513	0.266564	0.535431	0.7051
Klhl22	224023	332.557	0.32451	0.30132	0.176166	0.228131	0.281497	0.473877
Ndrg2	29811	576.566	0.0381189	0.474107	0.013232	0.279415	0.935918	0.966704
Man2c1	73744	1574.44	0.279744	0.0944938	0.25526	0.0910092	0.00307193	0.0166078
Setd6	66083	839.927	0.147199	0.160374	0.114792	0.142225	0.358697	0.552453
Sis	69983	6.64429	-0.355133	0.967515	-0.0572432	0.393257	0.713577	0.832278
Porcn	53627	224.024	-0.304321	0.219437	-0.205993	0.184726	0.165493	0.333044
Gm12250	631323	7.95103	0.0213595	0.703202	0.00485674	0.335342	0.975768	0.988033
Satb2	212712	1345.4	0.554275	0.315139	0.306781	0.254779	0.0786065	0.197546
Mark3	17169	4518.35	-0.267791	0.117197	-0.233411	0.110536	0.0223154	0.0788009
Itgb3	16416	14.7284	-4.75792	1.18294	-2.61643	1.33119	5.76756e-05	0.000590536
Zkscan3	72739	1313.51	-0.295794	0.171304	-0.227356	0.15302	0.0842181	0.207448
Ripk4	72388	4639.35	-0.644435	0.117587	-0.589796	0.118467	4.24099e-08	1.03503e-06
Pde1a	18573	2.63599	0.739176	1.74782	0.05808	0.497248	0.672358	NA
Enpp4	224794	1246.92	0.799145	0.158454	0.708984	0.164484	4.57372e-07	8.52161e-06
Gimap8	243374	18.9661	-3.23322	0.716234	-2.50271	0.727155	6.3557e-06	8.67877e-05
Fbf1	217335	1922.66	0.600602	0.183638	0.477561	0.17765	0.00107329	0.00700307
Atraid	381629	704.31	0.395687	0.209887	0.279383	0.183346	0.059398	0.162065
Dock9	105445	3084.67	0.0810046	0.146701	0.0652208	0.131788	0.580827	0.740649
Wdr76	241627	1068.83	1.41956	0.193029	1.36594	0.199558	1.92171e-13	1.35262e-11
Paqr7	71904	375.281	0.33779	0.364577	0.155711	0.254583	0.354173	0.547563
Phf23	78246	2168.81	-0.437057	0.122141	-0.383943	0.117865	0.000345861	0.0027372
Ms4a8a	64381	1501.85	-0.23503	0.363133	-0.107155	0.248491	0.517485	0.692492
Tpm1	22003	19578.9	-0.17229	0.158998	-0.135046	0.141585	0.278544	0.471358
Gramd4	223752	2462.3	-0.446654	0.125737	-0.390084	0.121271	0.000381896	0.00297393
Polk	27015	1334.42	-0.314872	0.169069	-0.244025	0.152006	0.0625484	0.167987
Syne1	64009	819.825	-0.947476	0.163194	-0.867174	0.172774	6.40489e-09	1.95433e-07
Dbi	13167	3424.22	-0.728955	0.27539	-0.481689	0.258682	0.00812113	0.0366444
Daxx	13163	1463.87	-0.0709468	0.108087	-0.0624949	0.101507	0.511576	0.687255
Cyp1a1	13076	6.88329	-1.42704	1.01374	-0.263454	0.52151	0.15922	0.324938
Eif4ebp3	108112	250.194	0.328563	0.196735	0.237376	0.171545	0.094903	0.225827
Mprip	26936	11830	-0.123656	0.129277	-0.104018	0.11885	0.338809	0.531952
Epc1	13831	1370.98	0.414848	0.161799	0.332576	0.150151	0.010348	0.0441622
Dnm1l	74006	6967.36	0.00662891	0.078163	0.00618173	0.0754808	0.932413	0.964516
Exoc3l4	74190	928.275	-0.140595	0.274656	-0.0802545	0.208542	0.608726	0.760358
Klk1	16612	25.0867	-0.147084	0.649477	-0.0366222	0.32522	0.82084	0.900124
Rfc1	19687	4250.12	0.537312	0.124418	0.47726	0.122475	1.57014e-05	0.000190959
Rbp4	19662	23.5724	1.80662	0.739882	0.698099	0.691265	0.0146156	0.0574762
Rbp1	19659	273.026	-1.35058	0.410828	-0.922581	0.475371	0.00101099	0.00665918
Zfp850	100043772	462.354	0.442636	0.202182	0.322235	0.180997	0.0285749	0.0947079
Tnip1	57783	4923.51	-0.592548	0.186434	-0.46694	0.179384	0.00148126	0.00912169
Smarcd1	83797	1057.68	0.128532	0.1271	0.108692	0.117173	0.311888	0.505428
Lpcat1	210992	1006.9	0.561684	0.152496	0.474064	0.14881	0.000230263	0.00193034
Dnm1	13429	53.0747	-0.479118	0.614036	-0.13162	0.33512	0.435227	0.623526
Secisbp2l	70354	4223.15	0.0025681	0.165479	0.00196784	0.144855	0.987618	0.994114
Rragd	52187	21.4457	-0.797294	0.630841	-0.229404	0.378843	0.20628	0.385965
Lrp8	16975	2404.2	0.362205	0.146255	0.298788	0.136147	0.0132667	0.0534279
Hsf4	26386	12.8244	-0.44336	0.665321	-0.110612	0.343043	0.505165	0.682296
Ampd3	11717	457.039	0.163378	0.477057	0.0566488	0.282476	0.731997	0.843501
Mgst2	211666	670.427	-0.240356	0.238466	-0.153045	0.19306	0.31349	0.506804
Sh3bp1	20401	174.458	-0.61127	0.681298	-0.152893	0.36171	0.369605	0.562593
Usf1	22278	1856.22	-0.409183	0.124314	-0.35654	0.11912	0.000996491	0.00659981
Wdr44	72404	569.923	-0.382281	0.136881	-0.323069	0.129097	0.00522537	0.0255568
Adamts10	224697	47.4234	0.938912	0.367138	0.541329	0.350675	0.0105463	0.0448904
Col26a1	140709	9.24508	2.36207	1.18845	0.454539	0.722918	0.0468639	0.136398
C2cd6	73463	3.63324	0.599974	1.91001	0.0414474	0.505895	0.753429	NA
Itpa	16434	1844.27	-0.36598	0.254871	-0.227249	0.20798	0.151018	0.313751
Gm2026	100039060	7.3097	-0.596731	0.899521	-0.107338	0.396753	0.507082	0.683822
Rint1	72772	1098.12	0.466976	0.126194	0.408697	0.122201	0.000215205	0.0018294
Vasp	22323	14495.4	-0.678934	0.13175	-0.611546	0.133442	2.56074e-07	5.05556e-06
Pla2g4a	18783	1783.26	1.07124	0.321541	0.761102	0.351922	0.000863585	0.00586867
Igfbp7	29817	55.8129	-1.77682	0.993154	-0.384889	0.609975	0.0736044	0.188665
Rgl2	19732	1389.42	0.176413	0.16095	0.137627	0.143036	0.273047	0.465025
Ptpra	19262	2692.67	-0.0080491	0.13112	-0.00672539	0.119856	0.951051	0.975137
Rabggta	56187	1646.34	-0.220571	0.137723	-0.182873	0.126447	0.109253	0.248489
Ccdc186	213993	1774.34	-0.0284693	0.164285	-0.0218869	0.144069	0.862422	0.924749
Slc16a11	216867	47.2643	-1.76467	0.559609	-1.0915	0.659692	0.00161376	0.00976837
Timm10b	14356	789.334	-0.173655	0.265063	-0.102036	0.204728	0.512374	0.687919
Arvcf	11877	506.283	-0.586846	0.184263	-0.464067	0.177224	0.00144837	0.00896464
Syt8	55925	2460.63	0.201379	0.228612	0.131194	0.186369	0.378385	0.570948
Palld	72333	3430.77	-0.446324	0.166962	-0.355487	0.155504	0.00751304	0.0345289
Csde1	229663	28249.6	0.217084	0.210513	0.148887	0.17631	0.30244	0.495843
Dctn6	22428	729.395	-0.678608	0.192245	-0.542172	0.190615	0.000415699	0.00321483
Slc26a1	231583	16.3336	-0.0610573	0.599452	-0.0165419	0.31222	0.918872	0.957377
Fgd4	224014	2031.45	0.330049	0.184245	0.246504	0.163217	0.0732357	0.188059
Tpk1	29807	713.915	-0.103302	0.19638	-0.0730161	0.165501	0.598868	0.753628
Mgme1	74528	448.714	1.3346	0.253652	1.21386	0.278088	1.42859e-07	3.01661e-06
St7	64213	533.253	0.596351	0.203006	0.451839	0.192747	0.00330752	0.017575
Azin2	242669	29.606	-1.5525	0.472352	-1.04224	0.559014	0.00101352	0.00667132
Ddit3	13198	118.105	0.0826584	0.582067	0.0231311	0.308289	0.887073	0.939019
Ltbp1	268977	347.548	-1.13092	0.482395	-0.539088	0.443207	0.019058	0.0697851
Cc2d2a	231214	75.3856	0.351268	0.543337	0.108248	0.308908	0.517955	0.692731
Dmp1	13406	3.8481	0.108585	1.47789	0.0104629	0.458981	0.94143	NA
Gpr135	238252	25.1853	0.985126	0.654054	0.289757	0.419247	0.13202	0.285857
Ffar4	107221	429.479	1.44082	0.475478	0.883411	0.539646	0.00244353	0.0137195
Aida	108909	2123.32	-0.266585	0.110985	-0.235383	0.105271	0.0163059	0.0622419
A730020M07Rik	100503044	13.1627	-1.33127	0.746423	-0.379598	0.513527	0.0745002	0.189988
Homer3	26558	1567.4	-0.828151	0.199467	-0.687819	0.208437	3.29835e-05	0.000365731
Hint3	66847	417.634	0.129298	0.207961	0.0886585	0.172879	0.53411	0.704267
Etfdh	66841	1949.45	-0.431858	0.0920396	-0.400265	0.0903076	2.70423e-06	4.06611e-05
Alg6	320438	872.12	0.10814	0.189621	0.0778731	0.161329	0.568479	0.731626
Slc44a5	242259	1.64763	0.203567	1.86065	0.0144841	0.496787	0.91288	NA
Tspan2	70747	152.043	0.102293	0.494754	0.0340404	0.286011	0.836201	0.90928
Rufy3	52822	1152.29	-0.0030488	0.197847	-0.00214117	0.165802	0.987705	0.994114
Als2	74018	1501.71	0.300302	0.354673	0.141114	0.2486	0.397162	0.589753
Vgll1	170828	2.96762	1.94569	2.10747	0.123488	0.563879	0.355886	NA
Nus1	52014	7188.32	-0.118344	0.128201	-0.0997812	0.117971	0.35595	0.549552
Cttnbp2nl	80281	4354.78	-0.841733	0.177294	-0.732441	0.186063	2.05766e-06	3.2019e-05
Mettl18	69962	183.017	0.379568	0.266024	0.229216	0.214708	0.153633	0.3175
Tm4sf1	17112	3235.31	-1.40434	0.539903	-0.697587	0.548593	0.00929289	0.040539
Ubap1	67123	2623	-0.59037	0.0956061	-0.553454	0.0957264	6.61533e-10	2.50352e-08
Slc2a4rg-ps	329584	176.883	0.558166	0.373352	0.26517	0.278781	0.134911	0.290091
Retreg1	66270	1673.38	-0.250178	0.148489	-0.202608	0.135193	0.0920233	0.22113
Fhl1	14199	41.9727	3.41518	0.589916	2.91384	0.57219	7.06956e-09	2.13258e-07
Hnrnpf	98758	34315.3	0.0447813	0.119175	0.038482	0.110507	0.707096	0.8279
Sfxn4	94281	7.81283	0.0467878	0.865864	0.00844332	0.367917	0.956907	0.97812
Sfxn3	94280	2789.67	-0.279004	0.23234	-0.181605	0.191146	0.229813	0.415071
Camsap2	67886	3035.02	-0.0177903	0.222697	-0.0116665	0.180354	0.936328	0.966889
A930033H14Rik	320700	9.3483	-0.113747	0.707286	-0.0257469	0.337149	0.872234	0.930769
Psmc5	19184	4585.41	-0.290904	0.147173	-0.237329	0.135043	0.0480854	0.138871
Fli1	14247	4.47303	-1.20725	1.35732	-0.139452	0.49602	0.373769	NA
Peg12	27412	11.6332	0.847604	0.736917	0.204278	0.40223	0.25006	0.438486
Rad18	58186	1130.77	0.914873	0.191229	0.796155	0.204087	1.71679e-06	2.73971e-05
Mrpl53	68499	969.305	-0.516801	0.248011	-0.33937	0.215874	0.0371803	0.114771
Nadsyn1	78914	608.722	-0.0170838	0.232963	-0.0108885	0.185998	0.941541	0.970147
Lrrc40	67144	1374.95	0.397453	0.109819	0.355891	0.106121	0.000295558	0.00239371
Hmx1	15371	2.77006	-0.120209	1.71457	-0.00955149	0.483507	0.944106	NA
Cxcl11	56066	3.66038	-3.51898	2.16181	-0.246514	0.681876	0.103568	NA
4933439C10Rik	74476	129.859	-0.0142799	0.398024	-0.00589634	0.255775	0.97138	0.985123
Pdcd4	18569	1812.84	0.677491	0.264132	0.451127	0.244184	0.0103184	0.0440747
Pik3c2g	18705	20.099	1.33025	0.926721	0.272769	0.504314	0.151163	0.313961
Zeb2	24136	6.53798	1.31142	1.4584	0.138555	0.509585	0.368534	0.561433
BC031181	407819	1968.32	-0.813698	0.194571	-0.678867	0.202569	2.88933e-05	0.000325328
Cyp39a1	56050	445.976	-0.110708	0.196006	-0.0783593	0.165359	0.572196	0.734658
Rpap3	71919	1050.81	0.316908	0.14423	0.261141	0.13336	0.028003	0.0931939
Armcx3	71703	30.2107	-0.744407	0.683015	-0.191534	0.378851	0.275765	0.468123
Lama1	16772	5.26833	0.550139	1.49532	0.0528501	0.469163	0.712942	0.831871
Fanca	14087	1157.19	2.19824	0.230483	2.13332	0.228625	1.46266e-21	3.55183e-19
Naa30	70646	2546.66	-0.0571686	0.148903	-0.045748	0.13328	0.701029	0.823908
Rap1gap	110351	922.666	0.643576	0.408572	0.287624	0.302961	0.115214	0.258439
Chchd6	66098	385.137	-0.221186	0.252491	-0.135187	0.199846	0.381022	0.573861
Zfp57	22715	434.85	0.246393	0.292421	0.135419	0.220166	0.399453	0.592069
Rapgef4	56508	7.63855	0.0292431	0.816582	0.00563364	0.35845	0.971433	0.985123
Zbed4	223773	2211.12	0.0286769	0.145271	0.0231486	0.130538	0.843512	0.913413
Gtf2h3	209357	1523.79	0.175119	0.111418	0.153662	0.104785	0.116014	0.259674
Fcgrt	14132	47.5724	-2.16291	0.476884	-1.84967	0.509799	5.74667e-06	7.92138e-05
Mapk1	26413	9668.17	0.0128879	0.0600533	0.012356	0.0588014	0.830073	0.90546
Ahcyl1	229709	12159.5	-0.0740309	0.126742	-0.0625509	0.116597	0.559149	0.724224
Rgs17	56533	19.1454	-3.86249	1.01062	-2.24902	1.13008	0.000132432	0.00120596
Mzf1	109889	27.3708	0.864618	0.508045	0.331956	0.37142	0.0887826	0.215414
Cdk2ap1	13445	5099.9	-0.237368	0.146001	-0.193181	0.133072	0.103993	0.240238
Srcin1	56013	40.9245	1.28675	0.561681	0.552321	0.506383	0.0219697	0.0778827
Tsnaxip1	72236	2.50699	-0.884872	1.70187	-0.0726379	0.498811	0.603104	NA
Phyh	16922	499.058	-0.668044	0.307111	-0.394223	0.266808	0.0296113	0.0970876
Vdac1	22333	18042.4	0.106768	0.107851	0.0941688	0.101429	0.322195	0.51564
Grb2	14784	4128.18	-0.247863	0.0913608	-0.227065	0.0879768	0.00666736	0.0313416
Smarcd3	66993	30.1661	0.738396	0.588934	0.226531	0.361812	0.20992	0.391118
Rab5a	271457	3384.66	-0.433296	0.129277	-0.374948	0.124016	0.000803164	0.00554339
Slc25a23	66972	744.75	0.380486	0.286735	0.217172	0.225034	0.184522	0.358352
Mir6975	102465589	2.48998	2.83547	1.76932	0.270693	0.664661	0.109029	NA
Cd68	12514	314.824	0.121259	0.494204	0.0404334	0.286228	0.806175	0.891925
Sh3kbp1	58194	3325.5	-0.620652	0.327883	-0.339715	0.269344	0.05837	0.160311
Pan3	72587	4318.06	0.133492	0.242083	0.0833153	0.192091	0.581337	0.740902
4930550C14Rik	75311	7.76201	0.671982	1.08634	0.097212	0.428353	0.536197	0.705854
Cobll1	319876	1295.06	0.116145	0.289669	0.0635422	0.214979	0.688452	0.81564
Dguok	27369	254.837	-0.181989	0.269039	-0.105851	0.206904	0.498761	0.677173
Rpl3	27367	56324.5	-0.193335	0.144814	-0.157258	0.131481	0.181857	0.354849
Ap1ar	211556	2799.9	0.252058	0.153516	0.201652	0.138998	0.10061	0.234986
Srfbp1	67222	680.437	0.173042	0.143291	0.14109	0.130071	0.227193	0.412331
Ccdc30	73332	8.82833	-0.208983	0.977257	-0.0330333	0.390167	0.830667	0.905587
Myl12a	67268	10095.4	-0.968468	0.201689	-0.843677	0.217705	1.57251e-06	2.52886e-05
Stard3nl	76205	1299.87	-0.194399	0.118794	-0.168039	0.11104	0.101747	0.236603
Xaf1	327959	155.16	-0.136743	0.582275	-0.0383328	0.309325	0.814331	0.89605
Kansl2	69612	3364.08	0.170823	0.102452	0.152677	0.0971833	0.0954465	0.226713
Otub1	107260	4517.28	-0.183425	0.16404	-0.142034	0.145329	0.263492	0.453685
C2cd5	74741	1203.11	0.696462	0.159254	0.599934	0.161268	1.224e-05	0.000153607
Capza1	12340	13453.3	-0.301458	0.0986028	-0.27338	0.094864	0.00223344	0.0127713
Asap1	13196	1671.56	0.00439006	0.20046	0.00306111	0.167392	0.982528	0.991688
Alyref	21681	7802.29	0.422714	0.197088	0.310499	0.17635	0.0319686	0.102573
Prkacb	18749	1428.7	0.540064	0.192222	0.413369	0.180255	0.00496051	0.0245165
A630077J23Rik	319973	2.73794	4.94621	3.18703	0.174389	0.669443	0.120667	NA
Scyl2	213326	4825.79	-0.2196	0.134928	-0.183262	0.124254	0.103623	0.239763
Rgs19	56470	627.708	-0.224717	0.12934	-0.190055	0.119905	0.0823132	0.204102
LOC100125594	100125594	4.05464	2.28561	2.26236	0.131761	0.58113	0.312363	NA
Ctbp1	13016	10185.6	0.177986	0.124228	0.151856	0.115291	0.151932	0.315201
Txndc16	70561	171.162	0.874863	0.270994	0.629325	0.278515	0.00124508	0.00789418
Ncor2	20602	7313.7	0.242093	0.209134	0.167131	0.176218	0.247027	0.435262
Ncan	13004	2.55352	1.49625	1.43534	0.165785	0.526399	0.297209	NA
Ablim2	231148	22.4366	-1.06984	0.548751	-0.413747	0.432171	0.0512239	0.145399
Fgf1	14164	422.95	0.47362	0.26088	0.296639	0.219257	0.0694519	0.181249
Armt1	73419	1134.99	-0.251581	0.139854	-0.20806	0.128598	0.0720368	0.185927
Ncbp3	66874	2042.67	0.0925999	0.0973634	0.0834192	0.092494	0.341566	0.534661
Ccnc	51813	1826.72	-0.340221	0.179394	-0.257733	0.160231	0.0578928	0.159427
Atp2a3	53313	1341.43	-0.147045	0.451006	-0.0539386	0.274428	0.744396	0.852207
2810004N23Rik	66523	1631.26	0.27398	0.161963	0.215096	0.14571	0.0907174	0.218997
Rwdd1	66521	1752.11	-0.0959681	0.153053	-0.0760752	0.136503	0.530642	0.701584
Grtp1	66790	963.743	-0.606899	0.255535	-0.402314	0.229901	0.0175482	0.0658284
Podxl	27205	3334.96	1.23885	0.373746	0.861365	0.424967	0.000917458	0.00616291
A330076C08Rik	100503592	3.949	0.731524	1.77829	0.0560986	0.499329	0.680805	NA
Zfp617	170938	1052.64	-0.0879507	0.144512	-0.0712161	0.130215	0.542788	0.710741
Bpnt1	23827	5951.25	-0.0256202	0.133773	-0.0212731	0.12191	0.848118	0.915411
Ube3a	22215	6226.6	0.158398	0.195513	0.112593	0.165779	0.417845	0.6088
Ubb	22187	24922.9	-0.237068	0.156393	-0.188031	0.140817	0.12956	0.282292
Tyr	22173	17.4393	0.705358	0.830992	0.141948	0.396559	0.395985	0.588844
Nob1	67619	1660.34	0.0991209	0.179773	0.0732707	0.154887	0.581382	0.740902
Med21	108098	965.209	-0.874896	0.268528	-0.63331	0.276556	0.00112153	0.00725934
Ftsj3	56095	5433.46	0.50914	0.141962	0.434572	0.137429	0.000335201	0.00266733
Gdpd3	68616	547.808	1.29892	0.403173	0.872456	0.459904	0.00127409	0.00806057
Tjap1	74094	1418.08	0.049605	0.109912	0.0435114	0.102972	0.651763	0.790609
Mrps7	50529	2130.88	0.0255105	0.180789	0.0187694	0.155095	0.887786	0.939441
Stau2	29819	1269.77	-0.316517	0.181581	-0.237567	0.160888	0.0813136	0.202554
Paqr5	74090	474.712	-0.773492	0.24472	-0.565442	0.243622	0.00157378	0.00957407
Mir6942	102465568	4.09344	-0.34135	1.28089	-0.0394719	0.438497	0.789858	NA
Clasp1	76707	4042.88	-0.253388	0.172125	-0.193371	0.15243	0.140991	0.299147
Rbm10	236732	3539.82	0.576835	0.126798	0.513704	0.125794	5.38408e-06	7.48343e-05
Slc41a3	71699	19.5744	-1.07	0.501234	-0.466344	0.426492	0.0327823	0.104722
Flot2	14252	1676.74	-0.0901521	0.292474	-0.0488831	0.215804	0.7579	0.860753
Ccnyl1	227210	1162.75	-0.345206	0.19431	-0.251695	0.170644	0.0756383	0.191928
Ecm1	13601	2297.34	-0.579982	0.357488	-0.289171	0.275752	0.104721	0.241499
Cd82	12521	4123.72	-0.420588	0.112456	-0.37571	0.108893	0.000184	0.00159766
Anks1	224650	2397.31	-0.245493	0.103473	-0.21977	0.0986063	0.0176662	0.066186
Dnmt3a	13435	2317.58	-0.434026	0.199456	-0.317618	0.178621	0.0295514	0.0969519
Mpv17l	93734	404.74	0.159833	0.168692	0.122074	0.148199	0.343392	0.536319
Pde4dip	83679	6771.4	-0.61095	0.184751	-0.486018	0.179286	0.000943394	0.00630227
Pomgnt2	215494	259.777	0.320891	0.234075	0.20923	0.194017	0.170409	0.339328
Ankrd10	102334	1987.32	0.100925	0.183865	0.073794	0.157568	0.583067	0.742307
Prkar1b	19085	6.3709	0.382219	1.17463	0.049156	0.425499	0.744882	0.852347
Tmem159	233806	761.527	-0.18036	0.209336	-0.123666	0.174678	0.388918	0.582316
Thumpd1	233802	2948.6	0.353119	0.11119	0.31393	0.106614	0.00149411	0.00916599
Brdt	114642	14.7586	-0.106637	0.867345	-0.0192272	0.368777	0.902149	0.947604
Adgrv1	110789	28.1489	0.546349	0.620692	0.150163	0.34293	0.378737	0.571369
Ctu1	233189	512.565	0.421193	0.150467	0.347207	0.141403	0.00512223	0.0251622
Cpa5	74649	1.83983	-1.10357	2.36779	-0.0561546	0.541644	0.641161	NA
Ube2m	22192	5731.51	-0.235438	0.160864	-0.184612	0.144033	0.143307	0.302826
Ccdc136	232664	118.941	-0.239171	0.393534	-0.101168	0.259394	0.543352	0.711164
Mrps35	232536	1442.23	0.101795	0.189606	0.073286	0.161247	0.591351	0.74798
Eva1a	232146	4.38643	-6.53509	1.98462	-1.16375	1.51919	0.000991692	NA
Pcdhgb8	93705	9.46505	1.81937	0.863136	0.523713	0.658999	0.0350432	0.110015
Znf41-ps	70005	92.8927	1.60549	0.326985	1.44069	0.35809	9.10816e-07	1.54849e-05
Tmem141	51875	202.568	-0.0822067	0.269811	-0.0473975	0.205218	0.760608	0.862551
Rsph6a	83434	4.64779	-0.364274	1.32678	-0.0403816	0.444885	0.783659	NA
Thrb	21834	91.7837	1.61166	0.580559	0.837902	0.627934	0.00550229	0.0266783
Thpo	21832	64.8237	-0.121138	0.47223	-0.042338	0.280033	0.797547	0.887043
Adam17	11491	4166.77	0.360683	0.1417	0.300628	0.132457	0.0109151	0.0460699
Prap1	22264	84.3286	-8.84472	2.37526	-1.52866	2.04649	NA	NA
Tmem86a	67893	143.224	-0.325225	0.314347	-0.170515	0.233874	0.300854	0.494522
Plce1	74055	460.456	0.14381	0.308745	0.0748786	0.223935	0.641368	0.783756
Gpr21	338346	4.03303	0.365822	1.21018	0.0453577	0.429841	0.762434	NA
Aknad1	329738	4.11133	2.2617	1.80203	0.192032	0.593555	0.209448	NA
Pde2a	207728	180.496	0.249968	0.327316	0.125221	0.235319	0.445053	0.632379
Rhbdf2	217344	3127.29	-0.428664	0.162192	-0.344193	0.151018	0.00821908	0.0369605
Mtmr11	194126	2100.58	-0.94083	0.23701	-0.758155	0.255274	7.1998e-05	0.000712643
Rps27l	67941	5378.69	-0.510202	0.294155	-0.294847	0.239936	0.0828351	0.205082
Ppa1	67895	5619.57	0.0452649	0.17665	0.0336858	0.152455	0.797765	0.88707
Mfap3l	71306	2668.56	0.474695	0.303713	0.264629	0.240855	0.118059	0.262734
Ifi30	65972	1869.55	-0.000790058	0.275505	-0.000447716	0.207396	0.997712	0.998641
Cpvl	71287	4.73395	1.30625	1.56424	0.12465	0.513418	0.403678	NA
Nipbl	71175	6190.51	0.168279	0.186886	0.122532	0.160474	0.367887	0.560681
Rbm12b1	72397	311.838	0.216603	0.326167	0.108407	0.233459	0.506635	0.683362
1810012K16Rik	69108	2.57374	0.755812	1.49399	0.0734989	0.476739	0.612926	NA
Ascl5	226439	2.80467	-0.564745	1.44598	-0.0566939	0.464577	0.696122	NA
Nox4	50490	6.21265	0.499768	1.38415	0.0528709	0.455676	0.718051	0.835289
Eral1	57837	929.649	0.0914412	0.117616	0.0789237	0.109394	0.436889	0.625047
Insm2	56856	2.38531	1.70376	1.91767	0.123668	0.548719	0.374296	NA
Nqo2	18105	1021.07	0.225488	0.130552	0.190186	0.120881	0.0841334	0.207331
4930526I15Rik	75135	134.588	-0.395559	0.306156	-0.214898	0.235106	0.19635	0.373037
4930511M06Rik	75084	34.5224	0.460398	0.72373	0.10464	0.355963	0.524682	0.698252
1110038B12Rik	68763	1236.8	-0.519876	0.324314	-0.277722	0.254781	0.108934	0.247957
1110020A21Rik	68531	9.24893	-0.208139	0.875443	-0.0372743	0.372302	0.812073	0.895203
Angel2	52477	1838.07	0.136021	0.114661	0.118333	0.10721	0.235507	0.421856
Cpeb3	208922	80.216	-0.345548	0.32708	-0.175781	0.24051	0.290757	0.483448
Armh3	71617	870.729	0.0461367	0.137984	0.0379283	0.125152	0.738105	0.847387
Dhx30	72831	2917.18	0.390281	0.0722473	0.371324	0.0712152	6.58963e-08	1.52651e-06
Marchf1	NA	8.62399	0.16842	1.22825	0.0203764	0.427987	0.890935	0.941329
Efemp2	58859	70.2188	-0.970055	0.478282	-0.422765	0.392746	0.0425391	0.126721
Mmaa	109136	310.248	-0.225705	0.214028	-0.153458	0.178658	0.291627	0.484301
Cstf2	108062	5017.76	0.663112	0.119423	0.607142	0.120687	2.8139e-08	7.17138e-07
Hap1	15114	479.578	1.18131	0.283955	0.97302	0.322849	3.17994e-05	0.000354489
Ugt1a1	394436	19.3799	0.0890494	0.83418	0.0167661	0.362309	0.914987	0.9549
Ormdl2	66844	1885.56	-0.347116	0.16673	-0.271865	0.151363	0.0373512	0.115176
Tec	21682	1084.98	-0.55858	0.126437	-0.496138	0.124943	9.96878e-06	0.000128649
Tom1	21968	729.718	-0.91274	0.168785	-0.821918	0.178706	6.38317e-08	1.48567e-06
Sgpl1	20397	4865.43	-0.181777	0.131424	-0.152569	0.121042	0.166623	0.334582
Hvcn1	74096	6.72484	1.57852	0.969334	0.32953	0.559892	0.103427	0.239461
1700109H08Rik	77036	25.9053	0.959288	0.533913	0.362467	0.399117	0.072381	0.186418
Nmrk2	69564	6.2708	1.61229	1.40715	0.187429	0.539354	0.251885	0.440774
Pi4k2b	67073	3126.78	-0.631846	0.139404	-0.556042	0.139527	5.82968e-06	8.02062e-05
Rtn4ip1	170728	898.165	0.20092	0.138831	0.165903	0.127029	0.147835	0.309298
Sdr42e1	74032	271.077	0.623837	0.197427	0.48345	0.190617	0.00157862	0.00959551
Ahctf1	226747	5532.63	0.258899	0.15564	0.206174	0.140719	0.0962231	0.228111
Stk31	77485	3.49929	0.215487	1.88022	0.0151132	0.498459	0.908757	NA
C330018D20Rik	77422	395.89	-0.0354786	0.231538	-0.0227074	0.185292	0.878217	0.933783
Ankrd55	77318	1.79087	0.88367	2.09899	0.0536689	0.523933	0.673757	NA
Sema3d	108151	3.23995	2.37355	1.50526	0.284202	0.640237	0.114831	NA
Wdr82	77305	5307.02	0.555098	0.0950019	0.518703	0.0946863	5.12633e-09	1.58916e-07
4933430I17Rik	214106	20.8665	-0.306232	0.50707	-0.101016	0.296825	0.545894	0.713011
E2f3	13557	2279.28	0.25509	0.141503	0.210201	0.12994	0.0714322	0.184739
Usp17lc	13532	21.4603	-1.19829	0.615177	-0.425348	0.476098	0.0514291	0.145783
Zbtb39	320080	2049.27	0.363735	0.155595	0.293528	0.143513	0.0194028	0.0707991
1810058I24Rik	67705	601.824	-0.544783	0.254979	-0.354085	0.222722	0.0326321	0.10438
Klkb1	16621	11.118	0.381905	1.30722	0.0431478	0.442931	0.770171	0.869808
Neurod2	18013	2.34545	0.219424	2.0952	0.0132009	0.514314	0.916592	NA
Hspb1	15507	561.54	-0.607174	0.343297	-0.317293	0.273923	0.0769515	0.194717
Neb	17996	16.2911	0.202497	1.20915	0.0249812	0.425829	0.867	0.927814
Ptcra	19208	2.69435	1.7211	1.31106	0.228342	0.557498	0.189266	NA
Pstpip1	19200	129.201	0.74057	0.395106	0.356137	0.315734	0.0608812	0.164785
Scn1b	20266	23.4971	0.41186	0.539835	0.129006	0.312354	0.4455	0.632584
Slc20a1	20515	2866.18	-0.154807	0.160159	-0.120846	0.14217	0.333751	0.527184
Csnk1g2	103236	9148.08	-0.103832	0.158604	-0.0811705	0.140523	0.512686	0.688218
Zc2hc1c	72350	53.3604	0.30026	0.462522	0.10896	0.284101	0.516222	0.69124
Rap2c	72065	3412.84	-0.344554	0.14459	-0.284658	0.13434	0.0171732	0.0648389
Aplf	72103	560.035	-0.0779462	0.125145	-0.0661103	0.115356	0.533385	0.703642
Fam13c	71721	2.50282	1.86044	1.57647	0.187556	0.563177	0.237948	NA
Phospho2	73373	786.237	-0.219314	0.153574	-0.174907	0.138412	0.153273	0.317099
Col20a1	73368	35.8991	-0.996739	0.81791	-0.219243	0.4356	0.222981	0.40753
Fgd6	13998	3494.69	-0.862937	0.182447	-0.749279	0.192459	2.24738e-06	3.4577e-05
Trerf1	224829	7.35766	0.550784	0.876149	0.101573	0.389541	0.529584	0.701094
Ctnnd1	12388	41255.7	-0.54131	0.114026	-0.490095	0.112811	2.06184e-06	3.20267e-05
Stxbp1	20910	2148.39	-0.530176	0.274076	-0.325612	0.231849	0.0530623	0.149272
Zfp275	27081	2213.41	0.117645	0.166654	0.0901183	0.146267	0.480236	0.663352
Acer2	230379	502.918	-0.337186	0.241917	-0.215778	0.199259	0.163376	0.330542
Pdzd4	245469	107.069	0.41089	0.445627	0.157721	0.286815	0.356503	0.550088
Matn4	17183	20.0301	-0.102538	0.521797	-0.0322702	0.293326	0.844212	0.913763
Scn1a	20265	3.57009	0.0251436	2.24176	0.0013691	0.523114	0.991051	NA
Adh5	11532	3903.83	0.127463	0.138074	0.10501	0.125665	0.355926	0.549552
Hnrnph3	432467	1155.27	0.104261	0.119935	0.089552	0.111323	0.384676	0.577688
Il1r1	16177	1518.42	1.46402	0.293281	1.31757	0.323458	5.9794e-07	1.07027e-05
Odf2	18286	2814.03	0.545179	0.105956	0.500488	0.105174	2.67071e-07	5.24424e-06
Stx8	55943	700.866	-0.618318	0.1579	-0.523096	0.156292	9.00755e-05	0.000865699
S100pbp	74648	553.667	-0.45035	0.204552	-0.326398	0.183088	0.0276906	0.0924856
BC051537	414076	4.36156	0.299688	1.94382	0.0200822	0.504109	0.877472	NA
Nt5c3b	68106	815.554	0.198328	0.142848	0.162152	0.130064	0.16502	0.332512
Gpr179	217143	6.16465	0.513469	0.819454	0.101882	0.377331	0.530922	0.701763
Gtf2ird1	57080	4750.54	-0.138749	0.106993	-0.122714	0.100857	0.194702	0.371163
Zfp37	22696	257.653	0.558483	0.256606	0.362999	0.225111	0.0295235	0.0968823
Pbx1	18514	6338.32	-0.137324	0.320757	-0.0692277	0.228806	0.66856	0.802383
Lats1	16798	7371.65	0.162125	0.170985	0.123101	0.149805	0.343036	0.536098
Lat	16797	3.78104	-0.933243	1.39321	-0.100931	0.477448	0.502953	NA
Lasp1	16796	28663.5	-0.235327	0.13713	-0.195607	0.126208	0.0861464	0.210738
Laptm5	16792	42.3768	-1.23541	1.05404	-0.204574	0.487122	0.241172	0.428606
Ing1	26356	2630.04	0.0855624	0.0967268	0.0771662	0.0919281	0.376384	0.568931
Actn3	11474	8.11572	0.0226415	0.84752	0.00418422	0.36436	0.978687	0.989554
Clk4	12750	987.126	0.29818	0.190809	0.217856	0.166476	0.118119	0.262788
Lta4h	16993	6412.8	-0.405615	0.123701	-0.353713	0.118507	0.00104176	0.00682615
Tmem116	77462	12.1665	-0.187931	0.766612	-0.0390223	0.351003	0.806344	0.891925
Mast2	17776	8016.55	0.28403	0.219354	0.191723	0.183837	0.195373	0.371907
Pigv	230801	589.202	0.0949092	0.12996	0.0796307	0.119207	0.465208	0.649912
Mtif2	76784	1766.76	0.0714831	0.125605	0.0605552	0.115694	0.569281	0.732248
Blcap	53619	1600.65	-0.60391	0.135591	-0.53204	0.134949	8.43153e-06	0.000111275
Sgk1	20393	1449.77	-0.488226	0.324101	-0.258601	0.251264	0.131965	0.285793
Timp3	21859	1054.88	-0.823258	0.445971	-0.360858	0.348163	0.0648936	0.172631
Sertad1	55942	1013.99	-0.774307	0.202966	-0.625291	0.207852	0.000136211	0.00123302
Bace1	23821	1728.96	-0.0512512	0.316909	-0.0259962	0.225849	0.871524	0.930333
Ash2l	23808	4259.4	0.1612	0.0830296	0.149381	0.0801002	0.0522003	0.147395
Smarcal1	54380	921.507	0.236197	0.166383	0.182623	0.147991	0.155723	0.3206
Dusp14	56405	365.804	-0.498528	0.230418	-0.341495	0.203518	0.0304967	0.0993666
Npy1r	18166	3.33137	0.518191	1.56346	0.0469075	0.474989	0.740313	NA
Cbx5	12419	19741.6	1.0411	0.181198	0.953627	0.194191	9.15698e-09	2.68445e-07
Bclaf3	382252	418.232	0.0719195	0.269522	0.0414828	0.204957	0.789591	0.882506
Zbtb3	75291	66.6248	0.251321	0.324269	0.126935	0.234134	0.438318	0.626476
Abcc8	20927	98.4576	0.989091	0.443911	0.476982	0.390612	0.025872	0.0879121
Nr6a1	14536	521.869	-0.320684	0.260366	-0.194513	0.208246	0.218073	0.401533
Fut10	171167	105.507	1.44648	0.307183	1.27503	0.344839	2.49101e-06	3.79021e-05
Tmem200a	77220	17.649	-1.39155	0.795685	-0.369637	0.527664	0.0803133	0.200611
Rgs7bp	52882	8.6165	0.277768	1.2246	0.0338304	0.429462	0.820561	0.900019
Ak7	78801	1.78931	0.837613	1.76805	0.0650409	0.50185	0.635679	NA
Pold3	67967	1942.32	0.108462	0.142216	0.0883874	0.128643	0.445669	0.632614
Cds2	110911	3686.26	0.0300841	0.132181	0.0250763	0.120696	0.819959	0.899847
Armc9	78795	298.23	0.357456	0.216529	0.246081	0.185473	0.0987706	0.232223
Ppp1r3c	53412	12.0405	0.538872	1.02505	0.0824527	0.411425	0.599094	0.753717
Slc22a5	20520	888.764	-0.0123883	0.104166	-0.0109966	0.0981428	0.905332	0.949585
1600023N17Rik	69788	3.74323	1.72571	1.30866	0.229857	0.558351	0.187275	NA
Slc7a7	20540	1163.38	0.0713348	0.160605	0.0554169	0.141696	0.656925	0.793932
Gm3500	100041678	9.89594	0.12314	0.843299	0.0229243	0.364517	0.883904	0.937584
Tcf7l2	21416	2093.49	-0.080282	0.285693	-0.0443199	0.212612	0.778704	0.875577
Bcl2l2	12050	1953.11	-0.34082	0.117017	-0.299099	0.11147	0.00358469	0.0187874
Anxa4	11746	20312.2	-0.411521	0.20468	-0.295591	0.18084	0.0443721	0.130844
Rgl1	19731	71.9852	1.12494	0.472591	0.548472	0.439331	0.0172953	0.0651649
Psme3	19192	9922.59	0.146147	0.115315	0.127009	0.107809	0.205022	0.38435
Tmem19	67226	1459.8	0.188719	0.0984498	0.170138	0.093841	0.0552501	0.153742
Mrpl42	67270	1588.08	0.277641	0.167319	0.215113	0.149668	0.0970453	0.229649
Herc4	67345	2696.96	-0.202696	0.139217	-0.167236	0.12735	0.145399	0.305607
Aup1	11993	5425.72	0.00660389	0.143887	0.00534852	0.129491	0.963393	0.981308
Hadhb	231086	4280.24	-0.282446	0.0921539	-0.258856	0.0889367	0.00217716	0.012502
Agbl5	231093	788.749	0.459903	0.144633	0.386743	0.137955	0.00147377	0.00907944
Pvr	52118	1843.25	-0.557506	0.211447	-0.408476	0.195747	0.00837352	0.0375116
Zmym2	76007	3281.63	-0.100324	0.125528	-0.0850646	0.115761	0.424166	0.613636
Nol8	70930	1801.76	0.460024	0.175909	0.3595	0.163047	0.00891966	0.0393102
Anxa6	11749	3288.53	-0.617601	0.357625	-0.31187	0.281136	0.0841762	0.20738
H60c	670558	45.3815	0.707585	0.602051	0.209549	0.359441	0.239878	0.427265
Sh3gl1	20405	2429.75	-0.354522	0.128365	-0.304199	0.121352	0.00574783	0.0277105
Cpt1c	78070	112.724	-0.169653	0.338556	-0.0818369	0.236802	0.616295	0.766096
Map2k7	26400	2309.35	0.03052	0.114799	0.0264813	0.106947	0.79035	0.882812
Lrrc73	224813	12.2343	1.37245	0.704033	0.438423	0.530413	0.0512466	0.145435
Zfp936	668620	3.13991	1.71129	1.66557	0.155064	0.547339	0.304207	NA
Cmip	74440	8575.84	0.0407306	0.198191	0.0285887	0.166105	0.837172	0.909839
Dpy30	66310	1329.51	-0.11149	0.234963	-0.0708748	0.187909	0.635145	0.779358
Gm4710	100043885	2.74926	0.860208	1.92653	0.0591765	0.513145	0.655231	NA
Ect2	13605	7660.15	1.6476	0.173656	1.61233	0.174776	2.36166e-21	5.29375e-19
Rpl31	114641	12586.3	-0.660933	0.277295	-0.42181	0.249782	0.0171487	0.0647631
Insig2	72999	1370.71	-0.253301	0.162548	-0.198122	0.145638	0.119157	0.264734
Cers3	545975	3527.72	0.278155	0.216502	0.18907	0.18191	0.198873	0.376016
Ldb2	16826	2.77467	0.187993	1.68552	0.0152909	0.481216	0.911193	NA
Ncoa7	211329	375.925	0.999439	0.348812	0.630051	0.35626	0.00416656	0.0213081
Cmah	12763	51.4529	1.09629	0.563126	0.415631	0.44151	0.0515584	0.146027
Vps13d	230895	4585.2	-0.213874	0.239483	-0.135388	0.192726	0.371821	0.564622
Adra2b	11552	3.77358	0.862293	1.20568	0.111872	0.455741	0.47449	NA
Zfp59	22717	268.109	-0.204836	0.194246	-0.14667	0.16595	0.291645	0.484301
Commd6	66200	659.371	-0.550937	0.274459	-0.340256	0.23431	0.0447119	0.13158
Tmem42	66079	122.968	0.0706086	0.267321	0.0409715	0.203885	0.791677	0.883346
Traf7	224619	4721.99	-0.214282	0.112014	-0.188166	0.105604	0.0557501	0.154797
Mynn	80732	770.91	-0.186803	0.116326	-0.162282	0.108945	0.108306	0.246835
Rab27b	80718	1499.05	-0.0480317	0.213162	-0.0323562	0.175049	0.821723	0.90073
E230029C05Rik	319711	5.69747	2.12558	1.57124	0.22455	0.594976	0.176118	0.347278
Bmp3	110075	314.884	3.68011	0.366697	3.47187	0.365526	1.06055e-23	3.86306e-21
Il6ra	16194	154.233	-0.247405	0.414158	-0.099684	0.266592	0.550262	0.716774
Meis2	17536	134.611	0.320361	0.724676	0.0715236	0.347568	0.658435	0.795265
Kcnd1	16506	5.6023	-0.196155	1.01778	-0.029582	0.396611	0.847171	0.915063
Kcnc3	16504	209.273	0.714654	0.36944	0.363562	0.301756	0.0530608	0.149272
Tnfrsf18	21936	98.94	-0.0811723	0.238558	-0.0510171	0.18943	0.733659	0.844079
Foxa3	15377	2463.83	-0.978768	0.332275	-0.636909	0.341548	0.00322267	0.017259
Foxa1	15375	8714.64	0.0516547	0.14549	0.0416872	0.130763	0.722561	0.83746
Jpt1	15374	10708.9	-0.51254	0.12881	-0.449574	0.125814	6.91936e-05	0.000689098
Hmgcs2	15360	140.773	1.10494	0.856635	0.235877	0.457761	0.197099	0.37402
Tnnc1	21924	18.053	-0.547063	0.597092	-0.157166	0.338026	0.359556	0.553257
Gsta1	14857	1411.38	0.0767531	0.3014	0.0406068	0.219548	0.798989	0.887901
St3gal2	20444	1006.35	-0.506112	0.268602	-0.313226	0.226464	0.0595314	0.162368
Tbca	21371	2023.72	-0.830897	0.312559	-0.522548	0.298703	0.00785208	0.0357403
Pacsin3	80708	938.154	-0.999712	0.185513	-0.900941	0.199254	7.08918e-08	1.62356e-06
Ush1c	72088	1310.75	-0.406817	0.369875	-0.187479	0.261644	0.271386	0.462836
Hp	15439	11.1299	1.45771	1.00629	0.274801	0.528269	0.147449	0.308801
Ceacam2	26367	4550.22	-0.406866	0.240416	-0.265106	0.202622	0.0905812	0.218758
Slc25a4	11739	3936.61	0.590124	0.192438	0.458025	0.184029	0.00216533	0.0124453
Ang	11727	54.2994	0.417272	0.525425	0.134724	0.309177	0.427102	0.616737
Amy1	11722	3.43607	0.110768	1.40859	0.0113349	0.450854	0.937321	NA
Bgn	12111	18.0612	0.483452	0.724643	0.110086	0.35789	0.504671	0.681848
Ctnnb1	12387	84567.3	-0.319741	0.10571	-0.286465	0.101344	0.00248886	0.0139526
Ctsl	13039	5974.97	-0.851423	0.214638	-0.691564	0.225298	7.28486e-05	0.000720084
Ctsd	13033	25522.7	-0.4762	0.107585	-0.432088	0.105474	9.58796e-06	0.000124396
Sec61g	20335	1885.73	-0.768154	0.305316	-0.476888	0.282787	0.0118719	0.0491122
Pik3c2a	18704	7615.47	-0.221097	0.22488	-0.145832	0.184838	0.325519	0.518851
6230400D17Rik	76133	8.45649	0.574146	0.896039	0.103436	0.394454	0.521678	0.695424
Lpar5	381810	1089.37	-0.190587	0.226824	-0.124647	0.185072	0.400773	0.593101
Rnf20	109331	4115.28	-0.161057	0.106778	-0.142625	0.100799	0.131467	0.28529
Prxl2a	70564	7459.52	-0.763704	0.378081	-0.38823	0.314457	0.043389	0.128701
4921525O09Rik	74050	8.59799	-0.390219	1.42559	-0.0395908	0.457227	0.784297	0.87925
Rorb	225998	12.2412	0.585396	1.07074	0.0854061	0.420642	0.584572	0.743095
Tbx2	21385	13.6259	1.37862	1.07582	0.229545	0.510703	0.200033	0.377768
Fam149b	105428	823.091	0.03905	0.167009	0.0298113	0.145966	0.815125	0.896465
Pus1	56361	2385.69	0.261967	0.126809	0.22348	0.118389	0.038843	0.118373
Aldh18a1	56454	5127.92	0.371829	0.202829	0.266289	0.177504	0.0667717	0.176211
Gdi2	14569	20019.7	0.0297853	0.119462	0.0255749	0.110711	0.803107	0.889914
Drd3	13490	4.35976	2.33152	1.54657	0.263063	0.626901	0.131672	NA
Dpep1	13479	4.02491	-0.184056	1.52268	-0.0170898	0.464593	0.903789	NA
Pkib	18768	2.2367	-0.419537	1.55739	-0.0380415	0.471995	0.787633	NA
Dmbt1	12945	582.405	0.76335	0.771636	0.170124	0.394826	0.322535	0.515843
Inka2	109050	647.072	0.1686	0.222983	0.111228	0.182364	0.449583	0.635947
Rhot1	59040	2045.18	-0.0389561	0.0906982	-0.0355248	0.086624	0.66755	0.801566
Ncmap	230822	105.265	-1.07405	0.412635	-0.596645	0.406339	0.00924401	0.0404096
Cacfd1	381356	1976.63	-0.161063	0.122539	-0.137828	0.113786	0.188715	0.363413
Jarid2	16468	1797.72	0.207371	0.147906	0.167568	0.134008	0.160902	0.327363
St7l	229681	666.595	-0.0681282	0.147961	-0.0546613	0.132643	0.645195	0.786007
Zfp467	68910	319.001	1.62152	0.393242	1.34137	0.457243	3.73186e-05	0.000406985
Ranbp17	66011	348.079	1.743	0.347847	1.57313	0.373131	5.41975e-07	9.89547e-06
Gm14391	665001	16.3686	1.11341	0.769136	0.276556	0.455748	0.147724	0.309155
Aldh1l1	107747	891.25	-0.69021	0.398743	-0.321907	0.307577	0.0834582	0.206099
Stk32c	57740	8.18491	-1.10572	0.985944	-0.194852	0.464577	0.262082	0.452112
Maf1	68877	2831.96	-0.0756341	0.138067	-0.062202	0.125327	0.583825	0.742845
Aoc1	76507	343.243	0.175279	0.707141	0.039789	0.33846	0.804236	0.89081
Itch	16396	4621.4	-0.0401004	0.137203	-0.0330259	0.124546	0.77008	0.869772
Slc30a6	210148	576.701	0.0351477	0.137286	0.0289393	0.124598	0.797937	0.88707
Prmt1	15469	6869.61	0.229092	0.206227	0.159179	0.174054	0.266623	0.457454
Mpl	17480	2.73859	0.178889	1.30461	0.0201329	0.438439	0.890935	NA
Rhbdl3	246104	7.54156	0.991304	0.80417	0.222615	0.433515	0.217686	0.401073
Lin54	231506	1611.23	0.451381	0.169763	0.357447	0.157909	0.00783971	0.0357175
Ifnz	319146	2.17972	0.955278	1.60703	0.0852602	0.495028	0.55222	NA
Rpain	69723	182.643	-0.0837099	0.306331	-0.0437186	0.221763	0.784648	0.879477
Arih2	23807	3414.35	-0.321809	0.105494	-0.288488	0.10118	0.0022846	0.0130127
Osbpl3	71720	3197.56	-0.711733	0.125695	-0.651321	0.128055	1.49292e-08	4.1432e-07
Cmtm7	102545	685.482	0.289195	0.194761	0.208814	0.168753	0.137579	0.293919
Cbfa2t3	12398	622.456	0.665439	0.321163	0.377527	0.273143	0.0382687	0.116892
Senp6	215351	4564.02	-0.219738	0.11782	-0.190633	0.11049	0.0621762	0.167203
Wdr18	216156	2232.21	0.264638	0.195266	0.190211	0.168258	0.175331	0.346289
Thap3	69876	382.423	-0.0712891	0.244136	-0.0441018	0.192261	0.770282	0.869866
Mtpap	67440	1451.15	0.186059	0.148894	0.149747	0.134429	0.211445	0.392902
Peli3	240518	22.7709	0.152473	0.535131	0.0468347	0.297909	0.775701	0.87347
Gm5741	100503710	3.23911	-0.0981847	1.09616	-0.0135601	0.407674	0.928628	NA
Zfp169	67911	563.822	0.201637	0.334223	0.0986566	0.236142	0.546309	0.713045
Tmem241	338363	215.817	0.0918667	0.235502	0.0582562	0.187923	0.696471	0.820572
Tcf20	21411	8063.21	0.16386	0.203422	0.114036	0.170761	0.420519	0.611249
Cacnb1	12295	31.4773	-1.09418	0.537232	-0.441542	0.438555	0.0416798	0.12468
Podn	242608	28.5758	-0.0787523	0.801431	-0.0155021	0.355857	0.921722	0.9587
Tet3	194388	6719.97	0.21539	0.229286	0.140264	0.187157	0.347529	0.540511
Arhgap33	233071	72.2768	1.24211	0.327648	0.966536	0.378361	0.000150042	0.00133871
Nrap	18175	14.2051	1.31637	0.640984	0.471343	0.515706	0.0400078	0.120871
Lpar6	67168	824.092	0.0725233	0.211499	0.0491137	0.174263	0.731673	0.843325
Rae1	66679	2017.93	-0.104316	0.140019	-0.0854556	0.126965	0.456266	0.641556
4931406C07Rik	70984	1816.38	-0.378103	0.160273	-0.302352	0.147594	0.0183182	0.0679644
Cnep1r1	382030	1617.74	-0.235639	0.143413	-0.192952	0.13107	0.100367	0.234597
Snx16	74718	376.5	-0.0206014	0.167957	-0.0156846	0.146563	0.902378	0.947642
Spata17	74717	3.13402	-1.32062	1.57454	-0.125002	0.514871	0.401619	NA
Tbc1d30	74694	461.419	0.174214	0.21356	0.118012	0.177044	0.414637	0.606187
Asnsd1	70396	2246.97	0.387194	0.103282	0.350576	0.100087	0.000177617	0.00155149
Kptn	70394	482.971	0.300794	0.162436	0.236621	0.146764	0.0640589	0.170886
Ankra2	68558	570.044	-0.185429	0.183368	-0.136483	0.158506	0.311902	0.505428
Capzb	12345	15318.4	-0.506199	0.120046	-0.451006	0.117636	2.47898e-05	0.000285073
Nf2	18016	5525.65	0.25877	0.172851	0.197224	0.153073	0.134374	0.289319
Pex3	56535	631.73	-0.256928	0.145648	-0.209653	0.133163	0.077725	0.19608
Trim24	21848	3336.23	0.457728	0.182344	0.351846	0.167759	0.0120647	0.049788
Kmt5a	67956	10774.2	-0.207078	0.133346	-0.173302	0.122847	0.120437	0.266884
Cep57	74360	1417.19	0.758409	0.151411	0.673508	0.155806	5.47279e-07	9.9798e-06
Tsc2	22084	2679.46	0.211897	0.149115	0.170775	0.134983	0.155307	0.319879
Mapk7	23939	929.472	-0.0781489	0.155359	-0.06155	0.138034	0.61495	0.76506
Egflam	268780	7.91588	0.996404	1.45645	0.102087	0.486328	0.49389	0.673768
Txk	22165	5.04336	-0.812629	1.2381	-0.101341	0.455333	0.511597	0.687255
Adamts13	279028	14.8751	-1.76935	0.917867	-0.441399	0.625628	0.0538947	0.15079
Zfp862-ps	58894	199.423	1.21868	0.438007	0.700306	0.45961	0.00539715	0.0262472
Dnajb6	23950	7098.05	-0.617387	0.0990823	-0.577973	0.0995298	4.63318e-10	1.80496e-08
Slc26a10	216441	12.0297	-1.01434	0.595243	-0.34211	0.420891	0.0883671	0.214549
Hspa14	50497	2682.34	0.385532	0.159504	0.30924	0.147268	0.0156462	0.06034
Fkbp11	66120	183.367	-0.258119	0.305397	-0.1372	0.226456	0.398004	0.590701
Nubp2	26426	1697.33	-0.104819	0.204802	-0.0724035	0.170646	0.608786	0.760358
Ndrg3	29812	1218.42	0.105099	0.0868189	0.0966171	0.0833227	0.226066	0.411106
Gbp3	55932	122.717	0.606264	0.359162	0.303673	0.280068	0.091412	0.219999
Fgfr1	14182	6.68876	-0.303066	1.19617	-0.0379989	0.426146	0.799988	0.888225
Lct	226413	3.24821	2.2908	1.61457	0.237158	0.612434	0.155948	NA
Fmo5	14263	74.7981	0.28772	0.380477	0.126451	0.257285	0.449523	0.635947
Fbxw7	50754	1529.44	-0.620998	0.179894	-0.501098	0.175874	0.000556414	0.00414254
Septin7	NA	6114.63	-0.418216	0.132775	-0.358444	0.126618	0.00163383	0.00986934
4933409K07Rik	108816	616.802	-0.0251454	0.197046	-0.0177009	0.165347	0.898456	0.945095
Gm9926	100503565	606.127	-1.01375	0.312009	-0.711718	0.33411	0.00115763	0.00744021
Csf2ra	12982	179.858	-0.432352	0.228029	-0.293064	0.197018	0.0579551	0.159528
Brd2	14312	12404	0.0909194	0.0955962	0.0821877	0.0909665	0.341565	0.534661
Frk	14302	2746.85	-0.29833	0.133205	-0.251688	0.124187	0.0251151	0.0859993
Slc15a2	57738	360.615	-0.239168	0.367892	-0.107794	0.250407	0.515625	0.690692
Tmpo	21917	14541.1	1.04479	0.150136	0.988178	0.157656	3.4283e-12	1.95883e-10
Abr	109934	2559.19	-0.301073	0.153014	-0.242449	0.139746	0.0491118	0.140803
Gins4	109145	1455.33	0.325321	0.11652	0.28536	0.110791	0.00523879	0.0256052
Med27	68975	375.923	-0.100709	0.260902	-0.0595552	0.201141	0.699496	0.822837
Tmem254a	66039	28.2801	0.207634	0.779655	0.0423529	0.354145	0.789996	0.88262
2510003B16Rik	76786	9.33856	-0.207142	0.80449	-0.0407935	0.358971	0.796806	0.886557
Lin7a	108030	3.49659	-0.353422	1.56392	-0.0318128	0.471341	0.821214	NA
Gxylt1	223827	2394.47	-0.13471	0.141322	-0.11014	0.128185	0.340483	0.53371
Magoh	17149	1627.44	-0.272869	0.263377	-0.162923	0.207434	0.300185	0.493781
Tmem175	72392	347.232	0.801238	0.147109	0.723951	0.152469	5.13575e-08	1.22268e-06
Alkbh4	72041	257.873	-0.27418	0.161001	-0.215781	0.145014	0.0885738	0.215015
Golt1a	68338	353.943	-0.55658	0.279693	-0.339496	0.237737	0.0465943	0.135776
Myl4	17896	4.85943	0.050067	0.98032	0.00785469	0.388383	0.959268	NA
E030030I06Rik	319887	74.4495	-0.981422	0.405619	-0.522639	0.37714	0.0155389	0.0601043
Slc25a25	227731	1525.77	-0.33504	0.186329	-0.249063	0.164838	0.0721597	0.186066
Srrm1	51796	8641.61	0.220871	0.110204	0.194763	0.10414	0.0450483	0.13241
Lrrc56	70552	139.651	0.33585	0.24723	0.211759	0.202107	0.17432	0.344837
Klhdc3	71765	2877.55	-0.28818	0.127693	-0.245922	0.119526	0.0240188	0.0833025
Slc38a4	69354	29.8757	-0.77331	1.62873	-0.0670437	0.488995	0.634934	0.779358
Tdpoz1	207213	2.79588	-1.79574	1.54242	-0.185796	0.557232	0.244329	NA
Dars2	226539	1753.58	0.679411	0.117723	0.625381	0.119282	7.86667e-09	2.33913e-07
Tmem218	66279	127.953	0.273372	0.256239	0.166471	0.203813	0.286034	0.478695
Adnp	11538	337.191	0.284245	0.191264	0.207028	0.166295	0.137242	0.293413
Parp11	101187	371.925	0.119092	0.229814	0.0768289	0.185222	0.60431	0.757272
Zfp773	76373	21.3293	1.3182	0.626145	0.489946	0.517116	0.0352684	0.110258
G3bp1	27041	17332.8	0.550181	0.0970764	0.512286	0.0966479	1.44894e-08	4.02883e-07
Stx3	20908	2397.78	-0.519318	0.140127	-0.445831	0.136179	0.00021052	0.00179688
Extl3	54616	4004.27	0.0612574	0.149197	0.0489879	0.133512	0.68138	0.81103
Dhx16	69192	3551.38	0.134706	0.110781	0.118171	0.103999	0.223999	0.408418
Tbc1d7	67046	317.554	0.120209	0.199233	0.0843789	0.167472	0.546271	0.713045
Map3k4	26407	2437.01	-0.0662401	0.183595	-0.0484075	0.157097	0.718253	0.835392
Svop	68666	14.6968	0.0339498	0.880993	0.00600798	0.370659	0.96926	0.983708
Slc27a1	26457	1163.86	0.0911126	0.288172	0.0499849	0.213885	0.75187	0.857045
Aqr	11834	4886.84	0.501137	0.109137	0.454952	0.107387	4.39438e-06	6.2101e-05
Colgalt1	234407	4804.24	-0.321675	0.0811842	-0.300953	0.0792073	7.42364e-05	0.000732311
Acap1	216859	20.3786	-0.697846	0.767587	-0.1543	0.386162	0.363275	0.556446
Zfp687	78266	2798.69	0.0889151	0.168125	0.0677667	0.14701	0.596901	0.752182
Zmym5	219105	1215.58	-0.173286	0.134493	-0.144322	0.123346	0.197594	0.374671
Postn	50706	2.72471	-0.00488557	2.16284	-0.000280434	0.518182	0.998198	NA
Tfdp1	21781	8580.77	0.42997	0.14388	0.360323	0.136305	0.0028044	0.0154422
Cct2	12461	23161.8	-0.0732724	0.102624	-0.0652882	0.0969298	0.475232	0.659127
Ccng2	12452	2476.67	-0.892279	0.216351	-0.734645	0.230119	3.72007e-05	0.000406083
Ccnf	12449	2695.78	1.72316	0.196529	1.67832	0.197531	1.81964e-18	2.65121e-16
4933433G15Rik	71274	2.776	0.643173	1.05366	0.0962633	0.422124	0.541585	NA
Mitf	17342	23.1671	0.0110778	0.617033	0.0029067	0.316076	0.985676	0.993243
Pkd1	18763	1129.01	0.504026	0.166858	0.406522	0.158198	0.00252211	0.0141118
Mmp20	30800	45.2962	0.244186	0.423341	0.0962457	0.269379	0.564071	0.727753
Cldn2	12738	3952.95	-1.36202	0.305881	-1.16889	0.349066	8.47605e-06	0.000111761
Cldn1	12737	5.37197	-2.57194	1.46829	-0.33881	0.684891	0.0798322	0.199615
Nfatc1	18018	867.896	-0.413724	0.175927	-0.320266	0.160811	0.0186889	0.0689534
Tnk2	51789	4886.95	-0.467774	0.158436	-0.381815	0.149679	0.0031527	0.0169564
Pdlim5	56376	7924.94	-0.563396	0.11534	-0.510681	0.114542	1.03611e-06	1.74118e-05
Ces2a	102022	32.2252	-4.49616	1.48105	-1.13634	1.26436	0.00239907	0.0135325
Ints13	71177	1995	0.166196	0.133792	0.138593	0.122728	0.214163	0.396488
Aak1	269774	3788.85	0.0269472	0.238363	0.0169214	0.188919	0.90999	0.951743
Cryz	12972	515.346	0.268661	0.329782	0.134047	0.237199	0.415266	0.606568
Hus1	15574	913.51	0.867278	0.148972	0.793574	0.155769	5.82393e-09	1.79018e-07
Slc6a17	229706	3.34042	-2.92819	1.81256	-0.2705	0.669792	0.106202	NA
Fkbp2	14227	2.2598	1.14637	1.74851	0.0919599	0.513051	0.512065	NA
Wbp1	22377	1815.87	-0.0746243	0.163032	-0.0576126	0.143405	0.647148	0.787188
Cdk2	12566	1958.31	0.0889666	0.148931	0.0712483	0.133469	0.550262	0.716774
Mylpf	17907	46.1674	-0.585744	0.430501	-0.243283	0.30122	0.173637	0.343947
Lxn	17035	612.969	-0.628474	0.22621	-0.453822	0.212892	0.00546474	0.0265139
Nup88	19069	3125.63	-0.0265013	0.131656	-0.0221169	0.120287	0.840471	0.912004
Ggps1	14593	1640.16	-0.17354	0.166055	-0.133584	0.146581	0.295986	0.48917
Rbp7	63954	11.5053	0.987131	1.42733	0.103859	0.483574	0.489193	0.670203
Mkrn2os	70291	965.094	-0.3857	0.233025	-0.255279	0.196975	0.0978862	0.230927
Usp17le	625530	19.8245	-1.54472	0.733061	-0.510831	0.588407	0.0350987	0.110071
Tmem250-ps	109299	3025.96	0.330364	0.170788	0.255471	0.153751	0.0530698	0.149272
Ate1	11907	1755.17	0.3397	0.125894	0.292553	0.11898	0.00696962	0.0325056
Papss1	23971	3283.4	-0.0827889	0.174214	-0.062075	0.151068	0.634634	0.779188
Pi4kb	107650	2102.39	0.0470591	0.129199	0.039513	0.118429	0.715682	0.833499
Gid8	76425	3194.79	0.00726396	0.13394	0.00602845	0.12202	0.95675	0.978097
Tll2	24087	3.29514	1.13104	1.68647	0.0954626	0.508839	0.502442	NA
Cacna1c	12288	6.05179	-0.124094	1.15463	-0.016138	0.41684	0.914412	0.954711
Zdhhc23	332175	845.729	0.486784	0.228289	0.334283	0.201222	0.032981	0.105196
Vdr	22337	475.919	-1.09726	0.623874	-0.361699	0.445621	0.0786143	0.197546
Vcp	269523	32732.4	0.0238331	0.100755	0.0213061	0.0952701	0.81301	0.895695
Hsd3b7	101502	973.687	-1.08238	0.219677	-0.953773	0.241163	8.34319e-07	1.43519e-05
Ppp1r11	76497	2019.94	-0.393651	0.156119	-0.318756	0.144928	0.011686	0.0485361
Brk1	101314	2558.45	-0.582711	0.181406	-0.463373	0.174613	0.00131726	0.00827976
C9orf72	73205	1119.92	-0.740672	0.188174	-0.61002	0.191472	8.28163e-05	0.000806574
Zfp202	80902	119.707	0.776334	0.244665	0.568342	0.243945	0.00150848	0.00923468
Ube2w	66799	1099.76	-0.484404	0.157631	-0.397465	0.149744	0.00211897	0.0122222
Kif20a	19348	3658.08	2.08076	0.259855	2.00029	0.258107	1.17179e-15	1.17745e-13
Gm10471	100039045	4.2801	0.344951	1.71846	0.0274078	0.486037	0.840908	NA
Gm45871	108168395	98.6022	-0.111904	0.282926	-0.0623381	0.21183	0.692456	0.817592
Dph3	105638	1406.67	0.0515302	0.163122	0.039751	0.143345	0.752079	0.857216
Ankrd31	625662	2.49555	2.49551	2.82651	0.0991503	0.58727	0.377293	NA
Mir677	751518	2.81007	2.45133	1.74307	0.226559	0.61878	0.159627	NA
Stard8	236920	4.51707	-1.44887	1.09553	-0.239048	0.522596	0.185994	NA
Tjp2	21873	16390.6	-0.185233	0.144833	-0.150578	0.131386	0.200918	0.37893
Fchsd2	207278	1276.35	0.146016	0.139717	0.119918	0.127077	0.295985	0.48917
Mphosph6	68533	874.47	-0.468878	0.23131	-0.317869	0.201698	0.0426567	0.126942
Gabra4	14397	1.80019	-2.71313	3.63402	-0.0696351	0.595255	0.45531	NA
Fubp1	51886	6385.82	-0.171283	0.160434	-0.133754	0.142593	0.285692	0.478289
Bdnf	12064	11.8697	1.01421	0.655741	0.300868	0.426166	0.121945	0.269365
Hnrnpab	15384	39879.9	0.234691	0.126645	0.199858	0.117873	0.0638632	0.170544
Oprl1	18389	3.14437	0.266062	1.83824	0.019263	0.495454	0.884918	NA
Rad1	19355	467.763	0.306867	0.195479	0.221706	0.169865	0.116457	0.260165
Sox17	20671	1010.89	-0.70061	0.650754	-0.188856	0.367263	0.281654	0.474034
Obsl1	98733	9.36059	-0.389385	0.708103	-0.0898895	0.348057	0.582389	0.741796
Bmf	171543	610.613	-0.783133	0.374658	-0.405547	0.317226	0.0365942	0.11337
[truncated: 15,012 more rows]

## Sheet: d. DEG_WT_1h_vs_WT_0h
Supplementary Table 1d: DEG in Smad4+/+ 1h compared to Smad4 +/+ 0h
[truncated: 16,144 more rows]

## Sheet: e. DEG_WT_12h_vs_WT_0h
Supplementary Table 1e: DEG in Smad4+/+ 1h compared to Smad4 +/+ 0h
[truncated: 16,144 more rows]

[truncated: 4 more sheets: f. DEG_WT_12h_vs_WT_1h, g. DEG_Fl_12h_vs_Fl_0h, h. DEG_Fl_12h_vs_Fl_1h, i. AllComparision_Summary ]
