# Supplementary material for: Smad4 and TGFβ1 dependent gene expression signatures in conditional intestinal adenoma, organoids and colorectal cancer
Source: Sci Rep. 2025 May 10;15:16330. doi: 10.1038/s41598-025-00908-4 (PMC12065906; doi:10.1038/s41598-025-00908-4)
Supplement: Supplementary file 6 — Supplementary Information 2. [file 41598_2025_908_MOESM6_ESM.xlsx]

## Sheet: a. AUC _Tmod enrichment-hallmk
Supplementary Table 2a: Pathway enrichment analysis using MSigDB Hallmark gene sets with tmod.
Comparision	Module ID	Title	cerno	N1	AUC§	cES	P.Value	adj.P.Val
FL_0h_vs_WT_0h	M5890	Hallmark tnfa signaling via nfkb	488.571	180	0.576393	1.35714	7.09597e-06	8.86997e-05
FL_1h_vs_WT_1h	M5890	Hallmark tnfa signaling via nfkb	518.465	180	0.588103	1.44018	8.27356e-08	1.92156e-06
FL_12h_vs_WT_12h	M5890	Hallmark tnfa signaling via nfkb	479.519	180	0.594033	1.332	2.41887e-05	0.000151179
WT_1h_vs_WT_0h	M5890	Hallmark tnfa signaling via nfkb	838.459	180	0.707985	2.32905	3.48795e-40	1.74397e-38
WT_12h_vs_WT_0h	M5890	Hallmark tnfa signaling via nfkb	594.701	180	0.65402	1.65195	8.40425e-14	7.24575e-13
WT_12h_vs_WT_1h	M5890	Hallmark tnfa signaling via nfkb	485.029	180	0.608181	1.3473	1.15463e-05	9.6219e-05
Fl_12h_vs_Fl_0h	M5890	Hallmark tnfa signaling via nfkb	537.933	180	0.604454	1.49426	3.34387e-09	3.34387e-08
FL_0h_vs_WT_0h	M5891	Hallmark hypoxia	441.755	176	0.547669	1.25499	0.00079896	0.00497075
WT_1h_vs_WT_0h	M5891	Hallmark hypoxia	597.992	176	0.613084	1.69884	5.19599e-15	5.19599e-14
WT_12h_vs_WT_0h	M5891	Hallmark hypoxia	438.679	176	0.546434	1.24625	0.00112041	0.00294845
Fl_12h_vs_Fl_0h	M5891	Hallmark hypoxia	433.878	176	0.557764	1.23261	0.0018699	0.00467475
FL_12h_vs_WT_12h	M5892	Hallmark cholesterol homeostasis	187.773	71	0.600466	1.32235	0.00607316	0.015982
WT_1h_vs_WT_0h	M5892	Hallmark cholesterol homeostasis	217.116	71	0.623986	1.52899	5.0532e-05	8.15033e-05
WT_12h_vs_WT_0h	M5892	Hallmark cholesterol homeostasis	200.645	71	0.620883	1.413	0.000875949	0.00243319
WT_12h_vs_WT_1h	M5892	Hallmark cholesterol homeostasis	183.865	71	0.591585	1.29482	0.0103422	0.0272162
Fl_12h_vs_Fl_0h	M5892	Hallmark cholesterol homeostasis	216.107	71	0.639532	1.52188	6.0863e-05	0.000217368
FL_12h_vs_WT_12h	M5893	Hallmark mitotic spindle	746.517	194	0.681034	1.92401	5.90974e-25	9.84957e-24
WT_1h_vs_WT_0h	M5893	Hallmark mitotic spindle	450.601	194	0.562554	1.16134	0.0153768	0.0187522
WT_12h_vs_WT_0h	M5893	Hallmark mitotic spindle	719.996	194	0.684517	1.85566	3.27808e-22	5.46346e-21
WT_12h_vs_WT_1h	M5893	Hallmark mitotic spindle	753.033	194	0.698691	1.94081	1.20543e-25	2.00905e-24
Fl_12h_vs_Fl_0h	M5893	Hallmark mitotic spindle	610.681	194	0.669735	1.57392	3.53038e-12	4.41298e-11
Fl_12h_vs_Fl_1h	M5893	Hallmark mitotic spindle	599.548	194	0.67304	1.54523	2.73287e-11	2.73287e-10
FL_1h_vs_WT_1h	M5895	Hallmark wnt beta catenin signaling	104.285	38	0.610343	1.37217	0.0173644	0.0377487
WT_1h_vs_WT_0h	M5895	Hallmark wnt beta catenin signaling	126.849	38	0.65085	1.66907	0.000229423	0.000327747
FL_0h_vs_WT_0h	M5896	Hallmark tgf beta signaling	193.904	53	0.612252	1.82928	4.09537e-07	6.82562e-06
FL_1h_vs_WT_1h	M5896	Hallmark tgf beta signaling	198.431	53	0.615589	1.87199	1.38017e-07	1.92156e-06
FL_12h_vs_WT_12h	M5896	Hallmark tgf beta signaling	149.461	53	0.623017	1.41001	0.00349132	0.00969812
WT_1h_vs_WT_0h	M5896	Hallmark tgf beta signaling	282.212	53	0.680512	2.66238	6.09598e-18	7.61998e-17
WT_12h_vs_WT_0h	M5896	Hallmark tgf beta signaling	200.966	53	0.637151	1.89591	7.42424e-08	5.30303e-07
WT_12h_vs_WT_1h	M5896	Hallmark tgf beta signaling	169.849	53	0.606039	1.60235	8.21038e-05	0.000456132
Fl_12h_vs_Fl_0h	M5896	Hallmark tgf beta signaling	197.324	53	0.631294	1.86154	1.80533e-07	1.12833e-06
Fl_12h_vs_Fl_1h	M5896	Hallmark tgf beta signaling	189.247	53	0.654938	1.78535	1.21904e-06	7.61902e-06
WT_1h_vs_WT_0h	M5897	Hallmark il6 jak stat3 signaling	314.223	73	0.736624	2.15221	2.34094e-14	1.95078e-13
FL_0h_vs_WT_0h	M5898	Hallmark dna repair	359.561	146	0.624894	1.23137	0.00424065	0.0189556
FL_12h_vs_WT_12h	M5898	Hallmark dna repair	377.337	146	0.578711	1.29225	0.000550953	0.00196769
WT_1h_vs_WT_0h	M5898	Hallmark dna repair	435.371	146	0.633626	1.491	1.01251e-07	2.6645e-07
WT_12h_vs_WT_0h	M5898	Hallmark dna repair	380.894	146	0.57733	1.30443	0.000353308	0.00103914
WT_12h_vs_WT_1h	M5898	Hallmark dna repair	383.155	146	0.577157	1.31217	0.000264774	0.00101836
Fl_12h_vs_Fl_0h	M5898	Hallmark dna repair	357.521	146	0.55991	1.22439	0.00525504	0.0119433
Fl_12h_vs_Fl_1h	M5898	Hallmark dna repair	443.999	146	0.665117	1.52054	2.25028e-08	1.87523e-07
FL_12h_vs_WT_12h	M5901	Hallmark g2m checkpoint	888.085	184	0.737683	2.41327	6.02392e-45	1.50598e-43
WT_1h_vs_WT_0h	M5901	Hallmark g2m checkpoint	520.631	184	0.617371	1.41476	2.59927e-07	6.32326e-07
WT_12h_vs_WT_0h	M5901	Hallmark g2m checkpoint	901.753	184	0.763087	2.45042	1.05013e-46	2.62531e-45
WT_12h_vs_WT_1h	M5901	Hallmark g2m checkpoint	920.665	184	0.76059	2.50181	3.61492e-49	9.0373e-48
Fl_12h_vs_Fl_0h	M5901	Hallmark g2m checkpoint	735.565	184	0.741666	1.99882	9.79018e-27	2.44755e-25
Fl_12h_vs_Fl_1h	M5901	Hallmark g2m checkpoint	687.35	184	0.726173	1.8678	1.26751e-21	3.16877e-20
FL_1h_vs_WT_1h	M5902	Hallmark apoptosis	364.141	142	0.57161	1.28219	0.0009124	0.00304133
FL_12h_vs_WT_12h	M5902	Hallmark apoptosis	381.895	142	0.590553	1.3447	9.21256e-05	0.000418753
WT_1h_vs_WT_0h	M5902	Hallmark apoptosis	570.514	142	0.689778	2.00885	2.07826e-21	5.19565e-20
WT_12h_vs_WT_0h	M5902	Hallmark apoptosis	414.505	142	0.601167	1.45952	6.64013e-07	3.91121e-06
WT_12h_vs_WT_1h	M5902	Hallmark apoptosis	379.026	142	0.573392	1.3346	0.0001361	0.0006805
Fl_12h_vs_Fl_0h	M5902	Hallmark apoptosis	414.376	142	0.600263	1.45907	6.78208e-07	3.76782e-06
Fl_12h_vs_Fl_1h	M5902	Hallmark apoptosis	360.973	142	0.579735	1.27103	0.00133121	0.00665605
FL_1h_vs_WT_1h	M5903	Hallmark notch signaling	94.4748	29	0.662299	1.62888	0.00175698	0.00549057
WT_1h_vs_WT_0h	M5903	Hallmark notch signaling	105.23	29	0.666569	1.81431	0.000147686	0.00023076
FL_1h_vs_WT_1h	M5905	Hallmark adipogenesis	452.193	181	0.607275	1.24915	0.000866725	0.00304133
WT_1h_vs_WT_0h	M5905	Hallmark adipogenesis	508.702	181	0.605015	1.40525	5.40896e-07	1.17586e-06
FL_0h_vs_WT_0h	M5906	Hallmark estrogen response early	438.241	182	0.533009	1.20396	0.00454935	0.0189556
FL_1h_vs_WT_1h	M5906	Hallmark estrogen response early	504.472	182	0.595978	1.38591	1.43499e-06	1.19582e-05
FL_12h_vs_WT_12h	M5906	Hallmark estrogen response early	521.706	182	0.617438	1.43326	1.05381e-07	1.05381e-06
WT_1h_vs_WT_0h	M5906	Hallmark estrogen response early	527.455	182	0.578112	1.44905	4.2264e-08	1.32075e-07
WT_12h_vs_WT_0h	M5906	Hallmark estrogen response early	501.792	182	0.597094	1.37855	2.1161e-06	9.61864e-06
WT_12h_vs_WT_1h	M5906	Hallmark estrogen response early	462.069	182	0.575692	1.26942	0.00036803	0.00131439
Fl_12h_vs_Fl_0h	M5906	Hallmark estrogen response early	486.625	182	0.581778	1.33688	1.73603e-05	6.67704e-05
Fl_12h_vs_Fl_1h	M5906	Hallmark estrogen response early	432.581	182	0.554402	1.18841	0.00771682	0.0231356
FL_0h_vs_WT_0h	M5907	Hallmark estrogen response late	409.769	175	0.523682	1.17077	0.0151253	0.0472665
FL_1h_vs_WT_1h	M5907	Hallmark estrogen response late	502.616	175	0.59696	1.43604	1.53725e-07	1.92156e-06
FL_12h_vs_WT_12h	M5907	Hallmark estrogen response late	524.66	175	0.608869	1.49903	4.04454e-09	5.05567e-08
WT_1h_vs_WT_0h	M5907	Hallmark estrogen response late	499.129	175	0.581866	1.42608	2.65577e-07	6.32326e-07
WT_12h_vs_WT_0h	M5907	Hallmark estrogen response late	476.721	175	0.572221	1.36206	7.32104e-06	3.05043e-05
WT_12h_vs_WT_1h	M5907	Hallmark estrogen response late	472.115	175	0.565069	1.3489	1.38553e-05	9.89665e-05
Fl_12h_vs_Fl_0h	M5907	Hallmark estrogen response late	450.501	175	0.556959	1.28715	0.000223593	0.000745311
Fl_12h_vs_Fl_1h	M5907	Hallmark estrogen response late	420.91	175	0.53119	1.2026	0.00549948	0.0211518
FL_0h_vs_WT_0h	M5908	Hallmark androgen response	237.693	93	0.556397	1.27792	0.00621765	0.0222059
FL_12h_vs_WT_12h	M5908	Hallmark androgen response	286.633	93	0.642683	1.54104	2.98781e-06	2.48984e-05
WT_1h_vs_WT_0h	M5908	Hallmark androgen response	220.457	93	0.537037	1.18525	0.0426394	0.0463471
WT_12h_vs_WT_0h	M5908	Hallmark androgen response	277.336	93	0.600371	1.49105	1.58889e-05	6.11111e-05
WT_12h_vs_WT_1h	M5908	Hallmark androgen response	256.032	93	0.561157	1.37651	0.000503561	0.00157363
Fl_12h_vs_Fl_0h	M5908	Hallmark androgen response	249.072	93	0.5665	1.3391	0.00137863	0.00382952
Fl_12h_vs_Fl_1h	M5908	Hallmark androgen response	236.079	93	0.572574	1.26924	0.00758672	0.0231356
FL_1h_vs_WT_1h	M5909	Hallmark myogenesis	393.458	160	0.51912	1.22956	0.00313731	0.00871474
WT_1h_vs_WT_0h	M5909	Hallmark myogenesis	418.072	160	0.507609	1.30647	0.000182011	0.000275774
WT_1h_vs_WT_0h	M5910	Hallmark protein secretion	241.662	92	0.602248	1.31338	0.00277659	0.00355974
WT_12h_vs_WT_0h	M5910	Hallmark protein secretion	228.627	92	0.600027	1.24254	0.0140745	0.0305967
WT_12h_vs_WT_1h	M5910	Hallmark protein secretion	229.57	92	0.595622	1.24766	0.0126199	0.0300473
Fl_12h_vs_Fl_1h	M5910	Hallmark protein secretion	238.539	92	0.622552	1.29641	0.00418839	0.0174516
FL_1h_vs_WT_1h	M5911	Hallmark interferon alpha response	224.257	87	0.595005	1.28883	0.00610296	0.0155404
WT_1h_vs_WT_0h	M5911	Hallmark interferon alpha response	258.912	87	0.628597	1.488	3.11142e-05	5.36452e-05
FL_1h_vs_WT_1h	M5913	Hallmark interferon gamma response	407.375	166	0.564571	1.22703	0.00293872	0.00864329
WT_1h_vs_WT_0h	M5913	Hallmark interferon gamma response	470.381	166	0.602523	1.41681	8.31716e-07	1.73274e-06
FL_12h_vs_WT_12h	M5915	Hallmark apical junction	435.097	170	0.572133	1.2797	0.000364568	0.00148093
WT_1h_vs_WT_0h	M5915	Hallmark apical junction	457.969	170	0.557356	1.34697	1.96779e-05	3.64406e-05
WT_12h_vs_WT_0h	M5915	Hallmark apical junction	415.58	170	0.521979	1.2223	0.00313895	0.0074737
WT_12h_vs_WT_1h	M5915	Hallmark apical junction	438.918	170	0.542526	1.29094	0.000230424	0.000985048
Fl_12h_vs_Fl_0h	M5915	Hallmark apical junction	414.943	170	0.53006	1.22042	0.00334899	0.00797378
Fl_12h_vs_Fl_1h	M5915	Hallmark apical junction	398.199	170	0.488205	1.17117	0.0161332	0.0448143
WT_1h_vs_WT_0h	M5916	Hallmark apical surface	94.7472	34	0.590705	1.39334	0.0177419	0.0211213
WT_1h_vs_WT_0h	M5919	Hallmark hedgehog signaling	89.6764	28	0.628043	1.60136	0.00285678	0.00357097
FL_1h_vs_WT_1h	M5921	Hallmark complement	400.343	155	0.564716	1.29143	0.000401211	0.00167171
WT_1h_vs_WT_0h	M5921	Hallmark complement	417.381	155	0.548327	1.34639	4.39027e-05	7.31712e-05
WT_1h_vs_WT_0h	M5922	Hallmark unfolded protein response	269.864	104	0.588031	1.29742	0.00249472	0.00328252
WT_12h_vs_WT_0h	M5922	Hallmark unfolded protein response	269.179	104	0.617621	1.29413	0.00272279	0.00680697
WT_12h_vs_WT_1h	M5922	Hallmark unfolded protein response	252.789	104	0.586496	1.21533	0.018411	0.0400239
Fl_12h_vs_Fl_1h	M5922	Hallmark unfolded protein response	261.476	104	0.617175	1.2571	0.00698766	0.0231356
WT_1h_vs_WT_0h	M5923	Hallmark pi3k akt mtor signaling	230.241	95	0.541218	1.2118	0.024537	0.0285314
FL_0h_vs_WT_0h	M5924	Hallmark mtorc1 signaling	448.533	192	0.577737	1.16805	0.0127618	0.0425392
FL_12h_vs_WT_12h	M5924	Hallmark mtorc1 signaling	499.954	192	0.570416	1.30196	5.95498e-05	0.000297749
WT_1h_vs_WT_0h	M5924	Hallmark mtorc1 signaling	560.849	192	0.610517	1.46055	9.24304e-09	3.30109e-08
WT_12h_vs_WT_0h	M5924	Hallmark mtorc1 signaling	532.822	192	0.598727	1.38756	7.04017e-07	3.91121e-06
WT_12h_vs_WT_1h	M5924	Hallmark mtorc1 signaling	499.062	192	0.564606	1.29964	6.64805e-05	0.000415503
Fl_12h_vs_Fl_0h	M5924	Hallmark mtorc1 signaling	475.09	192	0.585075	1.23721	0.00102958	0.00321744
Fl_12h_vs_Fl_1h	M5924	Hallmark mtorc1 signaling	461.68	192	0.585034	1.20229	0.00393882	0.0174516
FL_12h_vs_WT_12h	M5925	Hallmark e2f targets	988.816	193	0.792741	2.5617	1.61456e-54	8.0728e-53
WT_1h_vs_WT_0h	M5925	Hallmark e2f targets	524.701	193	0.620533	1.35933	3.12058e-06	6.24117e-06
WT_12h_vs_WT_0h	M5925	Hallmark e2f targets	1115.89	193	0.879061	2.8909	4.63146e-72	2.31573e-70
WT_12h_vs_WT_1h	M5925	Hallmark e2f targets	1146.96	193	0.881202	2.97139	1.59549e-76	7.97744e-75
Fl_12h_vs_Fl_0h	M5925	Hallmark e2f targets	973.963	193	0.855111	2.52322	1.49801e-52	7.49003e-51
Fl_12h_vs_Fl_1h	M5925	Hallmark e2f targets	920.801	193	0.810692	2.3855	1.13667e-45	5.68336e-44
FL_0h_vs_WT_0h	M5926	Hallmark myc targets v1	558.734	190	0.696884	1.47035	5.93228e-09	1.48307e-07
FL_12h_vs_WT_12h	M5926	Hallmark myc targets v1	479.648	190	0.580746	1.26223	0.000385041	0.00148093
WT_1h_vs_WT_0h	M5926	Hallmark myc targets v1	530.012	190	0.614767	1.39477	5.33413e-07	1.17586e-06
WT_12h_vs_WT_0h	M5926	Hallmark myc targets v1	619.917	190	0.657817	1.63136	8.6949e-14	7.24575e-13
WT_12h_vs_WT_1h	M5926	Hallmark myc targets v1	634.036	190	0.675189	1.66852	5.0995e-15	5.0995e-14
Fl_12h_vs_Fl_0h	M5926	Hallmark myc targets v1	550.039	190	0.631535	1.44747	2.44145e-08	2.03454e-07
Fl_12h_vs_Fl_1h	M5926	Hallmark myc targets v1	692.79	190	0.733974	1.82313	1.49228e-20	2.48714e-19
FL_0h_vs_WT_0h*	M5928	Hallmark myc targets v2	227.978	57	0.792979	1.99981	1.30137e-09	6.50685e-08
FL_1h_vs_WT_1h	M5928	Hallmark myc targets v2	154.902	57	0.679334	1.35879	0.00652699	0.0155404
FL_12h_vs_WT_12h	M5928	Hallmark myc targets v2	194.902	57	0.658527	1.70967	3.59989e-06	2.57135e-05
WT_12h_vs_WT_0h	M5928	Hallmark myc targets v2	299.91	57	0.863762	2.63079	1.19599e-18	1.49499e-17
WT_12h_vs_WT_1h	M5928	Hallmark myc targets v2	297.429	57	0.864355	2.60902	2.60947e-18	3.26183e-17
Fl_12h_vs_Fl_0h	M5928	Hallmark myc targets v2	253.571	57	0.80235	2.22431	1.27716e-12	2.12861e-11
Fl_12h_vs_Fl_1h	M5928	Hallmark myc targets v2	278.581	57	0.8427	2.44369	8.60238e-16	1.0753e-14
FL_0h_vs_WT_0h	M5930	Hallmark epithelial mesenchymal transition	402.599	158	0.500098	1.27405	0.000691062	0.00493616
FL_1h_vs_WT_1h	M5930	Hallmark epithelial mesenchymal transition	454.296	158	0.548302	1.43765	5.24522e-07	5.24522e-06
WT_1h_vs_WT_0h	M5930	Hallmark epithelial mesenchymal transition	504.768	158	0.552531	1.59737	7.26075e-11	3.63038e-10
WT_12h_vs_WT_0h	M5930	Hallmark epithelial mesenchymal transition	430.989	158	0.527955	1.36389	1.74125e-05	6.21875e-05
WT_12h_vs_WT_1h	M5930	Hallmark epithelial mesenchymal transition	406.103	158	0.519176	1.28513	0.00045529	0.00151763
Fl_12h_vs_Fl_0h	M5930	Hallmark epithelial mesenchymal transition	445.629	158	0.5358	1.41022	2.02386e-06	1.01193e-05
FL_1h_vs_WT_1h	M5932	Hallmark inflammatory response	366.523	151	0.530401	1.21365	0.0064696	0.0155404
WT_1h_vs_WT_0h	M5932	Hallmark inflammatory response	569.189	151	0.64257	1.88473	1.26188e-18	2.10313e-17
Fl_12h_vs_Fl_0h	M5932	Hallmark inflammatory response	382.62	151	0.551559	1.26695	0.00113104	0.00332659
FL_1h_vs_WT_1h	M5934	Hallmark xenobiotic metabolism	433.414	169	0.567797	1.28229	0.000340408	0.00154731
WT_1h_vs_WT_0h	M5934	Hallmark xenobiotic metabolism	492.592	169	0.578817	1.45737	7.65937e-08	2.25276e-07
WT_1h_vs_WT_0h	M5935	Hallmark fatty acid metabolism	404.34	142	0.571675	1.42373	3.39573e-06	6.53025e-06
FL_0h_vs_WT_0h	M5936	Hallmark oxidative phosphorylation	446.05	179	0.632082	1.24595	0.00104062	0.00520308
WT_1h_vs_WT_0h	M5936	Hallmark oxidative phosphorylation	540.235	179	0.639057	1.50904	1.47818e-09	6.71902e-09
Fl_12h_vs_Fl_1h	M5936	Hallmark oxidative phosphorylation	508.881	179	0.675674	1.42146	2.55605e-07	1.82575e-06
WT_1h_vs_WT_0h	M5937	Hallmark glycolysis	531.491	186	0.611021	1.42874	1.01212e-07	2.6645e-07
WT_1h_vs_WT_0h	M5938	Hallmark reactive oxygen species pathway	142.673	45	0.626658	1.58525	0.000342941	0.000476307
FL_0h_vs_WT_0h	M5939	Hallmark p53 pathway	498.261	189	0.562299	1.31815	3.10916e-05	0.000310916
FL_1h_vs_WT_1h	M5939	Hallmark p53 pathway	553.864	189	0.620596	1.46525	8.89568e-09	4.44784e-07
FL_12h_vs_WT_12h	M5939	Hallmark p53 pathway	463.213	189	0.562901	1.22543	0.00176927	0.00552896
WT_1h_vs_WT_0h	M5939	Hallmark p53 pathway	613.284	189	0.630593	1.62245	1.9497e-13	1.39264e-12
WT_12h_vs_WT_0h	M5939	Hallmark p53 pathway	520.687	189	0.615437	1.37748	1.4737e-06	7.36852e-06
WT_12h_vs_WT_1h	M5939	Hallmark p53 pathway	464.446	189	0.579861	1.22869	0.00155926	0.00458607
Fl_12h_vs_Fl_0h	M5939	Hallmark p53 pathway	505.499	189	0.596764	1.3373	1.20677e-05	5.02821e-05
Fl_12h_vs_Fl_1h	M5939	Hallmark p53 pathway	447.612	189	0.577709	1.18416	0.00786612	0.0231356
FL_12h_vs_WT_12h	M5941	Hallmark uv response up	375.628	137	0.580489	1.37091	4.33675e-05	0.00024093
WT_1h_vs_WT_0h	M5941	Hallmark uv response up	466.65	137	0.617212	1.7031	3.32237e-12	2.07648e-11
WT_12h_vs_WT_0h	M5941	Hallmark uv response up	370.753	137	0.595396	1.35311	8.66445e-05	0.000270764
WT_12h_vs_WT_1h	M5941	Hallmark uv response up	330.371	137	0.572801	1.20573	0.0110604	0.0276511
Fl_12h_vs_Fl_0h	M5941	Hallmark uv response up	347.006	137	0.547989	1.26645	0.00183045	0.00467475
FL_0h_vs_WT_0h	M5942	Hallmark uv response dn	343.906	133	0.549478	1.29288	0.000894735	0.00497075
FL_1h_vs_WT_1h	M5942	Hallmark uv response dn	376.104	133	0.569627	1.41393	9.9012e-06	7.07228e-05
WT_1h_vs_WT_0h	M5942	Hallmark uv response dn	425.204	133	0.605251	1.59851	1.86842e-09	7.78509e-09
FL_1h_vs_WT_1h	M5944	Hallmark angiogenesis	86.9644	30	0.53677	1.44941	0.0130163	0.0295826
WT_1h_vs_WT_0h	M5944	Hallmark angiogenesis	82.7392	30	0.51593	1.37899	0.027503	0.0312534
WT_1h_vs_WT_0h	M5945	Hallmark heme metabolism	410.895	164	0.577661	1.25273	0.00124882	0.00168759
WT_12h_vs_WT_0h	M5945	Hallmark heme metabolism	397.511	164	0.592706	1.21192	0.00510671	0.0116061
WT_12h_vs_WT_1h	M5945	Hallmark heme metabolism	386.95	164	0.583105	1.17972	0.013824	0.0314181
FL_0h_vs_WT_0h	M5946	Hallmark coagulation	253.64	100	0.555616	1.2682	0.0060952	0.0222059
FL_1h_vs_WT_1h	M5946	Hallmark coagulation	287.535	100	0.602112	1.43768	4.88647e-05	0.000295035
FL_12h_vs_WT_12h	M5946	Hallmark coagulation	267.029	100	0.58721	1.33514	0.00107352	0.0035784
WT_1h_vs_WT_0h	M5946	Hallmark coagulation	292.531	100	0.567854	1.46266	2.13992e-05	3.82128e-05
Fl_12h_vs_Fl_0h	M5946	Hallmark coagulation	246.276	100	0.543928	1.23138	0.0143025	0.0310923
FL_0h_vs_WT_0h	M5947	Hallmark il2 stat5 signaling	440.324	171	0.554925	1.2875	0.000255744	0.0021312
FL_1h_vs_WT_1h	M5947	Hallmark il2 stat5 signaling	452.839	171	0.575543	1.32409	5.31062e-05	0.000295035
FL_12h_vs_WT_12h	M5947	Hallmark il2 stat5 signaling	419.494	171	0.563515	1.22659	0.0026363	0.00775383
WT_1h_vs_WT_0h	M5947	Hallmark il2 stat5 signaling	544.615	171	0.611406	1.59244	1.80396e-11	1.0022e-10
WT_12h_vs_WT_0h	M5947	Hallmark il2 stat5 signaling	455.968	171	0.594011	1.33324	3.51701e-05	0.000117234
WT_12h_vs_WT_1h	M5947	Hallmark il2 stat5 signaling	440.975	171	0.584631	1.2894	0.000236412	0.000985048
Fl_12h_vs_Fl_0h	M5947	Hallmark il2 stat5 signaling	492.192	171	0.604846	1.43916	1.76587e-07	1.12833e-06
Fl_12h_vs_Fl_1h	M5947	Hallmark il2 stat5 signaling	474.764	171	0.590988	1.3882	2.53479e-06	1.40821e-05
WT_1h_vs_WT_0h	M5948	Hallmark bile acid metabolism	232.485	98	0.521436	1.18615	0.0381468	0.0423854
FL_12h_vs_WT_12h	M5949	Hallmark peroxisome	234.482	93	0.594598	1.26066	0.00920307	0.0230077
WT_1h_vs_WT_0h	M5949	Hallmark peroxisome	262.351	93	0.593368	1.41049	0.000191266	0.000281274
FL_1h_vs_WT_1h	M5950	Hallmark allograft rejection	355.994	132	0.565633	1.34846	0.00013467	0.00067335
WT_1h_vs_WT_0h	M5950	Hallmark allograft rejection	408.786	132	0.588035	1.54843	2.57867e-08	8.59557e-08
FL_12h_vs_WT_12h	M5951	Hallmark spermatogenesis	219.446	88	0.525935	1.24685	0.0145004	0.0345248
WT_12h_vs_WT_1h	M5951	Hallmark spermatogenesis	224.881	88	0.530944	1.27773	0.00751238	0.0208677
FL_1h_vs_WT_1h	M5953	Hallmark kras signaling up	420.553	165	0.548309	1.2744	0.000535417	0.0020593
WT_1h_vs_WT_0h	M5953	Hallmark kras signaling up	497.175	165	0.597541	1.50659	6.92685e-09	2.66417e-08
WT_12h_vs_WT_0h	M5953	Hallmark kras signaling up	383.631	165	0.523994	1.16252	0.0222278	0.0463079
Fl_12h_vs_Fl_0h	M5953	Hallmark kras signaling up	455.325	165	0.562683	1.37977	5.54786e-06	2.52175e-05
§AUC: Area under the curve	* WT: Smad4+/+, Fl: Smad4Δ/Δ

## Sheet: b. Tmod_Genes_Hallmark
Supplementary Table 2a: Pathway enrichment analysis using MSigDB Hallmark gene sets with tmod.
module ID	Title	N_FL_0h_vs_WT_0h_genes05	Genes_FL_0h_vs_WT_0h_genes05	ID.1	N_FL_1h_vs_WT_1h_genes05	Genes_FL_1h_vs_WT_1h_genes05	N_FL_12h_vs_WT_12h_genes05	Genes_FL_12h_vs_WT_12h_genes05	N_WT_1h_vs_WT_0h_genes05	Genes_WT_1h_vs_WT_0h_genes05	N_WT_12h_vs_WT_0h_genes05	Genes_WT_12h_vs_WT_0h_genes05	N_WT_12h_vs_WT_1h_genes05	Genes_WT_12h_vs_WT_1h_genes05	N_Fl_12h_vs_Fl_0h_genes05	Genes_Fl_12h_vs_Fl_0h_genes05	N_Fl_12h_vs_Fl_1h_genes05	Genes_Fl_12h_vs_Fl_1h_genes05
M5890	Hallmark tnfa signaling via nfkb	64	CXCL2,TNFAIP3,PTGS2,HBEGF,KLF6,JUN,NR4A2,BTG2,F3,EGR1,LIF,EHD1,CFLAR,NFKBIE,PHLDA1,IER5,GEM,GADD45A,BHLHE40,PTGER4,SERPINE1,BIRC2,CD44,PLAU,FOSL2,ID2,PHLDA2,YRDC,SQSTM1,VEGFA,MAP2K3,IFIT2,IL18,FOS,RHOB,AREG,NINJ1,SAT1,PMEPA1,KLF10,LAMB3,F2RL1,DNAJB4,DENND5A,DDX58,CD80,TNFAIP8,TSC22D1,B4GALT5,NFE2L2,FOSB,NFAT5,SLC16A6,CEBPD,IL23A,SMAD3,PANX1,FJX1,EIF1,BMP2,ICOSLG,KLF2,SERPINB8,MXD1	M5890	50	JUNB,CXCL2,TNFAIP3,PTGS2,NR4A2,MAP3K8,DUSP2,PHLDA1,IER5,GADD45A,PLK2,PTGER4,PLAU,MYC,ID2,YRDC,GADD45B,MAP2K3,CDKN1A,IFIT2,IL18,IRF1,FOS,OLR1,RHOB,AREG,CSF1,TLR2,KLF10,LAMB3,TRIP10,F2RL1,LDLR,RNF19B,DNAJB4,PDE4B,DENND5A,SPHK1,TNFAIP8,SPSB1,TSC22D1,B4GALT5,BCL6,IL23A,BCL3,FJX1,BMP2,ICOSLG,KLF2,SERPINB8	90	JUNB,IER3,CCL20,MAFF,NFKB2,KLF6,BIRC3,PLAUR,ZFP36,JUN,SOD2,NR4A2,RELB,TRAF1,MAP3K8,F3,LIF,FOSL1,JAG1,GCH1,RCAN1,EHD1,IER2,CFLAR,NFKBIE,TNFSF9,GADD45A,BHLHE40,SLC2A6,PTGER4,DUSP5,TRIB1,RELA,CXCL6,LITAF,CD44,INHBA,TNFRSF9,TNIP1,NAMPT,ID2,PHLDA2,CCL5,IFNGR2,BTG1,VEGFA,MAP2K3,CDKN1A,TANK,IL18,TUBB2A,FOS,OLR1,RHOB,KLF4,PMEPA1,PTPRE,KLF10,LAMB3,TRIP10,F2RL1,TGIF1,RNF19B,DRAM1,B4GALT1,CSF2,STAT5A,CCND1,…	47	JUNB,HBEGF,KLF6,PLAUR,ZFP36,JUN,BTG2,MAP3K8,F3,GCH1,IER2,GEM,GADD45A,BHLHE40,NFIL3,SERPINE1,MYC,SGK1,ID2,EFNA1,GADD45B,VEGFA,CDKN1A,IRF1,FOS,OLR1,RHOB,AREG,KLF4,CSF1,PMEPA1,ACKR3,KLF10,LDLR,TGIF1,RNF19B,CCND1,SPHK1,SPSB1,CLCF1,FOSB,HES1,CEBPD,BCL3,EIF1,SERPINB8,MXD1	130	JUNB,TNFAIP3,PTGS2,IER3,CCL20,MAFF,NFKB2,HBEGF,KLF6,BIRC3,PLAUR,ZFP36,ICAM1,JUN,PPP1R15A,SOD2,NR4A2,IL1A,RELB,TRAF1,BTG2,DUSP1,MAP3K8,F3,SDC4,EGR1,KDM6B,LIF,FOSL1,JAG1,GCH1,RCAN1,EHD1,CFLAR,RIPK2,NFKBIE,PHLDA1,IER5,TNFSF9,GEM,GADD45A,BHLHE40,EGR2,SLC2A6,DUSP5,SERPINE1,TRIB1,TIPARP,RELA,CXCL6,LITAF,CD44,INHBA,PLAU,MYC,SGK1,TNIP1,NAMPT,FOSL2,PNRC1,ID2,EFNA1,PFKFB3,CCL5,YRDC,IFNGR2,SQSTM1,BTG1,VEGFA…	117	JUNB,TNFAIP3,PTGS2,CCL20,MAFF,NFKB2,KLF6,BIRC3,PLAUR,ICAM1,JUN,SOD2,IL1A,TRAF1,F3,SDC4,EGR1,TNF,KDM6B,LIF,JAG1,GCH1,RCAN1,DUSP2,EHD1,CFLAR,RIPK2,NFKBIE,PHLDA1,IER5,TNFSF9,GEM,GADD45A,PLK2,BHLHE40,SLC2A6,DUSP5,SERPINE1,TRIB1,TIPARP,RELA,CXCL6,LITAF,CD44,INHBA,PLAU,MYC,TNIP1,NAMPT,FOSL2,ID2,PFKFB3,YRDC,IFNGR2,SQSTM1,GADD45B,BTG1,VEGFA,MAP2K3,CDKN1A,IFIT2,TUBB2A,IRF1,FOS,OLR1,RHOB,AREG,NINJ1,SAT1,CS…	50	JUNB,CCL20,TNFAIP2,KLF6,PLAUR,TRAF1,F3,JAG1,GCH1,RCAN1,EHD1,CFLAR,GADD45A,BHLHE40,EGR2,DUSP5,SERPINE1,TRIB1,CXCL6,LITAF,CD44,INHBA,SQSTM1,BTG1,CDKN1A,TUBB2A,FOS,OLR1,RHOB,AREG,SAT1,PMEPA1,ACKR3,KLF10,LAMB3,F2RL1,TGIF1,RNF19B,SPHK1,TNFAIP8,SPSB1,TSC22D1,NFE2L2,FOSB,CEBPD,SMAD3,EDN1,DUSP4,ICOSLG,MXD1	56	CCL20,KLF6,ICAM1,TRAF1,F3,EGR1,KDM6B,LIF,JAG1,GCH1,IER2,CFLAR,PHLDA1,IER5,BHLHE40,EGR2,DUSP5,SERPINE1,TRIB1,LITAF,CD44,INHBA,PLAU,MYC,TNFRSF9,FOSL2,YRDC,GADD45B,BTG1,IRF1,FOS,NINJ1,SAT1,PMEPA1,ACKR3,LAMB3,F2RL1,DENND5A,DDX58,SPHK1,TNFAIP8,SPSB1,TSC22D1,NFAT5,ATP2B1,HES1,CEBPD,SMAD3,EIF1,BMP2,DUSP4,PDLIM5,ICOSLG,KLF2,TNC,MXD1
M5891	Hallmark hypoxia	57	GBE1,ENO2,NDRG1,MXI1,P4HA1,ADM,P4HA2,ENO1,VEGFA,BNIP3L,KDM3A,CCNG2,GYS1,BHLHE40,JUN,SERPINE1,DDIT4,FOS,HK1,ISG20,ZNF292,PLIN2,VLDLR,EXT1,F3,PDK3,ALDOB,ERRFI1,CAV1,GPC3,STBD1,PKLR,EGFR,IDS,RORA,HS3ST1,KLF6,TNFAIP3,ATP7A,EFNA3,CP,B4GALNT2,BCL2,KLHL24,SDC2,FOXO3,PDGFB,GLRX,TGFBI,TPST2,TPBG,HDLBP,ETS1,HOXB9,SELENBP1,FOSL2,TGFB3	M5891	31	ENO1,GYS1,FOS,HK1,CITED2,ISG20,WSB1,PLIN2,ALDOB,STC2,CAV1,GPC3,S100A4,EGFR,EDN2,CDKN1A,HS3ST1,TNFAIP3,EFNA3,CP,B4GALNT2,BCL2,SDC2,PDGFB,GLRX,TGFBI,TPBG,ETS1,HOXB9,SELENBP1,TGFB3	65	GBE1,PGM1,MXI1,SLC2A1,P4HA2,VEGFA,CCNG2,BHLHE40,JUN,MAFF,FOS,CITED2,ISG20,BTG1,PLIN2,EXT1,F3,PDK3,UGP2,ALDOB,STC2,ENO3,CAV1,GPC3,IRS2,SAP30,IER3,PKLR,PLAUR,ZFP36,EGFR,CDKN1A,KDELR3,KLF6,CA12,PIM1,PRDX5,NAGK,ATP7A,SDC3,PKP1,ANXA2,CP,TPD52,LXN,BCL2,GCNT2,KLHL24,SLC25A1,SDC2,CASP6,PDGFB,GLRX,PAM,TGFBI,TPST2,CDKN1C,NEDD4L,XPNPEP1,TES,ILVBL,HOXB9,SELENBP1,SULT2B1,TGFB3	24	ADM,P4HA2,VEGFA,CCNG2,BHLHE40,JUN,SERPINE1,DDIT4,NFIL3,FOS,WSB1,PLIN2,F3,ERRFI1,PLAUR,ZFP36,EDN2,CDKN1A,HS3ST1,KLF6,PIM1,PDGFB,EFNA1,ACKR3	101	ALDOA,PGM1,NDRG1,ALDOC,MXI1,SLC2A1,P4HA1,ADM,P4HA2,PFKFB3,VEGFA,BNIP3L,KDM3A,CCNG2,GYS1,GAPDH,BHLHE40,ANGPTL4,JUN,SERPINE1,GCK,MAFF,DDIT4,FOS,HK1,CITED2,ISG20,BTG1,PLIN2,CSRP2,VLDLR,EXT1,F3,PDK3,UGP2,STC2,ERRFI1,ENO3,PNRC1,PGF,NDST1,IRS2,SAP30,SDC4,STBD1,IER3,PKLR,PLAUR,S100A4,ZFP36,EGFR,CDKN1A,RORA,DUSP1,KDELR3,HS3ST1,KLF6,GPC4,TNFAIP3,CA12,HEXA,PPP1R15A,PIM1,PRDX5,NAGK,ATP7A,SDC3,TIPARP,PKP1,AN…	91	PGM1,NDRG1,HK2,MXI1,SLC2A1,P4HA1,P4HA2,PFKFB3,VEGFA,BNIP3L,KDM3A,CCNG2,GYS1,BHLHE40,ANGPTL4,JUN,SERPINE1,GCK,MAFF,FOS,HK1,CITED2,ISG20,BTG1,PLIN2,CSRP2,VLDLR,EXT1,F3,PDK3,STC2,ERRFI1,ENO3,PGF,NDST1,IRS2,SAP30,SDC4,PKLR,PLAUR,S100A4,EGFR,EDN2,CDKN1A,RORA,MIF,KDELR3,HS3ST1,KLF6,GPC4,TNFAIP3,CA12,HEXA,PIM1,PRDX5,NAGK,ATP7A,SDC3,TIPARP,PKP1,ANXA2,PRKCA,SLC37A4,CP,KLF7,TPD52,LXN,B4GALNT2,PPARGC1A,GCNT…	37	PGM1,CCNG2,BHLHE40,SERPINE1,DDIT4,FOS,CITED2,ISG20,BTG1,PLIN2,F3,STC2,CAV1,PLAUR,EGFR,CDKN1A,KDELR3,HS3ST1,KLF6,PIM1,ATP7A,SDC3,PKP1,ANXA2,PRKCA,CP,LXN,PPARGC1A,PDGFB,B3GALT6,ACKR3,CDKN1C,NEDD4L,TPBG,TES,COL5A1,ETS1	53	PGM1,MXI1,SLC2A1,P4HA1,KDM3A,CCNG2,GYS1,BHLHE40,SERPINE1,FOS,RBPJ,HK1,CITED2,ZNF292,BTG1,PLIN2,CSRP2,F3,STC2,ERRFI1,CAV1,NDST1,SAP30,EGFR,EDN2,HS3ST1,KLF6,ATP7A,SDC3,PKP1,ANXA2,PRKCA,PPARGC1A,BCL2,KLHL24,FOXO3,PDGFB,B3GALT6,GLRX,ACKR3,TPST2,MYH9,CDKN1C,NEDD4L,TPBG,SLC6A6,MAP3K1,TES,HDLBP,TGM2,ETS1,HOXB9,FOSL2
M5892	Hallmark cholesterol homeostasis	22	EBP,SCD,MVK,ANXA13,PCYT2,ANXA5,GSTM2,PLSCR1,CLU,ERRFI1,TRIB3,TNFRSF12A,ACTG1,ANTXR2,MAL2,PPARG,CTNNB1,TMEM97,PDK3,ABCA2,ATXN2,ALCAM	M5892	15	HMGCS1,LDLR,ANXA13,PCYT2,ANXA5,GSTM2,PLSCR1,CLU,GPX8,ANTXR2,MAL2,PPARG,CTNNB1,ABCA2,ALCAM	37	FDPS,CYP51A1,FDFT1,NSDHL,MVD,EBP,SCD,PMVK,MVK,SC5D,FADS2,HMGCR,HSD17B7,ANXA13,PCYT2,ACSS2,GUSB,FASN,LGALS3,PLSCR1,CLU,CXCL16,TNFRSF12A,ACTG1,JAG1,FBXO6,ANTXR2,CD9,PPARG,CTNNB1,TMEM97,PDK3,PLAUR,SEMA3B,GNAI1,ABCA2,S100A11	7	NSDHL,LDLR,ERRFI1,TRIB3,TNFRSF12A,PLAUR,NFIL3	52	FDPS,CYP51A1,FDFT1,DHCR7,HMGCS1,NSDHL,MVD,TM7SF2,ALDOC,SCD,PMVK,SC5D,FADS2,HMGCR,HSD17B7,ACSS2,ETHE1,ECH1,GUSB,FASN,LGALS3,ATF5,ANXA5,TP53INP1,CHKA,GSTM2,PLSCR1,CLU,ERRFI1,TRIB3,CXCL16,TNFRSF12A,ACTG1,JAG1,FBXO6,PNRC1,ANTXR2,MAL2,CD9,PPARG,GLDC,STX5,CTNNB1,TMEM97,PDK3,PLAUR,SEMA3B,GNAI1,ATXN2,ALCAM,S100A11,CPEB2	46	FDPS,CYP51A1,FDFT1,HMGCS1,NSDHL,MVD,LDLR,SCD,PMVK,SC5D,FADS2,HMGCR,HSD17B7,SREBF2,PCYT2,ACSS2,ETHE1,GUSB,FASN,LGALS3,ATF5,ANXA5,TP53INP1,CHKA,GSTM2,ACAT2,PLSCR1,CLU,ERRFI1,CXCL16,ACTG1,JAG1,FBXO6,ANTXR2,MAL2,CD9,PPARG,GLDC,CTNNB1,TMEM97,PDK3,PLAUR,SEMA3B,ATXN2,ALCAM,CPEB2	18	FDFT1,NSDHL,SC5D,ECH1,LGALS3,ANXA5,TP53INP1,PLSCR1,CLU,CXCL16,JAG1,FBXO6,ANTXR2,PPARG,GLDC,CTNNB1,TMEM97,PLAUR	22	FDFT1,SQLE,SCD,PMVK,PCYT2,LGALS3,ATF5,ANXA5,TP53INP1,PLSCR1,CLU,ERRFI1,JAG1,ANTXR2,PPARG,GLDC,CTNNB1,TMEM97,ATXN2,ALCAM,S100A11,CPEB2
M5893	Hallmark mitotic spindle	47	ARHGEF2,CLASP1,PREX1,NUMA1,CEP250,KIF3B,BIRC5,NF1,FGD6,RASA1,ARHGEF11,SAC3D1,RABGAP1,FLNB,CENPJ,NCK1,KLC1,MARK4,UXT,CDC42EP4,OPHN1,KIF1B,BCR,KIF3C,HOOK3,FLNA,ARHGAP10,CDC42BPA,SYNPO,STAU1,FBXO5,CD2AP,CEP131,LLGL1,DST,ARHGAP29,NEDD9,PKD2,CTTN,PLEKHG2,RICTOR,DYNC1H1,SORBS2,VCL,STK38L,RAPGEF5,CEP72	M5893	30	ARHGEF2,MYO9B,PREX1,NUMA1,CEP250,CDC42EP2,KIF3B,WASF1,FLNB,KLC1,BCR,KIF3C,HOOK3,MID1IP1,FLNA,ARHGAP10,SYNPO,CD2AP,CEP131,LLGL1,DST,ARHGAP29,TLK1,CTTN,PLEKHG2,BCL2L11,SORBS2,VCL,RAPGEF5,CEP72	109	KIF11,KIF23,TUBGCP3,CKAP5,RACGAP1,PREX1,ARHGEF3,NUMA1,SPTBN1,KIF2C,TTK,CEP250,PAFAH1B1,CDC42EP2,KIF15,BIRC5,CNTROB,CNTRL,TUBGCP5,KIF4A,FGD6,BRCA2,PLK1,NEK2,WASF1,TOP2A,TRIO,PRC1,ANLN,CDK5RAP2,SMC3,TUBGCP2,ESPL1,ARHGAP27,INCENP,GSN,NET1,LRPPRC,FLNB,ABR,CENPJ,CENPF,KIF20B,CENPE,CYTH2,MID1,KLC1,MARK4,ARL8A,CEP57,CDC42EP4,SASS6,OPHN1,WASL,MAP3K11,NCK2,DLGAP5,RANBP9,TPX2,KIF3C,TUBGCP6,PALLD,KNTC1,SUN2…	7	CDC42EP2,WASF1,NCK2,RHOF,NEDD9,GEMIN4,BCL2L11	138	ARHGEF2,CLASP1,KIF11,KIF23,ARF6,MYO9B,MYH9,TUBGCP3,CKAP5,RACGAP1,PREX1,ARHGEF3,KIF2C,KIF5B,TTK,PAFAH1B1,CDC42EP2,KIF3B,KIF15,BIRC5,CNTROB,CNTRL,TUBGCP5,KIF4A,FGD6,BRCA2,PLK1,RASA1,NEK2,TOP2A,TRIO,ARHGEF11,PRC1,ANLN,CDK5RAP2,SMC3,TUBGCP2,ESPL1,MAP1S,ARHGAP27,DOCK4,SAC3D1,INCENP,ARHGAP5,GSN,LRPPRC,RABGAP1,FLNB,FGD4,ABR,NCK1,CENPF,KIF20B,CENPE,CYTH2,KLC1,MARK4,ARL8A,CEP57,SASS6,OPHN1,WASL,MAP3K11,TI…	144	ARHGEF2,CLASP1,KIF11,KIF23,ARF6,MYO9B,MYH9,TUBGCP3,CKAP5,RACGAP1,PREX1,ARHGEF3,KIF2C,KIF5B,TTK,PAFAH1B1,CDC42EP2,KIF3B,KIF15,BIRC5,CNTROB,NF1,CNTRL,TUBGCP5,KIF4A,FGD6,BRCA2,PLK1,RASA1,NEK2,TOP2A,TRIO,ARHGEF11,PRC1,ANLN,CDK5RAP2,SMC3,TUBGCP2,ESPL1,ARHGAP27,DOCK4,SAC3D1,INCENP,ARHGAP5,GSN,NET1,LRPPRC,RABGAP1,FLNB,ABR,NCK1,CENPF,KIF20B,WASF2,CENPE,CYTH2,KLC1,MARK4,ARL8A,CEP57,UXT,SASS6,OPHN1,WASL,MA…	75	ARHGEF2,KIF11,KIF23,TUBGCP3,RACGAP1,ARHGEF3,KIF2C,TTK,CDC42EP2,KIF15,BIRC5,CNTROB,CNTRL,FGD6,BRCA2,PLK1,NEK2,TOP2A,TRIO,PRC1,ANLN,SMC3,TUBGCP2,ESPL1,ARHGAP27,INCENP,GSN,LRPPRC,FLNB,ABR,CENPF,KIF20B,CENPE,CYTH2,MARK4,ARL8A,CEP57,SASS6,OPHN1,TIAM1,NCK2,TPX2,KIF3C,PALLD,KNTC1,FLNA,CDK1,RHOF,ECT2,KIF22,AURKA,FBXO5,NUSAP1,PXN,AKAP13,ALMS1,DST,ARHGAP29,PIF1,NEDD9,NDC80,CAPZB,CTTN,SMC4,LMNB1,CEP192,BUB1…	98	ARHGEF2,CLASP1,KIF11,KIF23,ARF6,MYO9B,MYH9,TUBGCP3,RACGAP1,PREX1,NUMA1,TTK,CDC42EP2,KIF3B,KIF15,BIRC5,CNTROB,NF1,FGD6,BRCA2,PLK1,RASA1,NEK2,TOP2A,TRIO,ARHGEF11,PRC1,ANLN,ESPL1,ARHGAP27,SAC3D1,INCENP,ARHGAP5,GSN,RABGAP1,FLNB,ABR,KIF20B,MARK4,ARL8A,CEP57,UXT,OPHN1,SOS1,ABL1,KIF1B,NCK2,BCR,TPX2,KIF3C,SHROOM2,SPTAN1,PALLD,HOOK3,SUN2,FLNA,CDC42BPA,ARHGEF12,CDK1,SYNPO,ECT2,KIF22,STAU1,AURKA,FBXO5,NUSAP…
M5895	Hallmark wnt beta catenin signaling	13	CTNNB1,AXIN2,FZD1,NOTCH4,LEF1,AXIN1,CUL1,MAML1,KAT2A,PTCH1,ADAM17,FZD8,TP53	M5895	13	MYC,CTNNB1,JAG2,NOTCH1,FZD1,NOTCH4,LEF1,NKD1,CUL1,NCOR2,ADAM17,FZD8,HEY1	15	CTNNB1,DLL1,FZD1,JAG1,KAT2A,GNAI1,PTCH1,TCF7,ADAM17,DVL2,PPARD,CCND2,CSNK1E,TP53,SKP2	3	MYC,NOTCH1,FRAT1	23	MYC,CTNNB1,JAG2,DLL1,AXIN2,FZD1,NOTCH4,LEF1,AXIN1,JAG1,MAML1,KAT2A,GNAI1,HDAC2,TCF7,NUMB,DVL2,PPARD,NCSTN,CCND2,CSNK1E,TP53,SKP2	24	MYC,CTNNB1,JAG2,NOTCH1,DLL1,AXIN2,FZD1,NOTCH4,LEF1,JAG1,MAML1,KAT2A,NCOR2,TCF7,NUMB,DVL2,PPARD,NCSTN,HDAC5,CCND2,CSNK1E,TP53,SKP2,HDAC11	8	CTNNB1,NOTCH4,JAG1,MAML1,KAT2A,NUMB,SKP2,HEY1	10	MYC,CTNNB1,NOTCH4,JAG1,MAML1,NCOR2,NUMB,CCND2,RBPJ,SKP2
M5896	Hallmark tgf beta signaling	22	SMAD7,TGFB1,SMURF2,SMURF1,BMPR2,SKIL,ACVR1,PMEPA1,SERPINE1,SMAD6,SMAD3,CTNNB1,KLF10,BMP2,PPM1A,ID1,CDK9,ID3,ARID4B,ID2,PPP1CA,FNTA	M5896	14	SMAD7,TGFB1,SKIL,NCOR2,JUNB,SMAD6,CTNNB1,KLF10,BMP2,ID1,ID3,ID2,BCAR3,THBS1	28	SMAD7,TGFB1,SMURF2,SMURF1,SKIL,ACVR1,PMEPA1,JUNB,TGIF1,FURIN,SMAD3,FKBP1A,CTNNB1,KLF10,PPM1A,CDH1,ID1,CDKN1C,RAB31,TJP1,CDK9,ID3,IFNGR2,ID2,PPP1CA,SPTBN1,HDAC1,UBE2D3	16	SMAD7,SKIL,ACVR1,PMEPA1,SERPINE1,JUNB,SMAD6,TGIF1,HIPK2,KLF10,ID1,CDK9,ID3,NOG,ID2,BCAR3	35	SMAD7,TGFB1,SMURF2,SMURF1,BMPR2,SKIL,SKI,ACVR1,PMEPA1,SERPINE1,JUNB,SMAD6,PPP1R15A,TGIF1,FURIN,SMAD3,CTNNB1,HIPK2,KLF10,BMP2,XIAP,CDH1,ID1,CDKN1C,RAB31,CDK9,ID3,ARID4B,IFNGR2,ID2,WWTR1,BCAR3,THBS1,HDAC1,RHOA	33	SMAD7,TGFB1,SMURF2,SMURF1,BMPR2,SKIL,SKI,ACVR1,PMEPA1,NCOR2,SERPINE1,JUNB,SMAD6,TGIF1,FURIN,SMAD3,CTNNB1,HIPK2,BMP2,XIAP,CDH1,ID1,CDKN1C,RAB31,ID3,NOG,ARID4B,IFNGR2,ID2,PPP1CA,WWTR1,THBS1,RHOA	17	SMAD7,TGFB1,SMURF1,SKIL,SKI,ACVR1,PMEPA1,SERPINE1,JUNB,TGIF1,FURIN,SMAD3,CTNNB1,KLF10,CDKN1C,RAB31,BCAR3	26	SMAD7,TGFB1,SMURF2,SMURF1,BMPR2,SKIL,SKI,ACVR1,PMEPA1,NCOR2,SERPINE1,FURIN,SMAD3,CTNNB1,HIPK2,BMP2,XIAP,CDH1,ID1,CDKN1C,TRIM33,RAB31,TJP1,ID3,ARID4B,RHOA
M5897	Hallmark il6 jak stat3 signaling	14	IL1R1,IFNAR1,MYD88,CD14,IL18R1,LTBR,FAS,TNFRSF12A,STAT2,TGFB1,JUN,SOCS1,TNFRSF21,CD44	M5897	13	IL1R1,IFNGR1,TYK2,TLR2,CD14,CSF1,IL18R1,FAS,TGFB1,MAP3K8,SOCS1,TNFRSF21,IRF1	24	IL4R,IL6ST,STAT1,IL1R1,OSMR,IL13RA1,IFNGR2,IL10RB,ITGB3,BAK1,CD14,IL18R1,STAM2,TNFRSF12A,CD9,TGFB1,MAP3K8,JUN,SOCS1,PIM1,TNFRSF21,GRB2,CSF2,CD44	10	IL4R,IL10RB,CSF1,LTBR,TNFRSF12A,MAP3K8,JUN,SOCS1,PIM1,IRF1	34	IL4R,STAT1,STAT3,OSMR,TYK2,IL13RA1,TLR2,IFNGR2,IL10RB,IFNAR1,MYD88,ITGB3,IL15RA,BAK1,TNFRSF1B,PTPN2,IL18R1,FAS,STAM2,TNFRSF12A,STAT2,CBL,CD9,TGFB1,MAP3K8,CD38,JUN,SOCS1,PIM1,TNFRSF21,CSF2,CNTFR,CD44,LTB	38	IL4R,STAT1,STAT3,OSMR,TYK2,IL13RA1,TLR2,IFNGR2,IL10RB,IFNAR1,TNFRSF1A,MYD88,ITGB3,IL15RA,BAK1,TNFRSF1B,PTPN1,PTPN2,CSF1,IL18R1,TNF,PF4,FAS,IL17RA,STAM2,STAT2,CBL,CD9,TGFB1,JUN,PIM1,PIK3R5,IRF1,CSF2,PTPN11,CNTFR,CD44,LTB	8	IL4R,TYK2,IFNAR1,IL18R1,LEPR,TGFB1,PIM1,CD44	12	IL4R,CSF2RB,TYK2,IFNAR1,MYD88,TNFRSF1B,IL18R1,FAS,CBL,TGFB1,IRF1,CD44
M5898	Hallmark dna repair	64	POLR2H,POLR2E,POLR2J,POLR2F,POLR2C,GTF2H3,POLR2D,XPC,PCNA,SUPT4H1,POLD3,POLR1D,NELFE,GTF2F1,RFC2,ELL,TAF10,RRM2B,SSRP1,RFC3,RPA2,TAF12,TAF9,GTF2A2,NME1,RNMT,ERCC2,POLE4,RFC4,ITPA,RFC5,SAC3D1,CLP1,USP11,TARBP2,PNP,ADA,NME3,NT5C,GTF2H1,APRT,ERCC8,IMPDH2,GUK1,TP53,ADRM1,FEN1,NUDT9,SMAD5,DUT,AGO4,ZWINT,BCAM,GTF2H5,HPRT1,MPC2,ALYREF,MRPL40,REV3L,STX3,RAE1,NUDT21,SRSF6,COX17	M5898	15	XPC,POLD3,RNMT,CLP1,TARBP2,PDE4B,ADA,ERCC8,AGO4,ZWINT,BCAM,HPRT1,MPC2,SRSF6,CMPK2	67	POLR2A,POLR2K,PCNA,SUPT4H1,POLR1D,GTF2F1,LIG1,ERCC1,ERCC4,POLD4,NELFB,RFC2,SNAPC5,SSRP1,RFC3,RPA2,NELFCD,TAF13,TAF6,VPS37B,SNAPC4,AAAS,RFC4,POM121,RFC5,PRIM1,TSG101,POLH,POLD1,CANT1,DGCR8,RAD51,PNP,ADA,AK1,APRT,ERCC8,IMPDH2,POLB,SDCBP,SF3A3,TP53,ADRM1,POLA2,FEN1,TYMS,BCAP31,NFX1,ARL6IP1,SMAD5,DUT,POLA1,RALA,ZWINT,BCAM,TK2,GTF2H5,CDA,ALYREF,NPR2,REV3L,EDF1,STX3,UMPS,AK3,GMPR2,COX17	6	TAF1C,POLH,BCAP31,POLL,ALYREF,CMPK2	91	POLR2H,POLR2A,POLR2E,POLR2J,POLR2F,POLR2C,GTF2H3,DDB2,POLR1C,XPC,PCNA,POLD3,NCBP2,NELFE,LIG1,ERCC1,ERCC4,POLD4,NELFB,RFC2,RRM2B,RPA3,SSRP1,RFC3,RPA2,NELFCD,TAF13,TAF6,TAF9,GTF2A2,NME1,RNMT,POLE4,VPS37B,NT5C3A,SNAPC4,AAAS,RFC4,ITPA,POM121,RFC5,SAC3D1,NME4,PRIM1,TSG101,USP11,TARBP2,POLH,POLD1,CANT1,DGCR8,RAD51,ADA,GTF3C5,APRT,ERCC8,IMPDH2,SDCBP,SF3A3,UPF3B,GUK1,TP53,POLA2,FEN1,TYMS,BCAP31,NFX1,ADCY…	91	POLR2H,POLR2A,POLR2E,POLR2J,POLR2F,GTF2H3,POLR2D,DDB2,POLR1C,XPC,PCNA,POLR2I,POLD3,POLR3C,NCBP2,NELFE,LIG1,ERCC1,POLD4,NELFB,RFC2,RRM2B,SUPT5H,RPA3,SSRP1,RFC3,RPA2,NELFCD,TAF13,TAF6,TAF9,GTF2A2,NME1,RNMT,POLE4,VPS37B,NT5C3A,SNAPC4,AAAS,ZNRD1,RFC4,ITPA,POM121,RFC5,SAC3D1,NME4,PRIM1,TSG101,USP11,TARBP2,POLH,POLD1,CANT1,PDE4B,DGCR8,RAD51,ADA,GTF3C5,ERCC8,IMPDH2,SDCBP,SF3A3,UPF3B,GUK1,TP53,POLA2,FEN1…	38	DDB2,XPC,PCNA,POLD3,NELFE,LIG1,ERCC1,POLD4,RFC2,ELL,SSRP1,RFC3,RPA2,NELFCD,VPS37D,POLE4,AAAS,RFC4,RFC5,PRIM1,POLH,POLD1,CANT1,RAD51,GTF3C5,ERCC8,SF3A3,POLA2,FEN1,NFX1,ADCY6,ARL6IP1,DUT,POLA1,NPR2,RAE1,UMPS,AK3	71	POLR2H,POLR2G,POLR2E,POLR2J,POLR2F,POLR2C,POLR2K,GTF2H3,DDB2,XPC,PCNA,POLR2I,POLD3,POLR3C,POLR1D,NCBP2,NELFE,LIG1,ERCC4,RFC2,TAF10,RRM2B,RPA3,SNAPC5,SSRP1,RFC3,RPA2,NELFCD,TAF9,GTF2A2,NME1,POLE4,NT5C3A,AAAS,ZNRD1,RFC4,ITPA,RFC5,SAC3D1,PRIM1,VPS28,USP11,POLD1,CANT1,RAD51,PNP,GTF3C5,ERCC8,IMPDH2,SF3A3,DAD1,UPF3B,GUK1,POLA2,FEN1,DDB1,ARL6IP1,SMAD5,DUT,POLA1,AGO4,MPC2,MRPL40,RAE1,UMPS,AK3,NUDT21,RBX1…
M5901	Hallmark g2m checkpoint	48	BIRC5,MCM3,KPNA2,CDC25A,CDC6,MCM5,E2F3,UBE2S,HMGB3,DBF4,MCM2,NASP,GINS2,FBXO5,SUV39H1,BUB3,EXO1,TFDP1,DTYMK,ODC1,PML,MYBL2,CHMP1A,DKC1,TGFB1,NUMA1,UCK2,CUL1,RPA2,ORC6,CDK4,CUL4A,HMGA1,TRAIP,PRMT5,DDX39A,HNRNPD,HIRA,TLE3,NCL,E2F2,SNRPD1,SMAD3,G3BP1,SRSF2,EWSR1,E2F4,PURA	M5901	12	CDC25A,E2F3,NASP,MYC,TGFB1,NUP50,NUMA1,CUL1,DDX39A,HNRNPD,E2F2,BCL3	119	AURKA,CCNA2,TOP2A,CCNB2,CENPA,BIRC5,CDC20,PLK1,TTK,PRC1,NDC80,KIF11,NUSAP1,KIF2C,MKI67,AURKB,TPX2,SMC4,BUB1,CENPF,RACGAP1,CENPE,KIF23,UBE2C,MCM6,MCM3,CDK1,KIF4A,ESPL1,MAD2L1,NEK2,KIF22,HMMR,KPNA2,CDKN3,CDC25B,PLK4,CDC6,CCNF,MCM5,LMNB1,KIF15,CHEK1,DBF4,TACC3,MCM2,CDKN2C,NASP,GINS2,FBXO5,POLQ,EZH2,RAD21,STMN1,SUV39H1,PRIM2,E2F1,CHAF1A,SMC1A,ILF3,CDC7,INCENP,EXO1,TFDP1,CCND1,KPNB1,LBR,HUS1,KIF20B,PD…	8	CHAF1A,CCND1,MYC,SLC7A5,UPF1,G3BP1,HNRNPU,BCL3	149	AURKA,CCNA2,TOP2A,CCNB2,CENPA,BIRC5,CDC20,PLK1,TTK,PRC1,NDC80,KIF11,NUSAP1,CKS2,KIF2C,MKI67,AURKB,TPX2,SMC4,BUB1,CENPF,RACGAP1,CENPE,KIF23,UBE2C,MCM6,MCM3,CDK1,KIF4A,ESPL1,MAD2L1,NEK2,KIF22,HMMR,KPNA2,CDKN3,CDC25A,CDC25B,PLK4,CDC6,CCNF,MCM5,LMNB1,E2F3,KIF15,CHEK1,UBE2S,HMGB3,DBF4,TACC3,MCM2,CDKN2C,FANCC,NASP,STAG1,GINS2,FBXO5,POLQ,EZH2,RAD21,STMN1,SUV39H1,PRIM2,E2F1,CHAF1A,GSPT1,BUB3,SMC1A,ILF3,C…	147	AURKA,CCNA2,TOP2A,CCNB2,CENPA,BIRC5,CDC20,PLK1,TTK,PRC1,NDC80,KIF11,NUSAP1,CKS2,KIF2C,MKI67,AURKB,TPX2,SMC4,BUB1,CENPF,RACGAP1,CENPE,KIF23,UBE2C,MCM6,MCM3,PTTG1,CDK1,KIF4A,ESPL1,MAD2L1,NEK2,KIF22,HMMR,KPNA2,CDKN3,CDC25A,CDC25B,PLK4,CDC6,CCNF,MCM5,LMNB1,E2F3,KIF15,CHEK1,UBE2S,HMGB3,DBF4,TACC3,MCM2,CDKN2C,FANCC,NASP,STAG1,GINS2,FBXO5,POLQ,EZH2,RAD21,STMN1,SUV39H1,PRIM2,E2F1,CHAF1A,GSPT1,BUB3,SMC1A,…	94	AURKA,CCNA2,TOP2A,CENPA,BIRC5,PLK1,TTK,PRC1,NDC80,KIF11,NUSAP1,CKS2,KIF2C,MKI67,AURKB,TPX2,SMC4,BUB1,CENPF,RACGAP1,CENPE,KIF23,UBE2C,MCM6,MCM3,CDK1,ESPL1,MAD2L1,NEK2,KIF22,HMMR,KPNA2,CDC25A,PLK4,CDC6,CCNF,MCM5,LMNB1,KIF15,CHEK1,UBE2S,DBF4,TACC3,MCM2,CDKN2C,NASP,GINS2,FBXO5,POLQ,EZH2,RAD21,STMN1,SUV39H1,PRIM2,E2F1,CHAF1A,GSPT1,CDC7,INCENP,EXO1,TFDP1,LBR,HUS1,KIF20B,PDS5B,STIL,CDC45,ODC1,TMPO,BRCA2…	114	AURKA,CCNA2,TOP2A,CCNB2,CENPA,BIRC5,CDC20,PLK1,TTK,PRC1,NDC80,KIF11,NUSAP1,CKS2,AURKB,TPX2,SMC4,BUB1,RACGAP1,KIF23,UBE2C,MCM6,MCM3,PTTG1,CDK1,ESPL1,MAD2L1,NEK2,KIF22,HMMR,KPNA2,CDKN3,CDC25A,PLK4,CDC6,CCNF,MCM5,LMNB1,E2F3,KIF15,CHEK1,UBE2S,HMGB3,DBF4,TACC3,MCM2,CDKN2C,FANCC,NASP,GINS2,FBXO5,EZH2,RAD21,STMN1,SUV39H1,PRIM2,E2F1,CHAF1A,BUB3,CDC7,INCENP,CKS1B,EXO1,TFDP1,HUS1,KIF20B,TOP1,STIL,ABL1,DTYM…
M5902	Hallmark apoptosis	48	CASP9,DFFA,CFLAR,JUN,DIABLO,BAX,GADD45A,SQSTM1,CD44,FAS,IL18,DAP,F2R,BNIP3L,TNFRSF12A,RHOB,TSPO,CTNNB1,ADD1,TIMP2,BTG2,LEF1,CLU,RETSAT,SMAD7,SOD1,ENO2,VDAC2,BMF,EREG,TGFB2,WEE1,CD14,CTH,BMP2,HMGB2,TGFBR3,EBP,TXNIP,IFITM3,CAV1,ISG20,MADD,NEDD9,SAT1,PDCD4,DAP3,FDXR	M5902	33	CASP9,BCL2L11,CDKN1A,GADD45A,FAS,IL18,DAP,F2R,RHOB,TSPO,CTNNB1,IRF1,ADD1,TIMP2,LEF1,CLU,GADD45B,RETSAT,SMAD7,IFNGR1,EREG,TGFB2,WEE1,CD14,CTH,BMP2,TGFBR3,TXNIP,IFITM3,EMP1,CAV1,ISG20,PPP2R5B	64	CASP9,DFFA,CFLAR,BIRC3,PMAIP1,CASP8,JUN,BCL2L11,CDKN1A,GADD45A,GSN,CASP6,CD44,IL18,CCND1,F2R,TNFRSF12A,RHOB,GPX3,TSPO,CCND2,CTNNB1,TIMP2,GPX1,BCL10,CDC25B,CLU,LGALS3,LMNA,RETSAT,SMAD7,PTK2,IER3,GCH1,VDAC2,BRCA1,SOD2,BMF,EREG,KRT18,TGFB2,RELA,WEE1,CD14,PEA15,CASP2,HMGB2,EBP,ANKH,GSTM1,PPT1,SC5D,EMP1,CAV1,ANXA1,TOP2A,ISG20,PPP2R5B,BCAP31,PDCD4,BCL2L2,DNAJA1,NEFH,PAK1	16	DFFA,JUN,BCL2L11,CDKN1A,GADD45A,CCND1,TNFRSF12A,RHOB,IRF1,BTG2,GADD45B,SMAD7,GCH1,BMF,BCAP31,NEDD9	91	CASP3,CASP9,CFLAR,BIRC3,PMAIP1,CASP8,JUN,BCL2L11,BAX,IL1A,BID,CDKN1A,GADD45A,DDIT3,GSN,TNFSF10,CASP6,SQSTM1,CD44,FAS,IL18,DAP,CCND1,BNIP3L,CASP4,TNFRSF12A,RHOB,GPX3,TSPO,CCND2,XIAP,CTNNB1,HSPB1,ADD1,BTG2,LEF1,CASP1,GPX1,BCL10,CDC25B,CD38,CLU,LGALS3,LMNA,CDK2,RETSAT,SMAD7,PTK2,IER3,GCH1,TAP1,APP,BRCA1,PSEN1,SOD2,BMF,KRT18,TGFB2,RELA,WEE1,RARA,PEA15,CASP2,CTH,BMP2,HMGB2,TGFBR3,ANKH,CYLD,GSR,PPT1,SC…	86	CASP3,CASP9,DFFA,CFLAR,BIRC3,PMAIP1,CASP8,JUN,BAX,IL1A,BID,CDKN1A,GADD45A,TNF,GSN,TNFSF10,SQSTM1,CD44,FAS,DAP,BNIP3L,CASP4,RHOB,GPX3,TSPO,CCND2,XIAP,CTNNB1,IRF1,ADD1,LEF1,CASP1,BCL10,CDC25B,CLU,LGALS3,LMNA,GADD45B,CDK2,RETSAT,SMAD7,SOD1,PTK2,GCH1,APP,BRCA1,ROCK1,PSEN1,SOD2,BMF,KRT18,TGFB2,RELA,WEE1,RARA,PEA15,CASP2,CTH,BMP2,HMGB2,TGFBR3,TXNIP,ANKH,CYLD,GSTM1,BCL2L1,PPT1,SC5D,IFITM3,EMP1,DNM1L,ANX…	40	CASP9,CFLAR,CASP8,CDKN1A,GADD45A,GSN,TNFSF10,SQSTM1,CD44,DAP,RHOB,TSPO,CTNNB1,CLU,LGALS3,LMNA,CDK2,RETSAT,SMAD7,GCH1,BRCA1,BMF,KRT18,WEE1,PEA15,HMGB2,ANKH,CYLD,SC5D,IFITM3,EMP1,CAV1,DNM1L,TOP2A,ISG20,PPP2R5B,NEDD9,SAT1,BCL2L2,NEFH	49	CASP9,CFLAR,CASP8,SPTAN1,BAX,BID,GSN,CD44,FAS,CREBBP,CCND2,XIAP,CTNNB1,IRF1,ADD1,CLU,LGALS3,LMNA,GADD45B,CDK2,SMAD7,SOD1,PTK2,GCH1,VDAC2,APP,BRCA1,PSEN1,BMF,KRT18,WEE1,RARA,CASP2,CTH,BMP2,HMGB2,CYLD,IFITM3,EMP1,CAV1,TOP2A,MADD,PPP2R5B,ERBB3,NEDD9,SAT1,PDCD4,ERBB2,PAK1
M5903	Hallmark notch signaling	11	NOTCH3,FZD1,FZD7,MAML2,CUL1,KAT2A,SKP1,ARRB1,LFNG,ST3GAL6,FBXW11	M5903	10	NOTCH3,FZD1,FZD7,MAML2,NOTCH1,CUL1,SKP1,ARRB1,LFNG,ST3GAL6	13	JAG1,NOTCH3,APH1A,CCND1,FZD1,DLL1,PSENEN,DTX4,SAP30,PPARD,KAT2A,SKP1,FBXW11	5	HES1,CCND1,NOTCH1,DTX4,LFNG	18	JAG1,NOTCH2,APH1A,HES1,CCND1,FZD1,DLL1,MAML2,DTX4,SAP30,PPARD,KAT2A,SKP1,TCF7L2,ARRB1,PRKCA,DTX2,FBXW11	20	JAG1,NOTCH2,APH1A,HES1,FZD1,DLL1,MAML2,NOTCH1,DTX4,SAP30,PPARD,KAT2A,SKP1,RBX1,TCF7L2,ARRB1,LFNG,PRKCA,DTX2,FBXW11	5	JAG1,MAML2,KAT2A,ARRB1,PRKCA	12	JAG1,NOTCH2,HES1,MAML2,PSENEN,SAP30,RBX1,TCF7L2,ARRB1,LFNG,PRKCA,FBXW11
M5905	Hallmark adipogenesis	76	PPARG,CPT2,ACAA2,ETFB,ACADM,HADH,UCK1,TALDO1,REEP5,SLC25A10,ME1,PIM3,GPD2,QDPR,ACADL,GRPEL1,GBE1,PEMT,AK2,APOE,UQCR10,SLC5A6,EPHX2,IDH3G,RETSAT,ESRRA,SUCLG1,ITGA7,PLIN2,CYC1,DDT,SDHB,C3,LTC4S,SLC1A5,NDUFA5,FZD4,DNAJC15,GADD45A,COQ5,BAZ2A,IDH3A,PREB,ITIH5,ATL2,UQCRC1,CAT,MRPL15,RTN3,SAMM50,ARL4A,PDCD4,APLP2,SOD1,PHLDB1,ENPP2,HSPB8,CCNG2,MDH2,COX7B,COX8A,DHRS7B,RREB1,UBC,PRDX3,DBT,NDUFS3,RAB34,UQCR…	M5905	36	PPARG,ADIPOR2,ACAA2,REEP5,ME1,PHYH,GPD2,APOE,IFNGR1,SLC5A6,RETSAT,ITGA7,PLIN2,C3,STOM,GADD45A,AGPAT3,IDH3A,DLD,ITIH5,ATL2,CAT,RTN3,CHUK,ARL4A,PTCD3,PHLDB1,ENPP2,HSPB8,CMBL,PRDX3,RAB34,BCL6,DNAJB9,ABCB8,POR	65	PPARG,LIPE,GPAM,ACAA2,ACOX1,ACADM,ACADS,DECR1,CDKN2C,TALDO1,TST,PGM1,ME1,PHYH,YWHAG,ECHS1,SLC25A1,GRPEL1,GBE1,TANK,GPX3,RETSAT,ESRRA,SUCLG1,STAT5A,ITGA7,PLIN2,ALDH2,RNF11,DDT,CD151,C3,SOWAHC,SLC1A5,CMPK1,DRAM2,MGST3,ESYT1,GADD45A,VEGFB,NABP1,PPM1B,IDH3A,GPHN,LPCAT3,RIOK3,RTN3,CHUK,SDHC,ARL4A,PDCD4,APLP2,PTCD3,PHLDB1,ENPP2,HSPB8,CCNG2,MDH2,COX7B,CMBL,UQCRQ,BCL6,COX6A1,SLC19A1,UQCR11	5	PLIN2,GADD45A,ARL4A,CCNG2,COX8A	103	PPARG,LIPE,DGAT1,CPT2,GPAM,ADIPOR2,ACAA2,ETFB,ACOX1,ACADM,ACADS,DECR1,CDKN2C,TALDO1,TST,PGM1,REEP5,SLC25A10,ME1,PIM3,YWHAG,NDUFAB1,ECHS1,QDPR,ECH1,SLC25A1,ACADL,PEMT,CHCHD10,AK2,APOE,UQCR10,TANK,ANGPTL4,SLC5A6,JAGN1,EPHX2,GPX3,RETSAT,HIBCH,PLIN2,CYC1,ALDH2,RNF11,ALDOA,SDHB,CD151,ADCY6,ELOVL6,SOWAHC,SLC1A5,CMPK1,NDUFA5,DRAM2,MGST3,ATP1B3,STOM,ESYT1,DNAJC15,GADD45A,NABP1,CYP4B1,PPM1B,COL4A1,IMMT,DH…	108	PPARG,LIPE,DGAT1,CPT2,GPAM,ADIPOR2,ACAA2,ETFB,ACOX1,ACADM,ACADS,UCK1,DECR1,CDKN2C,TST,PGM1,REEP5,SLC25A10,ME1,PHYH,PIM3,YWHAG,NDUFAB1,GPD2,ECHS1,QDPR,SLC25A1,ACADL,GRPEL1,PEMT,CHCHD10,AK2,APOE,UQCR10,ANGPTL4,ACLY,SLC5A6,JAGN1,EPHX2,GPX3,RETSAT,HIBCH,PLIN2,CYC1,ALDH2,RNF11,DDT,SDHB,CD151,SLC27A1,ADCY6,MTCH2,SOWAHC,SLC1A5,CMPK1,NDUFA5,DRAM2,MGST3,ATP1B3,STOM,ESYT1,DNAJC15,GADD45A,NABP1,PPM1B,COL4A1…	31	PPARG,GPAM,ACADS,CDKN2C,PGM1,PIM3,ECH1,APOE,RETSAT,HIBCH,PLIN2,RNF11,CD151,ADCY6,SLC1A5,NDUFA5,MGST3,GADD45A,COL15A1,COQ5,IDH3A,LIFR,ATL2,MRPL15,APLP2,PTCD3,HSPB8,CCNG2,RREB1,SLC19A1,POR	61	PPARG,ETFB,ACOX1,UCK1,CDKN2C,TST,PGM1,SLC25A10,PIM3,YWHAG,NDUFAB1,QDPR,GRPEL1,PEMT,CHCHD10,AK2,UQCR10,JAGN1,HIBCH,SUCLG1,PLIN2,CYC1,RNF11,DDT,MTCH2,SLC1A5,NDUFA5,ATP1B3,ESYT1,GHITM,DNAJC15,COL4A1,COL15A1,COQ5,BAZ2A,IDH3A,LIFR,ATL2,MRPL15,RTN3,SDHC,PDCD4,COQ9,APLP2,SOD1,PTCD3,PHLDB1,HSPB8,CCNG2,MDH2,COX7B,COX8A,DHRS7B,RREB1,NDUFS3,UQCRQ,COX6A1,NDUFB7,SLC19A1,POR,UQCR11
M5906	Hallmark estrogen response early	58	SLC9A3R1,MYB,IGFBP4,PDZK1,MLPH,HSPB8,KRT19,RHOBTB3,TPBG,TFF1,ABAT,FLNB,CELSR2,ZNF185,SLC19A2,BCL2,AREG,FKBP4,TMPRSS3,WFS1,TMEM164,SNX24,TFAP2C,GJA1,PRSS23,RAPGEFL1,ASB13,ABCA3,PODXL,CLDN7,MYOF,SVIL,CYP26B1,AFF1,CISH,FOS,IGF1R,AR,SYT12,CD44,LAD1,TBC1D30,ENDOD1,HR,RHOD,INPP5F,PPIF,DHRS3,KLF10,BHLHE40,MYBBP1A,RAB17,MAST4,ISG20L2,NXT1,RRP12,MICB,AKAP1	M5906	45	GREB1,MYB,PDZK1,MLPH,HSPB8,KRT19,TPBG,TFF1,SCNN1A,ABAT,FLNB,CELSR2,FAM102A,STC2,ZNF185,SLC19A2,BCL2,AREG,OVOL2,TMPRSS3,WFS1,MYC,TMEM164,SLC26A2,GJA1,PRSS23,ABCA3,PODXL,MYOF,CYP26B1,AFF1,ADD3,FOS,IGF1R,SFN,AR,TBC1D30,HR,NCOR2,INPP5F,DHRS3,KLF10,ALDH3B1,THSD4,MICB	95	CA12,SLC9A3R1,MYB,PDZK1,NRIP1,MLPH,HSPB8,KRT19,LRIG1,RHOBTB3,RET,TFF1,ABAT,FLNB,CELSR2,RAB31,MYBL1,MREG,FAM102A,STC2,ZNF185,FHL2,BCL2,PMAIP1,ADCY9,MUC1,FKBP4,CXCL12,TMPRSS3,CBFA2T3,CCND1,ITPK1,SEMA3B,KRT18,SLC26A2,SULT2B1,GJA1,PRSS23,FRK,AQP3,PODXL,KLF4,SLC7A5,CLDN7,SVIL,DEPTOR,CYP26B1,PAPSS2,SLC1A1,JAK2,P2RY2,BLVRB,CISH,GLA,ADD3,FOS,KRT8,B4GALT1,ESRP2,IGF1R,SFN,OPN3,AR,SLC39A6,SYT12,CD44,CANT1,K…	20	FHL2,AREG,OVOL2,CCND1,WWC1,MYC,SNX24,RAPGEFL1,ELF3,KLF4,SLC7A5,P2RY2,CISH,FOS,SFN,KLF10,HES1,BHLHE40,KCNK5,RRP12	117	CA12,MYB,IGFBP4,NRIP1,MLPH,HSPB8,KRT19,LRIG1,KDM4B,RET,TPBG,MAPT,ABAT,FLNB,XBP1,RAB31,MYBL1,MREG,FAM102A,STC2,ZNF185,SLC19A2,FHL2,PMAIP1,AREG,OVOL2,TSKU,ADCY9,MUC1,KAZN,SLC27A2,FKBP4,RARA,CCND1,WFS1,WWC1,MYC,TMEM164,SEMA3B,KRT18,SLC16A1,SULT2B1,SNX24,RAPGEFL1,ASB13,TIPARP,ABCA3,FRK,AQP3,FOXC1,ELF3,PEX11A,KLF4,SLC7A5,TIAM1,MYOF,RBBP8,SVIL,TGM2,DEPTOR,PAPSS2,SLC1A1,JAK2,AFF1,KLK10,P2RY2,BLVRB,CISH,…	115	CA12,SLC9A3R1,MYB,IGFBP4,PDZK1,NRIP1,MLPH,HSPB8,KRT19,LRIG1,KDM4B,RET,TPBG,MAPT,ABAT,FLNB,XBP1,RAB31,MYBL1,MREG,FAM102A,STC2,ZNF185,SLC19A2,FHL2,PMAIP1,AREG,OVOL2,TSKU,ADCY9,MUC1,KAZN,SLC27A2,FKBP4,RARA,WFS1,MYC,ITPK1,TMEM164,MED13L,SEMA3B,KRT18,SLC16A1,SULT2B1,SNX24,RAPGEFL1,TIPARP,ABCA3,FRK,AQP3,TGIF2,SLC7A5,TIAM1,MYOF,RBBP8,FARP1,SVIL,TGM2,DEPTOR,PAPSS2,SLC1A1,JAK2,AFF1,KLK10,P2RY2,BLVRB,GLA,A…	49	MYB,PDZK1,NRIP1,HSPB8,KRT19,LRIG1,TPBG,MAPT,ABAT,FLNB,RAB31,MYBL1,STC2,SLC19A2,FHL2,AREG,SLC27A2,KRT18,SNX24,RAPGEFL1,ABCA3,SLC7A5,MPPED2,TIAM1,MYOF,SVIL,SLC1A1,P2RY2,BLVRB,ADD3,FOS,KRT8,ESRP2,SFN,CD44,CANT1,LAD1,TUBB2B,ENDOD1,HR,PPIF,FDFT1,KLF10,AMFR,BHLHE40,MYBBP1A,NXT1,RRP12,AKAP1	64	MYB,NRIP1,MLPH,HSPB8,KRT19,LRIG1,KDM4B,TPBG,FLNB,RAB31,FAM102A,STC2,SLC19A2,BCL2,TSKU,ADCY9,KAZN,SLC27A2,CXCL12,RARA,MYC,TMEM164,KRT18,RAPGEFL1,ASB13,ABCA3,SLC7A5,MYOF,SVIL,TGM2,CYP26B1,SLC1A1,JAK2,P2RY2,FOS,KRT8,ESRP2,SFN,OPN3,ABHD2,CD44,BCL11B,CANT1,LAD1,TUBB2B,TBC1D30,SEC14L2,ENDOD1,HR,NCOR2,INPP5F,PPIF,FDFT1,HES1,SLC2A1,AMFR,BHLHE40,MYBBP1A,SLC24A3,MAST4,KCNK5,NXT1,RRP12,AKAP1
M5907	Hallmark estrogen response late	60	TFF1,SLC9A3R1,PRSS23,PDZK1,CELSR2,MYB,TPBG,AREG,FKBP4,AGR2,KRT19,FLNB,PDCD4,IGFBP4,TSPAN13,CYP26B1,ISG20,TMPRSS3,SERPINA3,WFS1,FOS,MYOF,EMP2,RAPGEFL1,BCL2,CISH,HSPB8,UGDH,ABCA3,MICB,CAV1,CD44,HR,ETFB,AFF1,TFAP2C,HPRT1,CDC6,NXT1,SLC29A1,FGFR3,ID2,MAPK13,GINS2,TRIM29,UNC13B,LAMC2,PLXNB1,PRKAR2B,HSPA4L,TFPI2,HMGCS2,SORD,PPIF,SNX10,MOCS2,RNASEH2A,CKB,ATP2B4,ST6GALNAC2	M5907	48	TFF1,PRSS23,PDZK1,CELSR2,MYB,TPBG,SCNN1A,AREG,GPER1,AGR2,KRT19,FLNB,TSPAN13,CYP26B1,ISG20,TMPRSS3,SERPINA3,WFS1,FOS,MYOF,EMP2,OVOL2,SLC26A2,FAM102A,BCL2,HSPB8,UGDH,SFN,ABCA3,MICB,CAV1,HR,AFF1,HPRT1,FGFR3,ID2,MAPK13,CYP4F11,TRIM29,LAMC2,PLXNB1,PRKAR2B,ALDH3B1,NCOR2,CKB,DUSP2,ST6GALNAC2,ADD3	87	TFF1,SLC9A3R1,PRSS23,CA12,PDZK1,CELSR2,RET,MYB,NRIP1,FKBP4,SEMA3B,GPER1,LLGL2,AGR2,KRT19,BLVRB,FLNB,PDCD4,TSPAN13,CXCL12,RAB31,PKP3,CYP26B1,ISG20,TMPRSS3,SERPINA3,GJB3,FOS,SLC7A5,IMPA2,CDH1,CHPT1,ELOVL5,JAK2,SLC26A2,ITPK1,PAPSS2,FAM102A,BCL2,LSR,CISH,GLA,OPN3,HSPB8,CCND1,SFN,SULT2B1,STIL,ZFP36,CAV1,CD44,HR,FRK,CDC6,SLC29A1,KIF20A,FDFT1,TSTA3,FGFR3,ID2,GALE,MAPK13,JAK1,KCNK5,XRCC3,CDC20,IL6ST,GINS…	14	AREG,GJB3,FOS,SLC7A5,OVOL2,RAPGEFL1,CISH,CCND1,SFN,ZFP36,SGK1,ID2,KCNK5,KLF4	102	CA12,RET,MYB,TPBG,XBP1,AREG,NRIP1,FKBP4,SLC27A2,SEMA3B,LLGL2,AGR2,KRT19,BLVRB,FLNB,IGFBP4,TIAM1,RAB31,PKP3,ISG20,WFS1,MAPT,RBBP8,GJB3,FOS,SLC7A5,IMPA2,DHCR7,MYOF,CDH1,EMP2,OVOL2,DLG5,CHPT1,KLK10,ELOVL5,RAPGEFL1,JAK2,PAPSS2,FAM102A,CA2,CISH,GLA,PERP,OPN3,HSPB8,CLIC3,ABHD2,CCND1,SFN,ABCA3,SULT2B1,STIL,ZFP36,CD44,HR,ETFB,FRK,SLC16A1,AFF1,CDC6,AMFR,NXT1,SLC29A1,SLC24A3,FOXC1,KIF20A,FDFT1,TSTA3,FGFR3,…	106	SLC9A3R1,CA12,PDZK1,RET,MYB,TPBG,XBP1,AREG,NRIP1,FKBP4,SLC27A2,SEMA3B,LLGL2,AGR2,KRT19,BLVRB,FLNB,IGFBP4,TIAM1,RAB31,PKP3,ISG20,WFS1,MAPT,RBBP8,GJB3,FOS,SLC7A5,IMPA2,MYOF,CDH1,EMP2,OVOL2,DLG5,CHPT1,KLK10,ELOVL5,RAPGEFL1,JAK2,ITPK1,PAPSS2,FAM102A,LSR,CA2,GLA,PERP,OPN3,HSPB8,CLIC3,ABHD2,DCXR,SFN,ABCA3,SULT2B1,STIL,MICB,CD44,HR,ETFB,FRK,SLC16A1,AFF1,CDC6,FARP1,AMFR,NXT1,SLC29A1,SLC24A3,KIF20A,FDFT1,…	42	PDZK1,MYB,TPBG,AREG,NRIP1,SLC27A2,KRT19,BLVRB,FLNB,TIAM1,RAB31,PKP3,ISG20,MAPT,FOS,SLC7A5,MYOF,DLG5,RAPGEFL1,PERP,HSPB8,SFN,ABCA3,STIL,CAV1,CD44,HR,CDC6,AMFR,NXT1,KIF20A,FDFT1,FGFR3,XRCC3,GINS2,TRIM29,LAMC2,HSPA4L,PPIF,PLK4,TOP2A,ADD3	57	MYB,TPBG,NRIP1,SLC27A2,AGR2,KRT19,FLNB,PDCD4,CXCL12,RAB31,PKP3,CYP26B1,FOS,SLC7A5,IMPA2,MYOF,CDH1,DLG5,RAPGEFL1,JAK2,FAM102A,BCL2,PERP,OPN3,HSPB8,ABHD2,DCXR,SFN,ABCA3,STIL,CAV1,CD44,HR,ETFB,CDC6,AMFR,NXT1,SLC29A1,SLC24A3,KIF20A,FDFT1,JAK1,KCNK5,XRCC3,CDC20,GINS2,TRIM29,UNC13B,LAMC2,HSPA4L,PPIF,PLK4,COX6C,ST14,NCOR2,TST,TOP2A
M5908	Hallmark androgen response	30	MAF,FADS1,INSIG1,ALDH1A3,SAT1,DHCR24,SORD,DNAJB9,ELL2,PMEPA1,INPP4B,RRP12,NDRG1,KRT19,ITGAV,SPDEF,SRP19,IQGAP2,RAB4A,ZMIZ1,HPGD,CDC14B,TNFAIP8,RPS6KA3,TSC22D1,NCOA4,SCD,ADRM1,XRCC6,PA2G4	M5908	17	ACSL3,MAF,ALDH1A3,DNAJB9,INPP4B,KRT19,ITGAV,SPDEF,IQGAP2,RAB4A,SLC26A2,ZMIZ1,HPGD,HMGCS1,TNFAIP8,TSC22D1,NCOA4	49	ACSL3,CENPN,MAF,FADS1,HMGCR,SPCS3,UBE2J1,ABCC4,ELOVL5,ALDH1A3,DBI,TPD52,B2M,HERC3,PGM3,ELL2,LMAN1,PMEPA1,INPP4B,RRP12,KRT19,ITGAV,B4GALT1,SPDEF,KRT8,STEAP4,IQGAP2,RAB4A,SLC26A2,HPGD,ANKH,GNAI3,SLC38A2,ARID5B,TNFAIP8,ACTN1,TSC22D1,PDLIM5,TMEM50A,ADAMTS1,NCOA4,SCD,PTK2B,ADRM1,HSD17B14,VAPA,CCND1,XRCC6,MYL12A	10	ACSL3,APPBP2,DBI,DHCR24,B2M,PMEPA1,RRP12,SGK1,SRF,CCND1	59	ACSL3,TMPRSS2,CENPN,FADS1,HMGCR,SPCS3,INSIG1,UBE2J1,ELOVL5,ALDH1A3,ABHD2,SAT1,DHCR24,SORD,TPD52,B2M,MAP7,DNAJB9,HERC3,PGM3,ELL2,SEC24D,LMAN1,PMEPA1,RRP12,NDRG1,KRT19,ITGAV,B4GALT1,GSR,KRT8,LIFR,CCND3,RAB4A,ZMIZ1,SGK1,ANKH,GNAI3,HMGCS1,CDC14B,TNFAIP8,XRCC5,ACTN1,RPS6KA3,TSC22D1,PDLIM5,TMEM50A,ADAMTS1,NCOA4,SCD,PTK2B,HSD17B14,VAPA,CCND1,XRCC6,MYL12A,UBE2I,PTPN21,PA2G4	57	KLK3,ACSL3,TMPRSS2,APPBP2,CENPN,FADS1,HMGCR,SPCS3,UBE2J1,ELK4,ELOVL5,ALDH1A3,ABHD2,SAT1,SORD,TPD52,MAP7,DNAJB9,HERC3,PGM3,ELL2,SEC24D,LMAN1,PMEPA1,INPP4B,RRP12,NDRG1,KRT19,ITGAV,B4GALT1,KRT8,LIFR,SRP19,CCND3,RAB4A,ZMIZ1,ANKH,GNAI3,HMGCS1,CDC14B,TNFAIP8,XRCC5,ACTN1,RPS6KA3,TSC22D1,PDLIM5,TMEM50A,ADAMTS1,NCOA4,SCD,PTK2B,HSD17B14,VAPA,XRCC6,UBE2I,PTPN21,PA2G4	21	KLK3,ACSL3,CENPN,ALDH1A3,SAT1,LMAN1,PMEPA1,RRP12,KRT19,ITGAV,KRT8,LIFR,ANKH,TNFAIP8,ACTN1,TSC22D1,ADAMTS1,NCOA4,PTK2B,XRCC6,PA2G4	32	KLK3,ACSL3,PIAS1,APPBP2,CENPN,UBE2J1,ELK4,ALDH1A3,ABHD2,SAT1,DBI,SEC24D,PMEPA1,RRP12,KRT19,ITGAV,KRT8,LIFR,SRP19,ZMIZ1,ARID5B,TNFAIP8,ACTN1,TSC22D1,PDLIM5,NCOA4,SCD,PTK2B,CDK6,XRCC6,UBE2I,PA2G4
M5909	Hallmark myogenesis	35	ACTA1,TNNT2,CASQ2,CRYAB,TNNT1,SVIL,TPM2,LDB3,ITGB5,MAPK12,HBEGF,IGFBP7,PLXNB2,AGRN,CKB,HSPB8,CLU,AGL,BHLHE40,CDH13,ITGA7,SORBS3,PC,SCD,PTGIS,MAPRE3,OCEL1,SH3BGR,TGFB1,CAMK2B,EPHB3,PFKM,KIFC3,SPARC,SPDEF	M5909	35	ACTA1,TNNT2,CRYAB,TPM2,LDB3,ITGB5,MAPK12,IGFBP7,SPHK1,SCHIP1,SMTN,CDKN1A,PLXNB2,CTF1,AGRN,DMPK,CKB,HSPB8,ATP6AP1,CLU,CDH13,SLC6A8,ITGA7,SORBS3,PC,STC2,SH3BGR,NOTCH1,TGFB1,CAMK2B,GADD45B,FOXO4,PFKM,KIFC3,SPDEF	59	ACTA1,TNNT2,CASQ2,RYR1,SVIL,TPM2,BIN1,ENO3,FLII,TPM3,SPEG,FHL1,LDB3,MYL7,CHRNA1,MAPK12,CACNA1H,GSN,SPHK1,SMTN,CDKN1A,COX7A1,AGRN,MYO1C,VIPR1,FKBP1B,TEAD4,CASQ1,PDLIM7,AK1,TAGLN,RIT1,MEF2A,DMPK,CKB,FST,GPX3,ITGB1,HSPB8,NAV2,ATP6AP1,CLU,PDE4DIP,GABARAPL2,BHLHE40,SLC6A8,ITGA7,SORBS3,SCD,STC2,SH3BGR,TGFB1,FDPS,CAMK2B,EPHB3,ITGB4,SPARC,SPDEF,ADCY9	14	TNNI2,TNNT2,HBEGF,SPHK1,CDKN1A,KLF5,PDLIM7,AKT2,DMPK,FST,MRAS,BHLHE40,NOTCH1,GADD45B	76	TNNC1,TNNT2,MYOM1,CRYAB,RYR1,ADAM12,SVIL,TPM2,BIN1,ENO3,FLII,TPM3,CHRNB1,SPEG,FHL1,ITGB5,CHRNA1,GJA5,HBEGF,CACNA1H,GSN,SPHK1,SCHIP1,SMTN,CDKN1A,COX7A1,COL4A2,COL15A1,AGRN,MYO1C,SIRT2,VIPR1,FKBP1B,TEAD4,KLF5,PDLIM7,RIT1,MEF2A,IFRD1,SYNGR2,COL6A3,MYH9,CKB,FST,GPX3,ITGB1,HSPB8,NAV2,ATP6AP1,CLU,COL1A1,PDE4DIP,AGL,ERBB3,GABARAPL2,BHLHE40,CDH13,PRNP,SLC6A8,SORBS3,PC,SCD,STC2,MAPRE3,TGFB1,FDPS,EPHB3,APP…	80	TNNI2,TNNC1,TNNT2,MYOM1,CRYAB,RYR1,ADAM12,SVIL,TPM2,BIN1,ENO3,FLII,TPM3,CHRNB1,SPEG,FHL1,ITGB5,CHRNA1,GJA5,CACNA1H,GSN,MB,SPHK1,SCHIP1,SMTN,CDKN1A,COX7A1,COL4A2,PLXNB2,COL15A1,AGRN,MYO1C,SIRT2,VIPR1,TEAD4,KLF5,PDLIM7,RIT1,MEF2A,IFRD1,SYNGR2,MYH9,CKB,FST,GPX3,ITGB1,HSPB8,NAV2,HDAC5,ATP6AP1,CLU,COL1A1,PDE4DIP,AGL,ERBB3,BHLHE40,CDH13,PRNP,SLC6A8,EIF4A2,SORBS3,PC,SCD,GNAO1,STC2,MAPRE3,NOTCH1,TGFB1,FD…	27	TNNT2,MYL4,ADAM12,SVIL,TPM2,BIN1,FLII,ITGB5,GSN,SPHK1,SCHIP1,CDKN1A,COL15A1,AGRN,MYO1C,TEAD4,PDLIM7,IFRD1,HSPB8,CLU,COL1A1,BHLHE40,CDH13,SLC6A8,STC2,TGFB1,ITGB4	40	TNNT2,CRYAB,ADAM12,SVIL,TPM2,FLII,ITGB5,GSN,SPHK1,COL4A2,COL15A1,AGRN,MYO1C,SIRT2,TEAD4,KLF5,PDLIM7,MEF2A,IFRD1,SYNGR2,MYH9,ITGB1,HSPB8,CLU,COL1A1,PDE4DIP,AGL,ERBB3,BHLHE40,CDH13,SLC6A8,SPTAN1,SCD,STC2,TGFB1,GADD45B,APP,ITGB4,SOD3,ADCY9
M5910	Hallmark protein secretion	26	ATP7A,COPB1,EGFR,CLCN3,KIF1B,ARF1,OCRL,ICA1,SCAMP1,COG2,GNAS,YKT6,CLTA,ARFIP1,DST,AP2B1,AP3B1,CAV2,GALC,ADAM10,GOLGA4,GOSR2,RPS6KA3,STAM,SOD1,CTSC	M5910	7	EGFR,OCRL,ICA1,GNAS,DST,ATP6V1H,CAV2	44	ARCN1,TMED10,COPB2,ATP7A,COPB1,EGFR,PPT1,AP3S1,AP2S1,ARF1,ICA1,NAPG,PAM,SCAMP1,VAMP3,VPS4B,GNAS,STX7,VPS45,STX16,YKT6,CLTA,M6PR,SGMS1,USO1,TSG101,LMAN1,ANP32E,RAB22A,TPD52,KRT18,ZW10,GALC,ADAM10,RAB5A,GOSR2,STAM,SNAP23,GLA,STX12,CD63,TOM1L1,ARFGAP3,RAB9A	0		62	COPB2,RAB14,ATP7A,COPB1,LAMP2,EGFR,COPE,PPT1,AP3S1,CLTC,KIF1B,ARF1,OCRL,ICA1,MON2,NAPG,TMX1,SCAMP1,SH3GL2,RAB2A,VAMP3,VPS4B,GNAS,STX7,SEC22B,VPS45,STX16,YKT6,CLN5,M6PR,USO1,TSG101,DNM1L,LMAN1,ARFIP1,ANP32E,DST,SEC31A,AP2B1,RAB22A,AP3B1,TPD52,ATP6V1H,KRT18,CAV2,ATP1A1,BNIP3,ZW10,ADAM10,RAB5A,GOLGA4,SEC24D,AP1G1,RPS6KA3,STAM,SNAP23,GLA,STX12,CD63,TOM1L1,ARFGAP3,CTSC	61	ARCN1,TMED10,COPB2,RAB14,ATP7A,COPB1,LAMP2,EGFR,PPT1,AP3S1,CLTC,KIF1B,ARF1,OCRL,ICA1,MON2,TMX1,SCAMP1,SH3GL2,VAMP3,VPS4B,GNAS,STX7,SEC22B,VPS45,STX16,YKT6,ARFGEF1,CLN5,M6PR,USO1,TSG101,DNM1L,LMAN1,ARFIP1,ANP32E,DST,SCRN1,AP2B1,RAB22A,AP3B1,TPD52,ATP6V1H,KRT18,CAV2,ATP1A1,ZW10,ADAM10,RAB5A,GOLGA4,SEC24D,AP1G1,RPS6KA3,STAM,SNAP23,SOD1,GLA,STX12,TOM1L1,ARFGAP3,CTSC	15	ATP7A,COPB1,EGFR,GNAS,DNM1L,LMAN1,ANP32E,DST,AP2B1,RAB22A,KRT18,ZW10,ADAM10,SNAP23,ARFGAP3	36	ARCN1,COPB2,RAB14,ATP7A,COPB1,LAMP2,EGFR,BET1,AP2S1,CLTC,KIF1B,ARF1,OCRL,MON2,SCAMP1,GNAS,ARFGEF1,CLTA,USO1,ANP32E,DST,SEC31A,AP2B1,RAB22A,AP3B1,ATP6V1H,GBF1,KRT18,CAV2,ADAM10,GOLGA4,SEC24D,AP1G1,STAM,SNAP23,SOD1
M5911	Hallmark interferon alpha response	32	OAS1,IFI35,OASL,IFIT2,SP110,DDX60,USP18,LGALS3BP,ISG20,PLSCR1,IFITM3,STAT2,SAMD9L,LY6E,HELZ2,PARP14,PARP12,RNF31,TRIM14,TDRD7,PARP9,PNPT1,TRIM5,C1S,LAP3,NCOA7,GMPR,CD47,MOV10,TXNIP,SLC25A28,MVB12A	M5911	20	OAS1,OASL,IFIT2,LGALS3BP,ISG20,IRF1,PLSCR1,CMPK2,IFITM3,SAMD9L,LY6E,PARP12,PNPT1,TRIM5,LAP3,NCOA7,GMPR,CSF1,CD47,TXNIP	24	IFIT3,IFI35,DDX60,LGALS3BP,ISG20,PLSCR1,SAMD9L,LY6E,TRIM26,TRIM14,TDRD7,PSME1,EPSTI1,UBA7,B2M,C1S,NCOA7,TMEM140,PROCR,IRF2,IL4R,CASP8,TRAFD1,CCRL2	9	OASL,IRF1,CMPK2,B2M,TMEM140,CSF1,CNP,IL4R,OGFR	42	OAS1,IRF7,OASL,EIF2AK2,IFIT2,TAP1,IFIH1,ISG20,PLSCR1,HERC6,CMPK2,IFITM3,STAT2,SAMD9L,HELZ2,TRIM26,PARP12,RNF31,CASP1,TRIM14,TDRD7,PARP9,PNPT1,TRIM25,EPSTI1,B2M,TRIM5,LAP3,TMEM140,PROCR,IFI30,IRF2,IL4R,CD47,LPAR6,MOV10,CASP8,SLC25A28,TRAFD1,RIPK2,NUB1,ELF1	47	OAS1,IRF7,OASL,EIF2AK2,IFIT2,IFIH1,BST2,ISG20,IRF1,PLSCR1,PSMB9,HERC6,CMPK2,IFITM3,STAT2,SAMD9L,IFITM2,HELZ2,TRIM26,PARP12,RNF31,CASP1,TRIM14,TDRD7,DHX58,PARP9,PNPT1,TRIM25,EPSTI1,TRIM5,LAP3,TMEM140,PROCR,IFI30,IRF2,CSF1,CNP,IL4R,CD47,MOV10,CASP8,TXNIP,SLC25A28,TRAFD1,RIPK2,NUB1,ELF1	13	OAS1,IFIT3,ISG20,PLSCR1,HERC6,IFITM3,TDRD7,PNPT1,C1S,IL4R,CD47,CASP8,SLC25A28	26	OAS1,IFI35,BST2,IRF1,PLSCR1,IFITM3,SAMD9L,IFITM2,HELZ2,PARP14,PARP12,RNF31,TRIM14,TDRD7,PNPT1,TRIM25,LAP3,PSMA3,IFI30,IRF2,CNP,IL4R,CD47,MOV10,CASP8,SLC25A28
M5913	Hallmark interferon gamma response	53	IFI35,IFIT2,SP110,OASL,IFITM3,DDX60,LGALS3BP,PML,LY6E,STAT2,PLA2G4A,USP18,PTGS2,C1S,DDX58,PSMB10,ITGB7,SAMD9L,PARP14,PLSCR1,SOCS1,ISG20,TRIM14,PARP12,CD274,HELZ2,RNF31,LAP3,RNF213,CFB,TXNIP,PNP,SPPL2A,PNPT1,PSMB2,TDRD7,ZBP1,RBCK1,MYD88,PSMA2,CFH,SLC25A28,TNFAIP3,NUP93,HLA-A,IFNAR2,FAS,ARL4A,LYSMD2,METTL7B,ST8SIA4,VAMP5,ZNFX1	M5913	34	IFIT2,IRF1,OASL,IFITM3,LGALS3BP,IRF8,LY6E,PLA2G4A,PTGS2,ITGB7,CMPK2,SAMD9L,PLSCR1,SOCS1,ISG20,PARP12,LAP3,CFB,TXNIP,PNPT1,CD40,PDE4B,CFH,TAPBP,TNFAIP3,CDKN1A,HLA-A,IFNAR2,FAS,ARL4A,LYSMD2,METTL7B,ST8SIA4,VAMP5	58	STAT1,IFIT3,IFI35,DDX60,LGALS3BP,PML,LY6E,PLA2G4A,EPSTI1,C1S,DDX58,ITGB7,SAMHD1,SAMD9L,PLSCR1,SOCS1,PSME1,ISG20,IRF2,TRIM14,JAK2,HLA-DMA,TRIM26,NAMPT,CCL5,SOD2,CFB,GCH1,PNP,IL4R,BTG1,CASP8,SECTM1,CD40,TRAFD1,GBP6,RIPK1,PSMB2,TDRD7,EIF4E3,VAMP8,MVP,BPGM,AUTS2,B2M,PSMA2,PIM1,CFH,NUP93,MTHFD2,CDKN1A,ISOC1,HLA-A,ARL4A,SRI,ST8SIA4,ARID5B,APOL6	12	IRF1,OASL,CMPK2,SOCS1,GCH1,IL4R,CD40,B2M,PIM1,CDKN1A,OGFR,ARL4A	86	STAT1,IRF7,IFIT2,TAP1,EIF2AK2,TNFSF10,OASL,IFITM3,IRF8,PML,IFIH1,STAT2,PTGS2,EPSTI1,PSMB10,ITGB7,SAMHD1,HERC6,CMPK2,SAMD9L,PTPN2,PLSCR1,SOCS1,CASP1,ICAM1,ISG20,IRF2,TRIM14,JAK2,PARP12,TRIM26,CD274,NAMPT,HELZ2,CCL5,RNF31,SOD2,TRIM25,LAP3,GCH1,PTPN6,SPPL2A,IL4R,PNPT1,BTG1,CASP8,IFI30,SECTM1,IL15RA,CD40,TRAFD1,GBP6,RIPK1,UPP1,TDRD7,EIF4E3,VAMP8,CD38,ZBP1,TOR1B,RBCK1,MVP,BPGM,B2M,RIPK2,MYD88,PIM1,NOD…	89	STAT1,IRF7,IFIT2,EIF2AK2,IRF1,TNFSF10,BST2,OASL,IFITM3,IRF8,PSMB9,IFIH1,STAT2,PTGS2,EPSTI1,PSMB10,ITGB7,SAMHD1,HERC6,CMPK2,SAMD9L,PTPN2,IFITM2,PLSCR1,CASP1,ICAM1,ISG20,IRF2,TRIM14,JAK2,PARP12,TRIM26,CD274,NAMPT,HELZ2,RNF31,SOD2,TRIM25,LAP3,TXNIP,GCH1,PTPN6,SPPL2A,IL4R,PNPT1,DHX58,BTG1,CASP8,IFI30,SECTM1,IL15RA,CD40,TRAFD1,GBP6,RIPK1,UPP1,TDRD7,EIF4E3,VAMP8,TOR1B,RBCK1,PDE4B,MVP,BPGM,RIPK2,MYD88,P…	29	IFIT3,TNFSF10,IFITM3,C1S,IDO1,HERC6,TNFAIP2,PLSCR1,ISG20,GCH1,IL4R,PNPT1,BTG1,CASP8,SECTM1,CD40,UPP1,TDRD7,EIF4E3,BPGM,PIM1,SLC25A28,NUP93,MTHFD2,CDKN1A,ISOC1,HLA-A,SRI,LYSMD2	48	IFI35,IRF1,BST2,IFITM3,PML,DDX58,PSMB10,SAMD9L,PARP14,IFITM2,PLSCR1,ICAM1,IRF2,TRIM14,JAK2,PARP12,HELZ2,RNF31,TRIM25,LAP3,PSMA3,GCH1,PNP,IL4R,PNPT1,BTG1,CASP8,IFI30,SECTM1,CD40,RIPK1,UPP1,PSMB2,TDRD7,TOR1B,MVP,MYD88,PSMA2,SLC25A28,NUP93,MTHFD2,NCOA3,FAS,LYSMD2,CSF2RB,ZNFX1,ARID5B,APOL6
M5915	Hallmark apical junction	45	CLDN7,VCL,HADH,LAMB3,IRS1,SORBS3,EVL,CLDN15,THBS3,RASA1,LAMA3,GTF2F1,LAMC2,COL16A1,TGFBI,JUP,INSIG1,PFN1,CNN2,INPPL1,TSPAN4,SYK,MAPK13,MSN,MAPK11,ITGA2,ACTG1,ADAM9,KRT31,EGFR,CD274,WNK4,PIK3R3,SLC30A3,NF1,IKBKG,PPP2R2C,HRAS,TNFRSF11B,PKD1,CD276,ACTA1,LDLRAP1,VAV2,AKT3	M5915	31	VCL,CLDN4,LAMB3,IRS1,SORBS3,CLDN15,JAM3,LAMA3,LAMC2,COL16A1,GNAI2,TGFBI,CNN2,INPPL1,MYL9,ADRA1B,SYK,MAPK13,MSN,MAPK11,ADAM9,PCDH1,KRT31,EGFR,WNK4,PIK3R3,PPP2R2C,PKD1,CD276,ACTA1,AKT3	82	ACTN1,CLDN7,DLG1,TJP1,CLDN9,CDH3,CTNND1,CDH1,LIMA1,VASP,ITGB1,ZYX,ACTN4,CLDN4,ITGA3,B4GALT1,ADAM15,PTK2,LAMB3,IRS1,SORBS3,CLDN8,EVL,ITGB4,LAMA3,RSU1,GTF2F1,LAMC2,NRAP,CTNNA1,COL16A1,GNAI2,TGFBI,JUP,PFN1,CNN2,ARPC2,MAPK14,TSPAN4,MYL9,SPEG,SYK,CX3CL1,MAPK13,MYL12B,MSN,MAPK11,TRAF1,CRB3,ITGA2,ACTG1,MVD,PCDH1,KRT31,GNAI1,PIK3CB,YWHAH,EGFR,WNK4,PIK3R3,SDC3,FLNC,SLC30A3,RHOF,BMP1,ICAM5,VWF,PLCG1,IKBKG,…	8	CLDN9,CLDN4,NF2,IRS1,AKT2,LAMA3,CX3CL1,RHOF	89	ACTN1,DLG1,COL17A1,CLDN9,CTNND1,CDH1,LIMA1,VCL,VASP,ITGB1,ZYX,ACTN4,CLDN4,CADM3,ITGA3,B4GALT1,PTK2,LAMB3,SORBS3,CLDN8,CLDN15,ITGB4,RASA1,TMEM8B,LAMA3,RSU1,ICAM1,LAMC2,CTNNA1,GNAI2,MPP5,JUP,INSIG1,CNN2,INPPL1,CLDN6,ARPC2,SRC,PBX2,MAPK14,TSPAN4,SPEG,SYK,MYL12B,MSN,MAPK11,TRAF1,CRB3,ITGA2,ACTG1,MVD,ADAM9,PCDH1,GNAI1,PIK3CB,NLGN2,YWHAH,ADAMTS5,EGFR,CD274,SHC1,MPZL2,WNK4,SDC3,FLNC,RHOF,BMP1,ICAM5,VWF,…	94	ACTN1,DLG1,COL17A1,CLDN9,CTNND1,CDH1,LIMA1,VCL,SHROOM2,VASP,ITGB1,ZYX,ACTN4,CLDN4,ITGA3,B4GALT1,NEXN,ADAM15,PTK2,LAMB3,IRS1,SORBS3,CLDN8,CLDN15,JAM3,ITGB4,RASA1,TMEM8B,LAMA3,RSU1,ICAM1,LAMC2,CTNNA1,GNAI2,MPP5,JUP,PFN1,CNN2,TAOK2,INPPL1,CLDN6,ARPC2,SRC,PBX2,TSPAN4,SPEG,ADRA1B,SYK,CX3CL1,MYL12B,CD34,MSN,MAPK11,TRAF1,CRB3,ITGA2,ACTG1,MVD,ADAM9,PCDH1,PIK3CB,NLGN2,YWHAH,ADAMTS5,EGFR,CD274,SHC1,MPZL2,S…	35	ACTN1,CLDN9,CTNND1,VCL,VASP,CLDN4,CADM3,ITGA3,LAMB3,ITGB4,LAMA3,LAMC2,CTNNA1,GNAI2,JUP,CNN2,TSPAN4,ICAM4,MSN,MAPK11,TRAF1,ITGA2,PCDH1,EGFR,MPZL2,SDC3,RHOF,ICAM5,PLCG1,TUBG1,TNFRSF11B,CD276,CAP1,LDLRAP1,VAV2	57	ACTN1,TJP1,COL17A1,CTNND1,CDH1,LIMA1,VCL,SHROOM2,ITGB1,ACTN4,CADM3,ITGA3,PTK2,LAMB3,ITGB4,RASA1,LAMA3,ICAM1,LAMC2,CTNNA1,GNAI2,MPP5,JUP,CNN2,TAOK2,INPPL1,SRC,PTEN,TSPAN4,VCAN,DMP1,MSN,MAPK11,TRAF1,ITGA2,NLGN2,PARVA,EGFR,MPZL2,PIK3R3,SDC3,BMP1,MYH9,NF1,PLCG1,NRTN,IKBKG,ACTB,TUBG1,HRAS,PKD1,AMIGO1,CD276,CAP1,LDLRAP1,VAV2,MPZL1
M5919	Hallmark hedgehog signaling	13	PTCH1,NRP1,NRP2,TLE3,TLE1,NF1,RASA1,RTN1,VEGFA,PML,VLDLR,OPHN1,LDB1	M5919	5	NRP1,HEY1,NRP2,TLE1,RTN1	8	PTCH1,NRP1,NRP2,TLE3,RTN1,VEGFA,PML,OPHN1	1	VEGFA	11	AMOT,TLE3,TLE1,RASA1,MYH9,VEGFA,CNTFR,PML,VLDLR,OPHN1,LDB1	13	AMOT,UNC5C,TLE3,TLE1,NF1,RASA1,MYH9,VEGFA,CNTFR,VLDLR,OPHN1,LDB1,DPYSL2	4	AMOT,HEY1,RTN1,OPHN1	12	AMOT,SLIT1,CDK6,TLE3,L1CAM,NF1,RASA1,MYH9,PML,OPHN1,LDB1,DPYSL2
M5921	Hallmark complement	51	C1S,CFB,SERPINE1,MMP14,ADAM9,MMP15,LAP3,CTSO,CBLB,C3,CTSC,DUSP6,GPD2,CFH,FN1,PDGFB,CLU,LRP1,PFN1,RNF4,CPQ,RCE1,DOCK9,LYN,ITGAM,HPCAL4,FYN,PLA2G4A,USP8,F3,CASP9,PLSCR1,CD55,GNGT2,TIMP2,ANXA5,EHD1,CSRP1,GATA3,CP,PCSK9,ME1,PPP4C,CTSH,AKAP10,VCPIP1,NOTCH4,TNFAIP3,CDH13,TFPI2,PIK3CG	M5921	37	CFB,MMP14,ADAM9,MMP15,LAP3,CBLB,C3,GPD2,CFH,FN1,PDGFB,CLU,IRF1,CPQ,OLR1,LYN,ITGAM,HPCAL4,FYN,PLA2G4A,GNAI2,CASP9,PLSCR1,PLA2G7,GNGT2,TIMP2,ANXA5,ANG,CP,GNG2,ME1,CTSH,NOTCH4,HNF4A,TNFAIP3,CDH13,PIK3CG	54	C2,C1S,CFB,MMP14,MMP13,PLAUR,C3,STX4,CFH,PDGFB,CLU,CTSD,CDA,PFN1,CPQ,ATOX1,TMPRSS6,RCE1,CALM1,OLR1,MSRB1,LTA4H,PRKCD,DGKH,MAFF,SH2B3,GNAI3,IRF2,FYN,JAK2,PLA2G4A,RHOG,PIM1,F3,GNAI2,CASP9,XPNPEP1,PLSCR1,GNB2,PLA2G7,GRB2,TIMP2,CTSV,EHD1,CSRP1,DUSP5,CP,LIPA,ME1,CCL5,HNF4A,LGALS3,PIK3CG,S100A13	8	SERPINE1,PLAUR,DUSP6,PDGFB,IRF1,OLR1,PIM1,F3	80	SERPINE1,MMP14,F5,MMP13,CASP1,ADAM9,MMP15,LAP3,CBLB,PDP1,PLAUR,CASP4,STX4,CTSC,DUSP6,FN1,CA2,PDGFB,CLU,LRP1,CTSD,CDA,RNF4,PIK3CA,CPM,CALM1,USP14,OLR1,MSRB1,LTA4H,SIRT6,PRKCD,ITGAM,MAFF,SRC,HPCAL4,GNAI3,IRF2,JAK2,USP8,RHOG,LAMP2,PIM1,F3,GNAI2,CASP9,XPNPEP1,PLSCR1,IRF7,CD55,GNB2,PLA2G7,GNGT2,DOCK4,ANXA5,CTSV,GCA,EHD1,COL4A2,CSRP1,SERPINC1,ANG,GATA3,DUSP5,CASP3,USP16,CP,PSEN1,LIPA,ME1,CCL5,CTSH,VCPI…	89	SERPINE1,MMP14,CTSL,MMP13,CTSS,CASP1,ADAM9,MMP15,LAP3,CTSB,CBLB,PLAUR,CASP4,STX4,CTSC,DUSP6,GPD2,FN1,CA2,PSMB9,PDGFB,CLU,LRP1,CTSD,PFN1,RNF4,ZEB1,IRF1,PIK3CA,CPM,CALM1,DOCK9,USP14,OLR1,MSRB1,LYN,SIRT6,PRKCD,ITGAM,DGKH,MAFF,SRC,HPCAL4,GNAI3,IRF2,JAK2,USP8,RHOG,LAMP2,PIM1,F3,GNAI2,CASP9,XPNPEP1,PLSCR1,IRF7,CD55,GNB2,PLA2G7,GNGT2,DOCK4,ANXA5,CTSV,GCA,EHD1,COL4A2,CSRP1,PIK3R5,SERPINC1,ANG,GATA3,DUSP5…	30	C1S,SERPINE1,CBLB,PLAUR,DUSP6,FN1,PDGFB,CLU,LRP1,ZEB1,CALM1,USP14,OLR1,PRKCD,DOCK10,HPCAL4,PIM1,F3,GNAI2,CASP9,PLSCR1,ANXA5,EHD1,DUSP5,CP,LIPA,GNG2,NOTCH4,LGALS3,CDH13	39	SERPINE1,F5,LAP3,CBLB,DUSP6,FN1,PDGFB,CLU,LRP1,RNF4,ZEB1,IRF1,ATOX1,PIK3CA,RCE1,CALM1,USP14,SRC,HPCAL4,IRF2,JAK2,USP8,LAMP2,F3,GNAI2,CASP9,PLSCR1,DYRK2,ANXA5,COL4A2,DUSP5,PSEN1,LIPA,AKAP10,VCPIP1,NOTCH4,ADRA2B,LGALS3,CDH13
M5922	Hallmark unfolded protein response	38	HERPUD1,EXOSC5,WFS1,DNAJB9,TSPYL2,EXOSC2,RRP9,NOP56,CXXC1,CNOT4,PREB,GOSR2,NHP2,DCTN1,EDEM1,EIF2AK3,DKC1,EIF4A1,TATDN2,CHAC1,LSM1,SDAD1,EIF4E,DDX10,DDIT4,HSPA9,EIF4A3,POP4,CEBPG,BAG3,RPS14,NPM1,IMP3,DNAJA4,VEGFA,FUS,EXOC2,BANF1	M5922	7	WFS1,DNAJB9,SSR1,STC2,HSPA9,NPM1,DNAJA4	35	PARN,ARFGAP1,KHSRP,EXOSC2,NOP14,NOP56,ATP6V0D1,GOSR2,SLC7A5,EIF2AK3,MTHFD2,WIPI1,YIF1A,DKC1,XPOT,LSM4,STC2,PDIA5,NABP1,SDAD1,GEMIN4,HSPA9,BAG3,KDELR3,SPCS3,RPS14,NPM1,PSAT1,SLC30A5,DCP1A,DNAJA4,VEGFA,TTC37,TUBB2A,EXOSC10	9	HERPUD1,KHSRP,SLC7A5,GEMIN4,DDIT4,CEBPG,BAG3,EIF4G1,VEGFA	71	PARN,EXOSC4,HSP90B1,XBP1,EXOSC9,EXOSC1,EXOSC5,ARFGAP1,WFS1,SRPRB,DNAJB9,KHSRP,EXOSC2,NOP14,RRP9,NOP56,CXXC1,DCP2,ATP6V0D1,SEC31A,NFYB,NHP2,DCTN1,SLC7A5,SSR1,EDEM1,EIF2AK3,MTHFD2,WIPI1,DKC1,EIF4A1,EIF2S1,TATDN2,XPOT,LSM4,STC2,PDIA5,NABP1,LSM1,SDAD1,EIF4E,DDX10,GEMIN4,ALDH18A1,DDIT4,HSPA9,EIF4A3,POP4,CEBPG,BAG3,KDELR3,SHC1,SPCS3,NPM1,CKS1B,PSAT1,EIF4G1,YWHAZ,SLC30A5,KIF5B,DCP1A,IMP3,DNAJA4,VEGFA,TT…	71	HERPUD1,PARN,EXOSC4,XBP1,EXOSC9,EXOSC1,EXOSC5,ASNS,ARFGAP1,WFS1,SRPRB,DNAJB9,NFYA,EXOSC2,NOP14,RRP9,NOP56,CXXC1,ATP6V0D1,NFYB,NHP2,DCTN1,SLC7A5,SSR1,EDEM1,EIF2AK3,MTHFD2,ZBTB17,WIPI1,YIF1A,DKC1,EIF4A1,EIF2S1,TATDN2,XPOT,STC2,PDIA5,NABP1,LSM1,SDAD1,EIF4A2,EIF4E,DDX10,GEMIN4,ALDH18A1,HSPA9,EIF4A3,POP4,CEBPG,BAG3,KDELR3,CNOT2,SHC1,SPCS3,NPM1,CKS1B,PSAT1,YWHAZ,SLC30A5,KIF5B,DCP1A,IMP3,DNAJA4,VEGFA,TU…	23	EXOSC1,EXOSC2,NOP14,NOP56,SLC7A5,EDEM1,MTHFD2,ZBTB17,DKC1,STC2,PDIA5,SDAD1,EIF4E,GEMIN4,DDIT4,HSPA9,KDELR3,NPM1,PSAT1,SLC30A5,TUBB2A,EXOSC10,EXOC2	38	ATF4,EXOSC4,EXOSC1,EXOSC5,SRPRB,EXOSC2,NOP14,RRP9,NOP56,CXXC1,SEC31A,NHP2,DCTN1,SLC7A5,EDEM1,MTHFD2,WIPI1,DKC1,EIF4A1,STC2,PDIA5,LSM1,SDAD1,EIF4E,HSPA9,EIF4A3,POP4,CEBPG,NPM1,CKS1B,PSAT1,YWHAZ,SLC30A5,IMP3,FUS,EXOSC10,EXOC2,BANF1
M5924	Hallmark mtorc1 signaling	71	FADS1,DDIT4,CTSC,SLC1A5,TMEM97,VLDLR,SCD,P4HA1,GBE1,NUPR1,PSMG1,BHLHE40,HSPA9,EGLN3,PNP,DDX39A,HSPE1,SQSTM1,PRDX1,TRIB3,PSMD14,PSMA4,PPA1,HPRT1,DHFR,YKT6,INSIG1,ENO1,SHMT2,TXNRD1,SLC9A3R1,EBP,PNO1,PIK3R3,CACYBP,EDEM1,TOMM40,PPIA,ME1,BTG2,UFM1,FDXR,RRM2,DHCR24,PSMC4,CTH,PSME3,QDPR,MCM2,BCAT1,PSMB5,PSMD13,GLRX,COPS5,SORD,RRP9,EEF1E1,SDF2L1,MAP2K3,HSPD1,SYTL2,MCM4,NFKBIB,UNG,GTF2H1,NUFIP1,CDC25A,PDA…	M5924	28	ACSL3,PLOD2,SERPINH1,NUPR1,CDKN1A,HSPA9,DDX39A,HSPE1,SSR1,HMGCS1,HPRT1,ENO1,PNO1,PIK3R3,LDLR,ITGB2,ADD3,ME1,RRM2,CTH,BCAT1,GLRX,MAP2K3,HSPD1,SYTL2,ADIPOR2,CDC25A,NFYC	77	FADS1,SLC7A5,ACSL3,SLC1A5,M6PR,TFRC,TMEM97,PLOD2,TUBA4A,PSAT1,MTHFD2,FADS2,SCD,SLC2A1,GBE1,PSMG1,NAMPT,CDKN1A,BHLHE40,HSPA9,PNP,GLA,PRDX1,PSMD14,PSMA4,AURKA,HMGCR,DHFR,UCHL5,YKT6,CYP51A1,SHMT2,SLC9A3R1,EBP,PIK3R3,ACTR3,UBE2D3,ELOVL5,ATP6V1D,TES,ITGB2,TOMM40,ADD3,ME1,CCNF,RRM2,MCM2,SC5D,CANX,RPN1,PSMD13,PGM1,PLK1,GLRX,COPS5,NUP205,PHGDH,GMPS,LTA4H,MLLT11,TCEA1,MAP2K3,HSPD1,MCM4,USO1,NFKBIB,UNG,RPA…	11	DDIT4,SLC7A5,ACSL3,CDKN1A,BHLHE40,TRIB3,NFIL3,LDLR,BTG2,DHCR24,DAPP1	124	FADS1,DDIT4,SLC7A5,CTSC,ACSL3,SLC1A5,M6PR,TFRC,DDIT3,TMEM97,IFRD1,TUBA4A,PSAT1,MTHFD2,FADS2,VLDLR,SCD,P4HA1,ACTR2,SLC2A1,NUPR1,PSMG1,PSPH,NAMPT,CDKN1A,BHLHE40,HSPA9,EGLN3,XBP1,DDX39A,HSPE1,SSR1,GLA,SQSTM1,TRIB3,HMGCS1,GOT1,ELOVL6,PPA1,AURKA,HMGCR,GAPDH,DHFR,DHCR7,IMMT,UCHL5,YKT6,INSIG1,IFI30,CYP51A1,SHMT2,TXNRD1,PNO1,ACTR3,ELOVL5,CACYBP,EDEM1,ATP6V1D,TES,TM7SF2,TOMM40,SLC6A6,ADD3,ME1,CCNF,SLC37A4…	114	FADS1,HK2,SLC7A5,CTSC,ACSL3,SLC1A5,M6PR,TFRC,TMEM97,IFRD1,TUBA4A,PSAT1,MTHFD2,FADS2,VLDLR,SCD,P4HA1,ACTR2,SLC2A1,NUPR1,PSMG1,PSPH,NAMPT,CDKN1A,BHLHE40,HSPA9,EGLN3,XBP1,DDX39A,HSPE1,ACLY,SSR1,GLA,SQSTM1,HMGCS1,GOT1,ASNS,PSMA4,PPA1,AURKA,HMGCR,DHFR,IMMT,UCHL5,YKT6,IFI30,CYP51A1,SHMT2,TXNRD1,SLC9A3R1,PNO1,ACTR3,LDLR,ELOVL5,CACYBP,EDEM1,ATP6V1D,TES,TOMM40,SLC6A6,ADD3,ME1,CCNF,SLC37A4,FDXR,RRM2,CTH,PS…	44	DDIT4,SLC7A5,ACSL3,SLC1A5,TFRC,TMEM97,IFRD1,PSAT1,CORO1A,MTHFD2,PSMG1,CDKN1A,BHLHE40,HSPA9,HSPE1,SQSTM1,GOT1,AURKA,DHFR,UCHL5,SHMT2,ACTR3,EDEM1,TES,TOMM40,ADD3,CCNF,RRM2,MCM2,SC5D,PGM1,PLK1,NUP205,GMPS,GCLC,HSPD1,MCM4,UNG,RPA1,SRD5A1,TUBG1,CDC25A,BUB1,ABCF2	70	SLC7A5,ACSL3,SLC1A5,TMEM97,IFRD1,PSAT1,MTHFD2,SCD,P4HA1,ACTR2,SLC2A1,PSMG1,PSPH,BHLHE40,HSPA9,PNP,DDX39A,HSPE1,PRDX1,GOT1,PSMA4,PPA1,AURKA,DHFR,UCHL5,SQLE,IFI30,SHMT2,TXNRD1,PNO1,PIK3R3,CACYBP,EDEM1,TES,PSMA3,TOMM40,SLC6A6,PPIA,CCNF,RRM2,PSMC4,CTH,PSME3,POLR3G,QDPR,MCM2,PGM1,PLK1,GLRX,GSK3B,GMPS,RRP9,EEF1E1,RDH11,GCLC,HSPD1,SYTL2,MCM4,USO1,UNG,RPA1,SRD5A1,TUBG1,NUFIP1,CDC25A,PDAP1,BUB1,ARPC5L,HMB…
M5925	Hallmark e2f targets	70	CCP110,DCLRE1B,EED,GINS1,GINS4,MCM2,MCM4,MCM5,MCM7,MMS22L,NAA38,NASP,NUDT21,ORC6,PCNA,RFC2,RPA2,SUV39H1,MCM3,BIRC5,RRM2,HMGB2,RFC3,CDC25A,TRIP13,E2F8,MYBL2,KPNA2,CDCA8,RANBP1,UNG,CCNE1,TIMELESS,UBE2S,PRKDC,RAN,USP1,POLD3,DUT,SLBP,DCTPP1,RNASEH2A,DEK,CENPM,POLD2,POLE4,PA2G4,SSRP1,HMGB3,CDK4,CTPS1,NME1,SRSF2,HNRNPD,ORC2,TP53,HMGA1,DDX39A,SNRPB,WEE1,PHF5A,TBRG4,SHMT1,XRCC6,NOP56,PPP1R8,AK2,ING3,LYAR…	M5925	13	CCP110,EED,NASP,RRM2,CDC25A,HELLS,POLD3,MYC,CDKN1A,PPM1D,HNRNPD,DDX39A,WEE1	147	AURKA,BRCA2,CCP110,CENPE,DNMT1,DONSON,GINS1,GINS4,LIG1,MAD2L1,MCM2,MCM4,MCM5,MCM7,MELK,MMS22L,NASP,NUP205,ORC6,PCNA,PLK4,POLE,PRIM2,RAD51AP1,RFC2,RPA2,SUV39H1,TMPO,UBE2T,WDR90,CDK1,MCM3,TOP2A,MCM6,BIRC5,CCNB2,RRM2,HMGB2,BUB1B,RFC3,EZH2,CHEK1,SMC4,MKI67,CDC20,PLK1,KIF2C,DLGAP5,AURKB,TRIP13,HMMR,E2F8,BRCA1,MYBL2,POLD1,RACGAP1,KPNA2,MSH2,CDKN3,ATAD2,RPA1,STMN1,TIPIN,TK1,CDCA8,ESPL1,NCAPD2,RANBP1,KIF…	4	DCLRE1B,MYC,CDKN1A,TBRG4	183	AURKA,BRCA2,CCP110,CENPE,CKS2,DCLRE1B,DNMT1,DONSON,EED,GINS1,GINS4,LIG1,MAD2L1,MCM2,MCM4,MCM5,MCM7,MELK,MMS22L,NASP,NUDT21,NUP205,ORC6,PCNA,PLK4,POLE,PRIM2,RAD51AP1,RFC2,RPA2,RPA3,SUV39H1,TMPO,UBE2T,WDR90,CDK1,MCM3,TOP2A,MCM6,BIRC5,CCNB2,RRM2,HMGB2,BUB1B,RFC3,EZH2,CHEK1,SMC4,MKI67,CDC20,PLK1,KIF2C,DLGAP5,AURKB,CDC25A,TRIP13,HMMR,E2F8,BRCA1,MYBL2,POLD1,RACGAP1,CKS1B,KPNA2,MSH2,CDKN3,ATAD2,RPA1,STM…	182	AURKA,BRCA2,CCP110,CENPE,CKS2,DCLRE1B,DNMT1,DONSON,EED,GINS1,GINS4,LIG1,MAD2L1,MCM2,MCM4,MCM5,MCM7,MELK,MMS22L,NASP,NUDT21,NUP205,ORC6,PCNA,PLK4,POLE,PRIM2,RAD51AP1,RFC2,RPA2,RPA3,SUV39H1,TMPO,UBE2T,WDR90,CDK1,MCM3,TOP2A,MCM6,BIRC5,CCNB2,RRM2,HMGB2,BUB1B,RFC3,EZH2,CHEK1,SMC4,MKI67,CDC20,PLK1,KIF2C,DLGAP5,AURKB,CDC25A,TRIP13,HMMR,E2F8,BRCA1,MYBL2,POLD1,RACGAP1,CKS1B,KPNA2,MSH2,CDKN3,ATAD2,RPA1,STM…	136	AURKA,BRCA2,CCP110,CENPE,CKS2,DCLRE1B,DNMT1,DONSON,EED,GINS1,GINS4,LIG1,MAD2L1,MCM2,MCM4,MCM5,MCM7,MELK,MMS22L,NASP,NUP205,ORC6,PCNA,PLK4,POLE,PRIM2,RAD51AP1,RFC2,RPA2,SUV39H1,TMPO,UBE2T,WDR90,CDK1,MCM3,TOP2A,MCM6,BIRC5,RRM2,HMGB2,BUB1B,RFC3,EZH2,CHEK1,SMC4,MKI67,PLK1,KIF2C,AURKB,CDC25A,TRIP13,HMMR,E2F8,BRCA1,MYBL2,POLD1,RACGAP1,KPNA2,ATAD2,RPA1,STMN1,TIPIN,TK1,CDCA8,ESPL1,NCAPD2,RANBP1,LMNB1,KIF…	145	AURKA,BRCA2,CKS2,DCLRE1B,DNMT1,DONSON,EED,GINS1,GINS4,LIG1,MAD2L1,MCM2,MCM4,MCM5,MCM7,MELK,MMS22L,NASP,NUDT21,ORC6,PCNA,PLK4,POLE,PRIM2,RAD51AP1,RFC2,RPA2,RPA3,SUV39H1,TMPO,UBE2T,WDR90,CDK1,MCM3,TOP2A,MCM6,BIRC5,CCNB2,RRM2,HMGB2,RFC3,EZH2,CHEK1,SMC4,CDC20,PLK1,AURKB,CDC25A,TRIP13,HMMR,E2F8,BRCA1,MYBL2,POLD1,RACGAP1,CKS1B,KPNA2,CDKN3,ATAD2,RPA1,STMN1,TIPIN,TK1,CDCA8,ESPL1,RANBP1,LMNB1,KIF22,UNG,CC…
M5926	Hallmark myc targets v1	111	PCNA,PSMD8,PSMD7,SNRPA1,RAN,SRSF2,G3BP1,STARD7,NPM1,BUB3,EIF3D,FBL,EIF4A1,CCT3,C1QBP,U2AF1,MCM2,PSMD14,PWP1,APEX1,TXNL4A,PSMB2,HPRT1,NME1,SNRPD1,EEF1B2,HSPD1,RPL18,DDX18,RPS2,RUVBL2,RNPS1,RANBP1,MCM5,UBE2E1,RFC4,DUT,PSMA4,RPS3,SNRPG,PHB2,EIF4H,CCT4,TFDP1,CDK4,SNRPD3,CCT5,ACP1,PRPF31,DEK,SRM,UBA2,PSMA7,PA2G4,PPIA,ORC2,PSMA2,LSM2,PSMA6,CNBP,RPL6,CTPS1,HSPE1,PPM1G,HNRNPD,EIF4E,ODC1,USP1,RPLP0,EIF1AX…	M5926	14	NPM1,C1QBP,APEX1,HPRT1,HSPD1,DDX18,MYC,HSPE1,HNRNPD,CUL1,RSL1D1,PRDX3,MRPS18B,GNL3	88	PCNA,PSMD8,PSMD7,SET,SRSF2,G3BP1,STARD7,NPM1,XPO1,CANX,NAP1L1,CBX3,SRSF1,MCM2,EIF3B,PSMD14,PWP1,APEX1,HNRNPR,PSMB2,MCM6,EEF1B2,HSPD1,CAD,DDX18,RUVBL2,RANBP1,MCM5,AP3S1,RFC4,DUT,PSMA4,RPS3,TFDP1,CDK4,GOT2,PABPC4,PRPS2,ACP1,PRPF31,DEK,XPOT,SRM,UBA2,KPNB1,PSMA7,COX5A,CCNA2,ORC2,PSMA2,LSM2,PSMA1,PPM1G,HNRNPD,SERBP1,CSTF2,PRDX4,USP1,NCBP1,RPLP0,ABCE1,MCM7,SMARCC1,SNRPD2,HNRNPU,RRM1,SF3A1,RPL14,PSMB3,T…	6	SET,G3BP1,MYC,EIF4H,HNRNPU,SRPK1	137	PCNA,PSMD7,SET,SNRPA1,RAN,SRSF2,G3BP1,STARD7,NPM1,BUB3,EIF3D,XPO1,FBL,EIF4A1,NAP1L1,CBX3,CCT3,C1QBP,U2AF1,SSBP1,SRSF1,TCP1,MCM2,EIF3B,SNRPA,PWP1,APEX1,TXNL4A,HNRNPR,MCM6,NME1,SNRPD1,HSPD1,CAD,DDX18,RUVBL2,RNPS1,EIF2S1,RANBP1,MCM5,MYC,AP3S1,RFC4,DUT,PHB2,SSB,SRSF3,CCT4,TFDP1,EIF2S2,CDK4,SNRPD3,GOT2,PABPC4,CCT5,PRPS2,PRPF31,DEK,XPOT,SRM,UBA2,KPNB1,TRA2B,PA2G4,CCNA2,ORC2,SYNCRIP,HDAC2,LSM2,PSMA6,CNB…	140	PCNA,PSMD7,SET,SNRPA1,RAN,SRSF2,G3BP1,STARD7,NPM1,BUB3,EIF3D,XPO1,FBL,EIF4A1,NAP1L1,CBX3,CCT3,C1QBP,U2AF1,SSBP1,SRSF1,TCP1,MCM2,EIF3B,SNRPA,PWP1,APEX1,TXNL4A,HNRNPR,MCM6,NME1,SNRPD1,HSPD1,CAD,DDX18,RUVBL2,RNPS1,EIF2S1,RANBP1,MCM5,UBE2E1,MYC,AP3S1,RFC4,DUT,PSMA4,SNRPG,PHB2,SSB,SRSF3,CCT4,TFDP1,EIF2S2,CDK4,SNRPD3,GOT2,CCT5,PRPS2,PRPF31,DEK,XPOT,SRM,UBA2,KPNB1,TRA2B,PA2G4,CCNA2,ORC2,SYNCRIP,LSM2,PSM…	61	PCNA,RAN,SRSF2,G3BP1,STARD7,NPM1,NAP1L1,C1QBP,MCM2,PWP1,APEX1,HNRNPR,MCM6,HSPD1,CAD,DDX18,RUVBL2,RNPS1,RANBP1,MCM5,RFC4,DUT,TFDP1,PRPS2,PRPF31,DEK,SRM,UBA2,PA2G4,CCNA2,SYNCRIP,LSM2,CDK2,GSPT1,CTPS1,HSPE1,PPM1G,HNRNPD,CSTF2,EIF4E,ODC1,USP1,NCBP1,ABCE1,MCM7,RRM1,IFRD1,XRCC6,POLE3,POLD2,NOP56,MRPS18B,KPNA2,MAD2L1,DHX15,MCM4,CDC45,SRSF7,GNL3,EXOSC7,DDX21	117	PCNA,PSMD7,SNRPA1,RAN,SRSF2,G3BP1,STARD7,NPM1,BUB3,FBL,EIF4A1,NAP1L1,CCT3,C1QBP,U2AF1,SSBP1,MCM2,SNRPA,PWP1,APEX1,TXNL4A,HNRNPR,PSMB2,MCM6,NME1,SNRPD1,HSPD1,RPL18,DDX18,RUVBL2,RNPS1,RANBP1,MCM5,UBE2E1,MYC,RFC4,DUT,PSMA4,SNRPG,PHB2,SSB,SRSF3,TFDP1,CDK4,SNRPD3,ACP1,PRPF31,DEK,SRM,UBA2,PSMA7,COX5A,PA2G4,PCBP1,CCNA2,PPIA,ORC2,PSMA2,SYNCRIP,LSM2,PSMA6,CNBP,CDK2,HNRNPA2B1,RPL6,PSMA1,CTPS1,HSPE1,PPM1G,H…
M5928	Hallmark myc targets v2	44	SLC19A1,MRTO4,TMEM97,RRP9,PES1,TFB2M,EXOSC5,NOC4L,SRM,PA2G4,GNL3,WDR43,NOP16,TBRG4,DDX18,NIP7,WDR74,BYSL,HSPD1,NOP2,PPAN,NOP56,RCL1,NPM1,AIMP2,RRP12,PPRC1,MCM5,PHB,MCM4,CDK4,MYBBP1A,FARSA,LAS1L,PUS1,HSPE1,SLC29A2,DCTPP1,SUPV3L1,SORD,IMP4,GRWD1,UNG,MPHOSPH10	M5928	10	MYC,GNL3,WDR43,DDX18,HSPD1,RCL1,NPM1,DUSP2,HSPE1,IMP4	32	SLC19A1,TMEM97,IPO4,NDUFAF4,SRM,GNL3,WDR43,DDX18,HSPD1,PLK4,NOP2,PPAN,NOP56,RCL1,NPM1,RRP12,PPRC1,TCOF1,MCM5,CBX3,PLK1,MCM4,CDK4,MYBBP1A,UTP20,PRMT3,MAP3K6,LAS1L,PUS1,SUPV3L1,GRWD1,UNG	3	MYC,TBRG4,RRP12	54	SLC19A1,MRTO4,TMEM97,RRP9,PES1,TFB2M,EXOSC5,IPO4,NDUFAF4,NOC4L,MYC,SRM,PA2G4,GNL3,WDR43,NOP16,TBRG4,DDX18,NIP7,WDR74,BYSL,HSPD1,PLK4,NOP2,PPAN,NOP56,RCL1,NPM1,AIMP2,RRP12,PPRC1,TCOF1,MCM5,CBX3,PLK1,PHB,MCM4,CDK4,MYBBP1A,UTP20,PRMT3,FARSA,MAP3K6,LAS1L,PUS1,HSPE1,SLC29A2,DCTPP1,SUPV3L1,SORD,IMP4,GRWD1,UNG,MPHOSPH10	56	SLC19A1,MRTO4,TMEM97,RRP9,PES1,TFB2M,EXOSC5,IPO4,NDUFAF4,NOC4L,MYC,SRM,PA2G4,GNL3,WDR43,NOP16,TBRG4,DDX18,NIP7,WDR74,BYSL,HSPD1,PLK4,NOP2,PPAN,NOP56,RCL1,NPM1,AIMP2,RRP12,PPRC1,TCOF1,MCM5,HK2,CBX3,PLK1,PHB,MCM4,CDK4,DUSP2,MYBBP1A,UTP20,PRMT3,FARSA,MAP3K6,LAS1L,PUS1,HSPE1,SLC29A2,DCTPP1,SUPV3L1,SORD,IMP4,GRWD1,UNG,MPHOSPH10	33	SLC19A1,MRTO4,TMEM97,NDUFAF4,SRM,PA2G4,GNL3,WDR43,TBRG4,DDX18,WDR74,HSPD1,PLK4,NOP2,PPAN,NOP56,NPM1,RRP12,PPRC1,TCOF1,MCM5,PLK1,MCM4,MYBBP1A,UTP20,PRMT3,PUS1,HSPE1,SLC29A2,SUPV3L1,GRWD1,UNG,MPHOSPH10	48	SLC19A1,MRTO4,TMEM97,RRP9,PES1,TFB2M,EXOSC5,NDUFAF4,NOC4L,MYC,SRM,PA2G4,GNL3,WDR43,NOP16,TBRG4,DDX18,NIP7,WDR74,BYSL,HSPD1,PLK4,NOP2,PPAN,NOP56,RCL1,NPM1,AIMP2,RRP12,PPRC1,TCOF1,MCM5,PLK1,PHB,MCM4,CDK4,MYBBP1A,PRMT3,FARSA,PUS1,HSPE1,SLC29A2,DCTPP1,SUPV3L1,IMP4,GRWD1,UNG,MPHOSPH10
M5930	Hallmark epithelial mesenchymal transition	58	FN1,SERPINE1,TGFBI,SPARC,LAMC1,LAMC2,ITGAV,COL16A1,TFPI2,ITGB5,VIM,FBLN5,COL12A1,LAMA3,ECM1,TPM2,EMP3,ITGA5,VEGFA,SDC1,PCOLCE,RHOB,GADD45A,TNFRSF11B,ACTA2,PCOLCE2,PMEPA1,CD44,GLIPR1,ANPEP,MMP14,PLOD1,TNFRSF12A,ID2,GEM,TGFB1,FBLN2,MSX1,FZD8,JUN,DST,GJA1,IGFBP4,COPA,LRP1,ITGA2,FLNA,PTHLH,TGFBR3,SAT1,PDLIM4,AREG,MCM7,CADM1,TNFAIP3,ENO2,FAS,BDNF	M5930	47	FN1,TGFBI,LAMC1,LAMC2,ITGAV,COL16A1,THBS1,SERPINH1,ITGB5,VIM,FBLN5,COL12A1,LAMA3,SGCB,ECM1,TPM2,EMP3,SDC1,PLOD2,PCOLCE,RHOB,SNTB1,GADD45A,ACTA2,PCOLCE2,SERPINE2,GADD45B,GLIPR1,MMP14,MYL9,SLC6A8,CALU,ID2,TGFB1,FBLN2,MSX1,FZD8,DST,GJA1,FLNA,PTHLH,TGFBR3,AREG,CADM1,TNFAIP3,FAS,COLGALT1	63	TGFBI,SPARC,LAMC2,TAGLN,COL7A1,ITGAV,COL16A1,SPP1,NID2,VIM,COL12A1,BMP1,LAMA3,QSOX1,SGCB,FSTL3,TPM2,INHBA,BASP1,ITGA5,VEGFA,SDC1,PLOD2,PCOLCE,ITGB1,RHOB,GADD45A,ACTA2,EFEMP2,PMEPA1,CD44,GLIPR1,MMP14,MYL9,SLC6A8,TNFRSF12A,ID2,PLAUR,TGFB1,APLP1,FBLN2,MSX1,JUN,FERMT2,TPM4,GJA1,PMP22,COPA,ITGA2,FLNA,PTHLH,NT5E,DPYSL3,ITGB3,PDLIM4,CRLF1,MCM7,CADM1,CXCL6,CAPG,PVR,CXCL12,COLGALT1	18	SERPINE1,LAMA3,FSTL3,VEGFA,RHOB,GADD45A,PMEPA1,GADD45B,TNFRSF12A,ID2,GEM,PLAUR,MSX1,JUN,PMP22,AREG,PVR,COLGALT1	87	COL1A1,FN1,COL6A3,SERPINE1,COL4A1,COL4A2,SPARC,LAMC1,LAMC2,COL7A1,ITGAV,TPM1,THBS1,NID2,ITGB5,FBLN5,BMP1,LAMA3,QSOX1,CALD1,SGCB,ECM1,FSTL3,TPM2,INHBA,EMP3,BASP1,ITGA5,VEGFA,SDC1,ITGB1,COL5A3,RHOB,HTRA1,GADD45A,TNFRSF11B,EFEMP2,MATN2,PCOLCE2,GPC1,PMEPA1,COL8A2,SDC4,CD44,MMP14,PLOD1,SLC6A8,CALU,TNFRSF12A,ID2,GEM,PLAUR,TGFB1,PLOD3,APLP1,FBLN2,JUN,DST,TPM4,PMP22,IGFBP4,COPA,LRP1,ITGA2,FLNA,PTHLH,TGFB…	85	COL1A1,FN1,SERPINE1,COL4A1,COL4A2,SPARC,LAMC1,LAMC2,COL7A1,ITGAV,TPM1,THBS1,NID2,ITGB5,FBLN5,BMP1,LAMA3,QSOX1,CALD1,SGCB,ECM1,TPM2,INHBA,EMP3,BASP1,ITGA5,VEGFA,SDC1,ITGB1,COL5A3,RHOB,HTRA1,GADD45A,TNFRSF11B,EFEMP2,MATN2,PCOLCE2,GPC1,PMEPA1,COL8A2,SDC4,CD44,GADD45B,MMP14,PLOD1,SLC6A8,CALU,ID2,GEM,PLAUR,TGFB1,PLOD3,APLP1,FBLN2,MSX1,JUN,DST,TPM4,PMP22,IGFBP4,COPA,LRP1,ITGA2,FLNA,PTHLH,TGFBR3,SAT1,NT…	49	COL5A1,COL1A1,FN1,SERPINE1,LAMC2,COL7A1,ITGAV,TPM1,FSTL1,SPP1,ITGB5,LAMA3,QSOX1,SGCB,TPM2,INHBA,EMP3,SDC1,RHOB,HTRA1,GADD45A,TNFRSF11B,EFEMP2,PCOLCE2,PMEPA1,CD44,SLC6A8,PLAUR,TGFB1,FBLN2,DST,TPM4,PMP22,COPA,LRP1,ITGA2,FLNA,SAT1,NT5E,DPYSL3,AREG,MCM7,CADM1,CXCL6,CAPG,CAP2,ADAM12,PVR,COLGALT1	44	COL1A1,FN1,SERPINE1,COL4A1,COL4A2,VCAN,LAMC2,COL7A1,ITGAV,TPM1,SPP1,TNC,ITGB5,BMP1,LAMA3,QSOX1,TPM2,INHBA,EMP3,SDC1,ITGB1,PMEPA1,CD44,GADD45B,SLC6A8,TGFB1,FBLN2,DST,PMP22,COPA,LRP1,ITGA2,FLNA,PTHLH,SAT1,DPYSL3,TGM2,MCM7,CADM1,CAPG,FAS,ADAM12,CXCL12,NOTCH2
M5932	Hallmark inflammatory response	42	IL1R1,AQP9,EREG,PTGER4,LIF,ADM,LYN,HRH1,F3,CD55,CALCRL,IL18,CD82,MMP14,FFAR2,HBEGF,SCARF1,GPC3,KLF6,AHR,TPBG,IFNAR1,ICOSLG,LY6E,IL18R1,HAS2,DCBLD2,ADRM1,SERPINE1,MXD1,PDPN,MET,ITGA5,SGMS2,CD14,BTG2,IL18RAP,KIF1B,NOD2,EMP3,SLC4A4,P2RX4	M5932	38	CD40,TLR2,IL1R1,AQP9,EREG,PTGER4,ITGB8,CSF1,LYN,LDLR,HRH1,OLR1,MYC,IL18,CD82,MMP14,CDKN1A,GPC3,TAPBP,AHR,TPBG,ICOSLG,LY6E,IL18R1,HAS2,DCBLD2,PDE4B,PDPN,MET,SGMS2,CD14,SPHK1,IL18RAP,NOD2,EMP3,SLC4A4,IRF1,SLC28A2	60	CCL5,CCL20,CD40,IL1R1,CCRL2,AQP9,EREG,PTGER4,LIF,NAMPT,PLAUR,INHBA,IFNGR2,CXCL6,TNFRSF9,F3,CALCRL,IL4R,GCH1,OLR1,RELA,IL18,CD82,TNFSF9,MMP14,SLC11A2,P2RY2,FFAR2,GNAI3,SLC7A1,CDKN1A,SRI,TLR3,OSMR,ATP2B1,GPC3,KLF6,RHOG,LY6E,IL18R1,HAS2,DCBLD2,ADRM1,MXD1,PVR,PDPN,MET,SLC31A2,ITGA5,CD14,PTPRE,RNF144B,SPHK1,IL18RAP,ITGB3,SLC4A4,P2RX4,ABI1,CX3CL1,SLC28A2	24	CD40,C3AR1,ADM,PLAUR,CSF1,LDLR,HRH1,F3,IL4R,GCH1,OLR1,MYC,P2RY2,CDKN1A,HBEGF,KLF6,SERPINE1,MXD1,PVR,BTG2,SPHK1,IL18RAP,IRF1,CX3CL1	76	CCL5,CCL20,IL1A,EDN1,CD40,TLR2,ICAM1,LIF,NAMPT,ITGB8,ADM,PLAUR,INHBA,TNFSF10,IFNGR2,CXCL6,ACVR2A,HRH1,F3,CD55,GPR132,IL4R,IL15RA,GCH1,OLR1,MYC,RELA,IL18,GABBR1,CD82,TNFSF9,RIPK2,MMP14,SLC11A2,P2RY2,FFAR2,GNAI3,SLC7A1,CDKN1A,HBEGF,SRI,TLR3,OSMR,PSEN1,ATP2B1,TNFRSF1B,SEMA4D,KLF6,RHOG,TPBG,IFNAR1,ICOSLG,IL18R1,HAS2,SERPINE1,MXD1,PVR,IRF7,SLC31A2,ITGA5,SGMS2,EIF2AK2,BTG2,PTPRE,RNF144B,SPHK1,IL18RAP,R…	81	CCL20,IL1A,CD40,TLR2,ICAM1,C3AR1,LIF,NAMPT,ITGB8,PLAUR,INHBA,TNFSF10,IFNGR2,CSF1,CXCL6,LYN,ACVR2A,LDLR,HRH1,F3,BST2,CD55,IL4R,IL15RA,GCH1,OLR1,MYC,RELA,GABBR1,CD82,TNFSF9,RIPK2,MMP14,SLC11A2,P2RY2,FFAR2,GNAI3,SLC7A1,CDKN1A,SRI,TLR3,OSMR,PSEN1,ATP2B1,TNFRSF1B,SEMA4D,KLF6,TAPBP,RHOG,TPBG,IFNAR1,ICOSLG,KCNJ2,IL18R1,HAS2,SERPINE1,MXD1,PVR,PDE4B,IRF7,MET,SLC31A2,ITGA5,SGMS2,EIF2AK2,ATP2C1,PTPRE,RNF144…	35	CCL20,EDN1,CD40,ITGB8,PLAUR,INHBA,TNFSF10,CXCL6,F3,IL4R,GCH1,OLR1,CD82,SLC11A2,P2RY2,FFAR2,PROK2,CDKN1A,SRI,SEMA4D,KLF6,TPBG,IFNAR1,ICOSLG,IL18R1,SERPINE1,MXD1,PVR,SGMS2,SPHK1,IL18RAP,EMP3,TACR3,SLC4A4,ICAM4	40	CCL20,CD40,ICAM1,LIF,ITGB8,INHBA,TNFRSF9,F3,BST2,IL4R,GCH1,MYC,SLC11A2,P2RY2,FFAR2,PROK2,PSEN1,ATP2B1,TNFRSF1B,SEMA4D,KLF6,SLC1A2,TPBG,IFNAR1,ICOSLG,IL18R1,HAS2,DCBLD2,SERPINE1,MXD1,MET,SGMS2,SPHK1,IL18RAP,KIF1B,NOD2,EMP3,TACR3,SLC4A4,IRF1
M5934	Hallmark xenobiotic metabolism	54	CYP1A1,UGDH,CYP2C18,GSS,AKR1C3,FMO1,POR,NDRG2,AHCY,COMT,AOX1,CFB,MAOA,SERPINE1,CAT,CYP2S1,MTHFD1,CROT,CES1,SHMT2,ALDH3A1,ABHD6,RETSAT,PMM1,DDT,ACP2,ACOX3,ADH5,ABCC2,NPC1,IL1R1,IGFBP4,ID2,APOE,TMEM97,SLC46A3,AQP9,PSMB10,FAS,GART,HPRT1,HES6,NFS1,SERTAD1,CCL25,PEMT,JUP,ACP1,TGFB2,ENPEP,PC,BCAT1,SLC1A5,NINJ1	M5934	35	UGDH,CYP2C18,AKR1C3,FMO1,POR,AOX1,CFB,MAOA,CAT,CYP2S1,VNN1,CES1,ALDH3A1,ABHD6,RETSAT,PMM1,ACP2,ABCC2,NPC1,IL1R1,ID2,APOE,AQP9,EPHA2,FAS,HPRT1,HES6,SERTAD1,HNF4A,CCL25,TGFB2,PC,BCAT1,ATOH8,IRF8	71	CYP2J2,ASL,ALAS1,CYP2C18,EPHX1,GSS,AKR1C3,ARG1,CDO1,FMO1,AOX1,CFB,MCCC2,GNMT,BLVRB,GCH1,PAPSS2,ALDH2,SLC35B1,LPIN2,CYP2S1,RBP4,CDA,MTHFD1,ADH7,DHRS1,VNN1,FETUB,GAD1,GABARAPL1,SHMT2,TMEM176B,ALDH3A1,ABHD6,XDH,PPARD,ELOVL5,RETSAT,PINK1,PMM1,DDT,ABCC2,CASP6,IL1R1,ENTPD5,ID2,ETFDH,BCAR1,SLC12A4,TMEM97,MPP2,AQP9,EPHA2,ACOX1,GART,PGD,ABCC3,SMOX,GCNT2,TPST1,SERTAD1,HNF4A,LONP1,TAT,JUP,ACP1,TGFB2,PDLIM5,…	8	ALAS1,SERPINE1,GCH1,ID2,EPHA2,HES6,SERTAD1,ATOH8	100	GSTA3,CYP2J2,ADH1C,ASL,ALAS1,GSTM4,CYP2C18,EPHX1,AKR1C3,ARG1,CDO1,POR,NDRG2,ECH1,AHCY,COMT,DDAH2,HGFAC,MCCC2,GNMT,BLVRB,MAOA,SERPINE1,GCH1,DHRS7,PAPSS2,ALDH2,CA2,LPIN2,CAT,CDA,MTHFD1,ADH7,DHRS1,VNN1,SLC6A6,FETUB,CROT,SSR3,GABARAPL1,TMBIM6,CES1,SHMT2,TMEM176B,SPINT2,ALDH3A1,GSR,XDH,PPARD,ELOVL5,RETSAT,PINK1,GCLC,ACP2,DDC,ACOX3,ADH5,NPC1,CASP6,ENTPD5,IGFBP4,ID2,ETFDH,UPP1,BCAR1,APOE,SLC12A4,TMEM97,…	91	DCXR,GSTA3,CYP2J2,ASL,EPHX1,AKR1C3,SLC22A1,ARG1,CDO1,POR,NDRG2,AHCY,DDAH2,MCCC2,GNMT,BLVRB,MAOA,SERPINE1,GCH1,DHRS7,PAPSS2,ALDH2,CA2,LPIN2,CAT,MTHFD1,ADH7,DHRS1,VNN1,CNDP2,SLC6A6,FETUB,CROT,SSR3,TMBIM6,CES1,SHMT2,TMEM176B,SPINT2,ALDH3A1,XDH,PPARD,ELOVL5,RETSAT,PINK1,GCLC,DDT,ACP2,DDC,ACOX3,ADH5,NPC1,ENTPD5,TNFRSF1A,IGFBP4,ID2,ETFDH,UPP1,BCAR1,CBR1,APOE,SLC12A4,TMEM97,SLC46A3,MPP2,PSMB10,FAS,ACOX1…	28	CYP2J2,ASL,AKR1C3,ARG1,POR,ECH1,DDAH2,BLVRB,SERPINE1,GCH1,MTHFD1,DHRS1,CROT,SHMT2,XDH,RETSAT,PINK1,GCLC,NPC1,UPP1,APOE,TMEM97,GART,SMOX,TPST1,JUP,ATOH8,SLC1A5	42	DCXR,CYP2J2,CYB5A,EPHX1,AKR1C3,POR,MCCC2,MAOA,SERPINE1,GCH1,MTHFD1,SLC6A6,FETUB,CROT,GABARAPL1,SHMT2,TMEM176B,PINK1,GCLC,PMM1,DDT,ACP2,ACOX3,ADH5,NPC1,UPP1,CBR1,TMEM97,PSMB10,FAS,ACOX1,SMOX,PROS1,TPST1,NFS1,PEMT,JUP,ACP1,PDLIM5,ATOH8,SLC1A5,NINJ1
M5935	Hallmark fatty acid metabolism	47	ACAA2,ACADL,ACADM,CPT2,ECI1,FABP2,HADH,ME1,PCBD1,RETSAT,S100A10,SUCLG1,HSD17B10,ALDH1A1,MAOA,MCEE,HPGD,HMGCS2,MDH2,BCKDHB,RDH16,UGDH,GSTZ1,IDH3B,ECI2,SDHD,GPD2,ALDH3A1,ODC1,FMO1,AOC3,UROD,CPT1A,SUCLG2,APEX1,IDH3G,METAP1,LTC4S,D2HGDH,ADSL,CYP1A1,ERP29,DHCR24,TP53INP2,RAP1GDS1,BLVRA,ENO2	M5935	22	ACAA2,FABP2,ME1,PCBD1,RETSAT,VNN1,EHHADH,ALDH1A1,MAOA,HPGD,RDH16,UGDH,IDH3B,HMGCS1,GPD2,ALDH3A1,DLD,FMO1,CPT1A,APEX1,ADIPOR2,TP53INP2	49	ACAA2,ACADM,ACOX1,DECR1,ELOVL5,ME1,PCBD1,RETSAT,S100A10,SUCLG1,VNN1,EHHADH,HADHB,ECHS1,ACADS,ALDH1A1,ACADVL,HSD17B4,ADH7,HSD17B7,HPGD,GPD1,MDH2,YWHAH,RDH16,GSTZ1,ETFDH,ACSL5,SDHC,ALDH3A1,FASN,NBN,PSME1,NCAPH2,EPHX1,FMO1,CPOX,CBR3,APEX1,NSDHL,ACSS1,ENO3,METAP1,ACSM3,D2HGDH,ADSL,GLUL,GABARAPL1,SERINC1	2	NSDHL,DHCR24	70	ACAA2,ACADL,ACADM,ACOX1,CPT2,DECR1,ECH1,ECI1,ELOVL5,HIBCH,HSD17B11,ME1,RETSAT,S100A10,VNN1,ECHS1,ACADS,CA2,ALDH1A1,ACADVL,HSD17B4,ADH1C,ADH7,MAOA,HSD17B7,FH,HSP90AA1,BCKDHB,YWHAH,RDH16,GSTZ1,IDH3B,ETFDH,ECI2,SDHD,ACSL5,HMGCS1,GCDH,ALDH3A1,PDHB,FASN,NBN,NCAPH2,ODC1,HCCS,EPHX1,CPT1A,CPOX,CBR3,CIDEA,HSPH1,APEX1,NSDHL,ADIPOR2,ACSL4,ACSS1,ENO3,LGALS1,ALDOA,ACSM3,ADSL,GLUL,GABARAPL1,PRDX6,DHCR24,TP53IN…	73	ACAA2,ACADL,ACADM,ACOX1,CCDC58,CPT2,DECR1,ECI1,ELOVL5,HIBCH,HSD17B11,ME1,MLYCD,RETSAT,S100A10,VNN1,ECHS1,ACADS,CA2,ALDH1A1,ACADVL,HSD17B4,ADH7,MAOA,HSD17B7,MCEE,ACAT2,FH,CBR1,ACOT2,HSP90AA1,BCKDHB,YWHAH,RDH16,GSTZ1,IDH3B,MDH1,ETFDH,ECI2,SDHD,ACSL5,HMGCS1,GCDH,GPD2,ALDH3A1,PDHB,FASN,NBN,PPARA,NCAPH2,ODC1,HCCS,EPHX1,CPT1A,MIF,CPOX,CBR3,CIDEA,APEX1,NSDHL,ADIPOR2,ACSL4,ACSS1,ENO3,ACSM3,ADSL,GLUL,PRDX…	20	ECH1,HIBCH,RETSAT,S100A10,ACADS,ALDH1A1,HSP90AA1,RDH16,NBN,ODC1,HCCS,CPOX,CBR3,APEX1,NSDHL,ACSS1,ADSL,PRDX6,TP53INP2,RAP1GDS1	36	ACOX1,ECI1,HIBCH,SUCLG1,HSD17B10,ALDH1A1,MAOA,MCEE,CBR1,MDH2,RDH16,GSTZ1,IDH3B,MDH1,SDHD,SDHC,GCDH,PDHB,NBN,PPARA,ODC1,HCCS,EPHX1,CPOX,CBR3,APEX1,ACSL4,ACSS1,ADSL,GABARAPL1,PRDX6,ERP29,TP53INP2,RAP1GDS1,BLVRA,RDH11
M5936	Hallmark oxidative phosphorylation	84	NDUFS3,UQCRC1,NDUFS1,NDUFA2,NDUFS8,SDHB,NDUFS7,NDUFV1,COX7B,SDHD,CYCS,COX8A,CYC1,NDUFB6,UQCRC2,COX6A1,IDH3B,NDUFB8,NDUFB5,COX4I1,COX7C,UQCRFS1,COX7A2,SUCLG1,NDUFS6,UQCR11,NDUFA5,NDUFA8,NDUFB7,MDH2,SLC25A3,VDAC2,ACADM,COX7A2L,TIMM17A,IDH3G,TIMM9,IDH3A,TIMM8B,TIMM13,UQCRQ,PHB2,NDUFB2,ATP6V1C1,NDUFB4,UQCR10,PDHX,ACAA2,ETFB,COX11,PMPCA,ATP6V0B,SLC25A5,CPT1A,COX17,TOMM22,TIMM10,ECI1,MRPL11,FXN,MRPS12,…	M5936	19	UQCRC2,IDH3B,DLD,IDH3A,ATP6AP1,ATP6V1H,ACAA2,COX11,SLC25A5,CPT1A,TIMM10,MRPL35,HSPA9,MRPS22,POR,PHYH,PRDX3,RETSAT,OAT	63	NDUFS4,NDUFA2,NDUFV1,NDUFA1,COX7B,NDUFA6,COX5A,UQCRC2,COX6A1,COX6C,NDUFB3,NDUFB8,COX6B1,COX4I1,SDHC,COX7A2,SUCLG1,NDUFS6,NDUFA7,UQCR11,ATP6V1G1,HADHB,IDH2,MDH2,ATP6V1D,VDAC2,ACADM,COX7A2L,ATP6V1E1,NDUFA3,ACADVL,ETFA,IDH3A,TIMM8B,ATP6AP1,UQCRQ,ABCB7,DECR1,GOT2,NDUFB2,ETFDH,ACAA2,ECHS1,PMPCA,ATP6V0B,ALAS1,SLC25A4,MTRR,COX17,CYB5R3,FXN,COX10,SLC25A12,HSPA9,MRPS22,ATP6V0E1,PHYH,MPC1,MGST3,LRPPRC,RETS…	7	UQCRB,NDUFA1,COX8A,NDUFB3,COX6B1,ALAS1,COX10	88	NDUFS3,NDUFS1,NDUFS8,SDHB,NDUFS7,SDHD,CYCS,NDUFAB1,CYC1,IDH3B,FH,NDUFV2,OXA1L,NDUFA5,ATP6V1G1,HCCS,NDUFA8,PDHB,MTX2,IMMT,ATP6V1D,ACADM,TIMM17A,ATP6V1E1,ACADVL,TIMM9,IDH3A,ATP6AP1,TIMM13,VDAC1,PHB2,DECR1,GOT2,DLAT,ATP6V1H,HADHA,UQCR10,ETFDH,PDHX,MFN2,ACAA2,ETFB,COX11,ECHS1,ATP6V0B,SLC25A5,COX15,ALAS1,SLC25A4,CPT1A,SLC25A20,MTRR,CYB5R3,TOMM22,MRPS11,TIMM10,ECI1,MRPL11,FXN,MRPS12,COX10,ACADSB,MRPS30…	103	NDUFS3,UQCRB,NDUFA9,NDUFS1,NDUFS8,SDHB,NDUFS7,COX5B,SDHD,CYCS,NDUFAB1,COX8A,CYC1,NDUFB6,IDH3B,NDUFB5,COX7C,UQCRFS1,FH,NDUFV2,OXA1L,NDUFC1,NDUFA5,ATP6V1G1,HCCS,NDUFA8,PDHB,IDH2,MTX2,MDH1,IMMT,SLC25A3,ATP6V1D,ACADM,TIMM17A,ACADVL,TIMM9,IDH3A,ATP6AP1,TIMM13,PHB2,DECR1,GOT2,DLAT,ATP6V1H,HADHA,NDUFB4,UQCR10,ETFDH,PDHX,MFN2,AIFM1,ACAA2,ETFB,COX11,ECHS1,ATP6V0B,SLC25A5,COX15,SLC25A4,CPT1A,SLC25A20,MTRR,…	21	NDUFS1,NDUFA5,HCCS,MTX2,TIMM9,IDH3A,MTRR,TIMM10,COX10,ATP1B1,SLC25A12,ISCA1,MRPL35,HSPA9,MRPL15,POR,MGST3,LRPPRC,RETSAT,ECH1,SUPV3L1	98	NDUFS3,UQCRB,NDUFS4,NDUFS1,NDUFA2,NDUFS8,NDUFS7,COX5B,NDUFA1,COX7B,SDHD,CYCS,NDUFA6,NDUFAB1,COX8A,CYC1,NDUFB6,COX5A,COX6A1,COX6C,NDUFB3,IDH3B,NDUFB8,COX6B1,NDUFB5,NDUFA4,COX4I1,COX7C,UQCRFS1,SDHC,ATP6V1F,COX7A2,SUCLG1,NDUFS6,NDUFA7,NDUFV2,NDUFC1,UQCR11,NDUFA5,HCCS,NDUFA8,PDHB,NDUFB7,MTX2,MDH1,MDH2,SLC25A3,VDAC2,TIMM17A,NDUFA3,TIMM9,IDH3A,TIMM8B,TIMM13,UQCRQ,PHB2,ATP6V1H,NDUFB2,HADHA,NDUFB4,UQCR10…
M5937	Hallmark glycolysis	63	ENO1,ALDOB,VEGFA,MXI1,EXT1,SLC25A10,PYGB,P4HA1,PMM2,SDC1,EGLN3,PC,FBP2,CHST12,MPI,AKR1A1,MDH2,GFPT1,EGFR,ME2,P4HA2,ENO2,PDK3,FUT8,GPC3,ME1,ZNF292,GYS1,TGFA,PHKA2,MET,EFNA3,TALDO1,VLDLR,CD44,AGL,DDIT4,IDUA,HS6ST2,PLOD1,SDC2,GMPPB,GLRX,HDLBP,LHPP,NASP,B3GNT3,ISG20,COG2,AGRN,TXN,CAPN5,GAL3ST1,PSMC4,TPBG,TGFBI,CTH,RBCK1,B4GALT4,FKBP4,SOD1,ARTN,PPIA	M5937	34	ENO1,ALDOB,PYGB,PMM2,SDC1,PC,B4GALT7,GFPT1,EGFR,CITED2,PLOD2,ME2,GPC3,ME1,STC2,GYS1,MET,EFNA3,HS6ST2,SDC2,GLRX,LHPP,NASP,B3GNT3,ISG20,AGRN,ANG,TPBG,TGFBI,CTH,B4GALT4,DLD,XYLT2,ARTN	75	ALDOB,VEGFA,MXI1,EXT1,GUSB,PYGB,SDC1,B4GALT7,B3GAT3,MPI,AKR1A1,MDH2,TSTA3,GFPT1,PRPS1,EGFR,CITED2,PLOD2,QSOX1,ME2,P4HA2,GOT2,HMMR,PDK3,GPC3,ME1,UGP2,NANP,STC2,TPST1,TGFA,PHKA2,STMN1,GALE,MET,IRS2,B4GALT1,KDELR3,TALDO1,CD44,CASP6,GLCE,COPB2,DSC2,CDK1,SDC2,GMPPB,NSDHL,GLRX,SDC3,CLDN9,KIF20A,SDHC,NASP,AURKA,ISG20,CENPA,IL13RA1,NOL3,CLDN3,AGRN,TXN,PAM,CAPN5,PKP2,GPR87,NT5E,TGFBI,CACNA1H,SAP30,B4GALT4…	8	VEGFA,CHPF,P4HA2,DDIT4,NSDHL,CLDN9,NDUFV3,ELF3	94	ALDOA,VEGFA,MXI1,PKM,EXT1,SLC25A10,GUSB,P4HA1,PMM2,SDC1,EGLN3,PC,B4GALT7,CHPF,B3GAT3,MPI,AKR1A1,GPC1,TSTA3,ALG1,GFPT1,PRPS1,GOT1,EGFR,ANGPTL4,CITED2,QSOX1,ME2,P4HA2,GOT2,HMMR,PDK3,GPC4,ECD,B3GALT6,ME1,UGP2,NANP,STC2,TPST1,GYS1,TGFA,STMN1,GALE,IRS2,B4GALT1,KDELR3,TALDO1,VLDLR,CD44,AGL,SOX9,DDIT4,CASP6,COPB2,DSC2,HS6ST2,CDK1,PLOD1,NSDHL,SLC16A3,SDC3,HDLBP,CLDN9,KIF20A,SLC37A4,LHPP,NASP,AURKA,B3GNT3…	93	VEGFA,MXI1,PKM,HK2,EXT1,SLC25A10,GUSB,P4HA1,PMM2,SDC1,EGLN3,PC,B4GALT7,FBP2,B3GAT3,MPI,GPC1,TSTA3,ALG1,GFPT1,PRPS1,GOT1,MDH1,EGFR,ANGPTL4,CITED2,QSOX1,ME2,P4HA2,GOT2,HMMR,PDK3,GPC4,B4GALT2,B3GALT6,ME1,MIF,NANP,STC2,TPST1,GYS1,TGFA,STMN1,GALE,MET,IRS2,B4GALT1,KDELR3,VLDLR,CD44,AGL,SOX9,COPB2,DSC2,HS6ST2,CDK1,PLOD1,NSDHL,SLC16A3,SDC3,HDLBP,CLDN9,KIF20A,SLC37A4,LHPP,NASP,AURKA,B3GNT3,ISG20,CENPA,HOM…	34	SDC1,PRPS1,GOT1,EGFR,CITED2,QSOX1,HMMR,B3GALT6,NANP,STC2,TPST1,STMN1,KDELR3,CD44,DDIT4,CDK1,NSDHL,SDC3,COL5A1,CLDN9,KIF20A,NASP,AURKA,B3GNT3,ISG20,CENPA,AGRN,CAPN5,GAL3ST1,NT5E,TPBG,DEPDC1,GCLC,AK3	55	MXI1,SLC25A10,P4HA1,PMM2,SDC1,MDH2,PGLS,ALG1,GFPT1,PRPS1,GOT1,MDH1,EGFR,CITED2,QSOX1,HMMR,VCAN,B3GALT6,NANP,ZNF292,STC2,TPST1,GYS1,TGFA,STMN1,MET,CD44,AGL,SOX9,COPB2,DSC2,CDK1,GLRX,SDC3,HDLBP,KIF20A,SDHC,NASP,AURKA,B3GNT3,CENPA,CYB5A,AGRN,TXN,CAPN5,PKP2,PSMC4,TPBG,CTH,SAP30,DEPDC1,GCLC,SOD1,AK3,PPIA
M5938	Hallmark reactive oxygen species pathway	14	TXNRD1,SOD1,CAT,PRDX1,TXN,TXNRD2,MBP,HMOX2,FES,NDUFB4,ABCC1,EGLN2,ERCC2,GLRX	M5938	6	CAT,TXNRD2,FES,ABCC1,JUNB,GLRX	16	PRDX1,TXN,SOD2,PRDX4,PDLIM1,LAMTOR5,SRXN1,GPX3,MGST1,ABCC1,ATOX1,STK25,SBNO2,JUNB,NDUFA6,GLRX	2	EGLN2,JUNB	20	GSR,PRDX2,TXNRD1,GCLC,CAT,PRDX6,GCLM,SOD2,PRDX4,PDLIM1,TXNRD2,FES,GPX3,SCAF4,MGST1,STK25,SBNO2,JUNB,HHEX,PRNP	20	TXNRD1,SOD1,GCLC,CAT,PRDX6,GCLM,SOD2,PRDX4,PDLIM1,TXNRD2,MSRA,SRXN1,FES,NDUFB4,GPX3,MGST1,STK25,SBNO2,JUNB,PRNP	7	GCLC,PRDX6,GCLM,CDKN2D,MGST1,STK25,JUNB	16	TXNRD1,SOD1,GCLC,PRDX1,PRDX6,GCLM,TXN,LAMTOR5,SRXN1,NDUFB4,CDKN2D,MGST1,FTL,ATOX1,NDUFA6,GLRX
M5939	Hallmark p53 pathway	74	BTG2,FAS,GADD45A,PHLDA3,DDIT4,BAX,FDXR,PIDD1,SAT1,FOXO3,TXNIP,SLC19A2,TP53,NINJ1,FOS,S100A10,XPC,TRIAP1,PDGFA,NDRG1,DGKA,IP6K2,ADA,SOCS1,RCHY1,PCNA,RPS27L,CDH13,TGFB1,TP63,HSPA4L,TRAF4,IER5,TSC22D1,HRAS,ZFP36L1,SDC1,PLXNB2,CCP110,RPL18,CEBPA,KIF13B,MXD1,HBEGF,TRIB3,VWA5A,ABAT,HINT1,VDR,NUPR1,TCN2,ZNF365,JUN,LIF,RPL36,PITPNC1,TPRKB,RRP8,PMM1,RPS12,CD82,TCHH,NUDT15,TGFA,ISCU,FGF13,F2R,BMP2,GPX2,TSP…	M5939	54	CDKN1A,MDM2,FAS,GADD45A,SFN,PIDD1,PPM1D,TXNIP,SLC19A2,NOTCH1,RRAD,FOS,XPC,APAF1,PDGFA,DGKA,ADA,STOM,SOCS1,PLK2,CDH13,TGFB1,TP63,TRAF4,IER5,TSC22D1,SDC1,PLXNB2,SPHK1,JAG2,CCP110,KIF13B,OSGIN1,VWA5A,ABAT,VDR,NUPR1,ZNF365,EPHA2,CD81,RNF19B,PMM1,CD82,TCHH,RXRA,F2R,CSRNP2,BMP2,KRT17,TM7SF3,S100A4,GLS2,PRMT2,RETSAT	78	CDKN1A,MDM2,GADD45A,CDKN2B,SFN,ZMAT3,AEN,PPM1D,BTG1,IER3,TP53,RRAD,FOS,S100A10,FBXW7,AK1,BAK1,CCND2,APAF1,RALGDS,SERPINB5,KLF4,IP6K2,ADA,TNFSF9,KLK8,SOCS1,PCNA,POLH,RAB40C,TGFB1,TP63,EPHX1,TRAF4,TAX1BP3,TSC22D1,SDC1,RAP2B,PROCR,SPHK1,NOL8,SP1,CCP110,DRAM1,CEBPA,MXD1,TRAFD1,RAD51C,ITGB4,VAMP8,VWA5A,ABAT,CTSD,PTPRE,POM121,EPHA2,JUN,SERTAD3,IRAK1,LIF,RNF19B,RRP8,PMM1,RPS12,TM4SF1,BLCAP,CD82,TCHH,RHB…	21	CDKN1A,BTG2,GADD45A,CDKN2B,SFN,DDIT4,NOTCH1,FOS,KLF4,SOCS1,POLH,SPHK1,MXD1,OSGIN1,HBEGF,TRIB3,EPHA2,JUN,RNF19B,RRP8,BLCAP	125	CDKN1A,BTG2,MDM2,CCNG1,FAS,GADD45A,TAP1,CDKN2B,SFN,DDB2,EI24,PERP,DDIT4,BAX,FDXR,PIDD1,SAT1,CDKN2A,AEN,PPM1D,FOXO3,BTG1,SLC19A2,IER3,TP53,RRAD,NINJ1,FOS,S100A10,FBXW7,PLK3,XPC,TRIAP1,BAK1,CCND2,APAF1,PDGFA,NDRG1,RALGDS,SERPINB5,DGKA,KLF4,IP6K2,ADA,TNFSF9,KLK8,STOM,SOCS1,CASP1,PCNA,PPP1R15A,POLH,RAB40C,CDH13,DDIT3,TGFB1,HSPA4L,EPHX1,TRAF4,IER5,TAX1BP3,TSC22D1,ZFP36L1,SDC1,RAP2B,PROCR,SPHK1,NOL8,JA…	120	CDKN1A,FAS,GADD45A,CDKN2B,SFN,DDB2,PERP,BAX,SESN1,FDXR,PIDD1,SAT1,AEN,PPM1D,FOXO3,BTG1,TXNIP,SLC19A2,TP53,NOTCH1,RRAD,DCXR,NINJ1,FOS,S100A10,FBXW7,PLK3,XPC,TRIAP1,BAK1,CCND2,PDGFA,NDRG1,RALGDS,SERPINB5,DGKA,IP6K2,ADA,TNFSF9,KLK8,STOM,PLK2,CASP1,PCNA,RPS27L,POLH,RAB40C,CDH13,TGFB1,TP63,HSPA4L,EPHX1,IER5,TAX1BP3,TSC22D1,ZFP36L1,SDC1,RAP2B,PLXNB2,PROCR,SPHK1,NOL8,JAG2,CCP110,DRAM1,CEBPA,KIF13B,MXD1,…	46	CDKN1A,GADD45A,CDKN2B,SFN,DDB2,PERP,DDIT4,PIDD1,SAT1,BTG1,SLC19A2,FOS,S100A10,FBXW7,XPC,SERPINB5,DGKA,IP6K2,PCNA,POLH,CDH13,TGFB1,HSPA4L,TAX1BP3,TSC22D1,SDC1,RAP2B,SPHK1,NOL8,CCP110,KIF13B,MXD1,RAD51C,ITGB4,ABAT,UPP1,RNF19B,RRP8,BLCAP,CD82,TCHH,CSRNP2,PRMT2,RETSAT,MXD4,RAD9A	70	FAS,CDKN2B,SFN,ZMAT3,DDB2,PERP,BAX,PIDD1,SAT1,AEN,FOXO3,BTG1,SLC19A2,DCXR,NINJ1,FOS,FBXW7,XPC,TRIAP1,CCND2,APAF1,PDGFA,RALGDS,SERPINB5,DGKA,KLK8,PRKAB1,PCNA,RPS27L,CDH13,TGFB1,HSPA4L,EPHX1,IER5,TSC22D1,HRAS,ZFP36L1,SDC1,WRAP73,RAP2B,SPHK1,RPL18,KIF13B,MXD1,OSGIN1,ITGB4,HINT1,WWP1,UPP1,CD81,LIF,RPL36,PITPNC1,TPRKB,RRP8,PMM1,IFI30,RPS12,BLCAP,ST14,TGFA,ISCU,APP,CSRNP2,BMP2,GPX2,PRMT2,DNTTIP2,MXD4,R…
M5941	Hallmark uv response up	41	HSPA2,POLR2H,CCNE1,GRPEL1,FEN1,FOS,E2F5,RAB27A,SPR,LYN,CLTB,MSX1,CDC34,MMP14,PDAP1,ABCB1,PPIF,CREG1,BMP2,POLE3,YKT6,RHOB,CYP1A1,GRINA,FOSB,CXCL2,PSMC3,BTG2,CEBPG,UROD,ATP6V1C1,FMO1,DDX21,MAOA,TCHH,HSPA13,FKBP4,EIF5,ENO2,SQSTM1,RFC4	M5941	23	SLC6A8,HSPA2,JUNB,FOS,RAB27A,LYN,BCL2L11,MSX1,GLS,MMP14,ABCB1,BSG,IRF1,CREG1,BMP2,RRAD,RHOB,CXCL2,TYRO3,FMO1,MAOA,TCHH,EIF5	66	SLC6A8,BAK1,CDC5L,HSPA2,ALAS1,TUBA4A,CCNE1,EPHX1,GRPEL1,FEN1,JUNB,CTSV,FOS,RAB27A,SLC25A4,CDKN2B,CLTB,BCL2L11,MSX1,GLS,MMP14,STK25,ABCB1,TFRC,PPIF,CDKN1C,TGFBRAP1,NAT1,CYB5R1,RRAD,YKT6,CLCN2,SOD2,PPP1R2,RHOB,RET,EPCAM,DNAJA1,CDO1,POLG2,IL6ST,HYAL2,MGAT1,PPAT,FURIN,KLHDC3,DNAJB1,AP2S1,TST,GCH1,PARP2,AQP3,RPN1,BTG1,FMO1,DDX21,TCHH,GGH,PPT1,FKBP4,STIP1,EIF5,GPX3,PRKCD,RFC4,HNRNPU	16	ALAS1,JUNB,FOS,CDKN2B,BCL2L11,MSX1,IRF1,TGFBRAP1,RHOB,CNP,HYAL2,FOSB,GCH1,BTG2,CEBPG,HNRNPU	92	NXF1,SLC6A8,BAK1,CDC5L,HSPA2,POLR2H,ALAS1,TUBA4A,CCNE1,EPHX1,ICAM1,FEN1,ARRB2,JUNB,CTSV,DGAT1,CASP3,TMBIM6,FOS,TAP1,E2F5,RAB27A,CCND3,SLC25A4,SPR,CDKN2B,BCL2L11,CDC34,MMP14,STK25,PDAP1,ABCB1,RXRB,TFRC,PPIF,CDKN1C,CREG1,BMP2,TGFBRAP1,NAT1,CYB5R1,RRAD,POLE3,YKT6,CLCN2,SOD2,PPP1R2,RHOB,RET,EPCAM,CHKA,CDO1,ALDOA,GRINA,BID,POLG2,HYAL2,FOSB,MGAT1,PPAT,FURIN,PRPF3,DNAJB1,TST,SIGMAR1,GCH1,BTG2,CEBPG,PARP…	86	NXF1,SLC6A8,BAK1,CDC5L,HSPA2,POLR2H,TUBA4A,CCNE1,EPHX1,GRPEL1,ICAM1,FEN1,JUNB,CTSV,DGAT1,CASP3,TMBIM6,FOS,CCND3,SLC25A4,CDKN2B,LYN,CLTB,MSX1,CDC34,MMP14,STK25,ABCB1,IRF1,TFRC,PPIF,CDKN1C,CREG1,BMP2,TGFBRAP1,NAT1,CYB5R1,RRAD,POLE3,YKT6,CLCN2,SOD2,PPP1R2,RHOB,RET,EPCAM,CHKA,CDO1,CNP,GRINA,BID,POLG2,HYAL2,FOSB,MGAT1,PPAT,FURIN,PRPF3,DNAJB1,TST,SIGMAR1,GCH1,CEBPG,PARP2,NPTX2,AQP3,TYRO3,RPN1,BTG1,ASNS…	34	SLC6A8,CDC5L,HSPA2,CCNE1,FEN1,JUNB,FOS,CDKN2B,STK25,TFRC,PPIF,CDKN1C,CYB5R1,POLE3,RHOB,EPCAM,HYAL2,FOSB,PPAT,FURIN,PRPF3,GCH1,PARP2,NPTX2,BTG1,DDX21,TCHH,PRKACA,PRKCD,STARD3,SQSTM1,CDK2,RFC4,TACR3	39	SLC6A8,HSPA2,POLR2H,CCNE1,EPHX1,GRPEL1,ICAM1,FEN1,ARRB2,FOS,SLC25A4,CDKN2B,CDC34,PDAP1,IRF1,PPIF,CDKN1C,CREG1,BMP2,CYB5R1,POLE3,AGO2,ATP6V1F,CNP,BID,PPAT,FURIN,AP2S1,TST,GCH1,CEBPG,PARP2,NPTX2,BTG1,MAOA,STARD3,CDK2,RFC4,TACR3
M5942	Hallmark uv response dn	49	TGFBR3,TFPI,ABCC1,MET,IRS1,AKT3,ATXN1,PRDM2,SDC2,SMAD3,GCNT1,PPARG,ATP2B4,FZD2,PRKAR2B,GJA1,BCKDHB,SERPINE1,INSIG1,FYN,WDR37,ZMIZ1,PIK3R3,SYNJ2,SMAD7,MAP1B,NEK7,F3,VLDLR,CAV1,CDC42BPA,BHLHE40,KCNMA1,IGF1R,EFEMP1,LAMC1,VAV2,NRP1,MRPS31,MAGI2,KALRN,FBLN5,INPP4B,BDNF,ID1,KIT,DBP,HAS2,ICA1	M5942	42	TGFBR3,TFPI,ABCC1,MET,IRS1,AKT3,ADD3,ATXN1,SDC2,GCNT1,RND3,PPARG,MYC,FZD2,RXRA,LDLR,PRKAR2B,GJA1,CITED2,FYN,ZMIZ1,PIK3R3,SYNJ2,SMAD7,MAP1B,NEK7,CAV1,KCNMA1,IGF1R,EFEMP1,LAMC1,NRP1,MRPS31,SCHIP1,KALRN,FBLN5,INPP4B,ID1,KIT,DBP,HAS2,ICA1	55	TJP1,NFIB,TFPI,ABCC1,MET,IRS1,SIPA1L1,ANXA2,ADD3,ATXN1,SDC2,SMAD3,SLC7A1,GCNT1,PPARG,DLG1,ATP2B4,LTBP1,CACNA1A,PRKAR2B,GJA1,CITED2,FYN,PMP22,PIK3R3,SMAD7,SPOP,F3,GRK5,CAV1,SFMBT1,BHLHE40,KCNMA1,SYNE1,IGF1R,CELF2,MTA1,EFEMP1,SCAF8,VAV2,NRP1,ANXA4,KALRN,PDLIM5,MAPK14,SRI,INPP4B,ITGB3,ID1,ATP2B1,FHL2,APBB2,DBP,HAS2,ICA1	11	IRS1,RND3,MYC,LDLR,SERPINE1,PMP22,SMAD7,F3,BHLHE40,ID1,FHL2	70	TGFBR3,AGGF1,NR1D2,ANXA2,ADD3,ATXN1,CAP2,SMAD3,SLC7A1,GCNT1,RUNX1,PPARG,DLG1,ATP2B4,MYC,RASA2,FZD2,PRKCA,PRKCE,LTBP1,RBPMS,CACNA1A,PTPN21,PRKAR2B,BCKDHB,SERPINE1,MIOS,CITED2,INSIG1,ZMIZ1,PMP22,NOTCH2,SYNJ2,SMAD7,MAP1B,NEK7,SPOP,F3,ERBB2,GRK5,DUSP1,VLDLR,CDC42BPA,SFMBT1,BHLHE40,SYNE1,CELF2,EFEMP1,LAMC1,SCAF8,VAV2,ACVR2A,MRPS31,MAGI2,COL1A1,SCHIP1,KALRN,FBLN5,PDLIM5,MAPK14,SRI,ITGB3,ID1,ATP2B1,FHL2…	71	TGFBR3,AGGF1,MET,IRS1,NR1D2,ATRN,ANXA2,ADD3,ATXN1,CAP2,PRDM2,SMAD3,SLC7A1,GCNT1,RUNX1,RND3,PPARG,DLG1,ATP2B4,MYC,FZD2,PRKCA,RXRA,LTBP1,LDLR,CACNA1A,PTPN21,PRKAR2B,BCKDHB,SERPINE1,CITED2,ZMIZ1,PMP22,NOTCH2,SYNJ2,SMAD7,MAP1B,NEK7,SPOP,F3,ERBB2,GRK5,VLDLR,CDC42BPA,SFMBT1,BHLHE40,SYNE1,IGF1R,EFEMP1,LAMC1,VAV2,ACVR2A,MRPS31,MAGI2,COL1A1,SCHIP1,KALRN,ATP2C1,FBLN5,PDLIM5,SRI,INPP4B,ITGB3,ID1,ATP2B1,FHL2…	27	ANXA2,ADD3,ATXN1,CAP2,SMAD3,GCNT1,RUNX1,PPARG,PRKCA,LTBP1,SERPINE1,CITED2,PMP22,SYNJ2,SMAD7,F3,CAV1,BHLHE40,SYNE1,VAV2,COL1A1,SCHIP1,KALRN,SRI,FHL2,APBB2,SLC22A18	43	TJP1,MET,SIPA1L1,ANXA2,ATXN1,PRDM2,SMAD3,GCNT1,RUNX1,PPARG,NIPBL,MYC,PRKCA,LTBP1,SERPINE1,CITED2,ZMIZ1,PMP22,PIK3R3,NOTCH2,SYNJ2,SMAD7,MAP1B,PTEN,NEK7,F3,ERBB2,GRK5,CAV1,CDC42BPA,BHLHE40,SYNE1,VAV2,MAGI2,COL1A1,ATRX,KALRN,PDLIM5,ID1,ATP2B1,APBB2,HAS2,SLC22A18
M5945	Hallmark heme metabolism	53	SELENBP1,UROD,MPP1,GLRX5,MAP2K3,BNIP3L,SLC22A4,RANBP10,UBAC1,CA1,FOXO3,KAT2B,NARF,BLVRA,RBM38,MINPP1,HDGF,MXI1,RCL1,EPOR,TNRC6B,CAT,BCAM,PSMD9,ADD1,CLCN3,E2F2,KDM7A,ELL2,MFHAS1,BTG2,SEC14L1,FOXJ2,VEZF1,PC,SLC25A38,NCOA4,GDE1,SLC6A9,C3,SYNJ1,ABCG2,DAAM1,RBM5,HTRA2,NEK7,ARL2BP,ENDOD1,P4HA2,KHNYN,MBOAT2,ATP6V0A1,CAST	M5945	26	SELENBP1,MPP1,MAP2K3,SLC22A4,CA1,BSG,NARF,RBM38,SLC6A8,RCL1,EPOR,CAT,BCAM,ADD1,E2F2,PIGQ,SEC14L1,FOXJ2,PC,NCOA4,PPP2R5B,C3,ABCG2,NEK7,MBOAT2,ATP6V0A1	61	HMBS,SELENBP1,BLVRB,CPOX,TSPAN5,OSBP2,MAP2K3,TRIM10,XK,MARK3,UBAC1,CA1,FBXO7,RAD23A,TNS1,CTSE,MKRN1,SMOX,TFDP2,MXI1,SLC30A1,SLC6A8,TFRC,RCL1,MGST3,BCAM,MOCOS,ADD2,BPGM,OPTN,NFE2L1,ELL2,SLC2A1,PIGQ,TMEM9B,MFHAS1,SLC11A2,YPEL5,SEC14L1,RIOK3,TCEA1,VEZF1,LPIN2,SLC25A38,BACH1,AQP3,PICALM,NCOA4,GDE1,PPP2R5B,C3,DAAM1,GMPS,ACP5,CIR1,SDCBP,ENDOD1,P4HA2,HTATIP2,MBOAT2,CAST	4	TRIM10,BTG2,YPEL5,P4HA2	105	HMBS,SELENBP1,BLVRB,CPOX,MPP1,GLRX5,TSPAN5,OSBP2,MAP2K3,BNIP3L,SLC22A4,GCLC,RANBP10,TRIM10,XK,MARK3,UBAC1,CA1,CA2,FOXO3,KAT2B,NARF,GCLM,FBXO7,RAD23A,BLVRA,RBM38,PRDX2,MINPP1,TNS1,CTSE,DMTN,HDGF,MKRN1,SMOX,TFDP2,MXI1,MOSPD1,SLC30A1,SLC6A8,TFRC,RCL1,EPOR,ACSL6,MGST3,CAT,PSMD9,ISCA1,MOCOS,ADD1,ADD2,BPGM,E2F2,KDM7A,OPTN,CTNS,NFE2L1,ELL2,SLC2A1,LAMP2,TMEM9B,EZH1,ATG4A,MFHAS1,RNF19A,BTG2,SLC11A2,ADIPOR…	109	HMBS,SELENBP1,BLVRB,CPOX,GLRX5,OSBP2,MAP2K3,BNIP3L,GCLC,RANBP10,TRIM10,XK,MARK3,UBAC1,CA1,CA2,FOXO3,KAT2B,NARF,GCLM,FBXO7,RAD23A,BLVRA,RBM38,MINPP1,TNS1,CTSE,DMTN,HDGF,MKRN1,SMOX,TFDP2,MXI1,MOSPD1,SLC30A1,SLC6A8,TFRC,RCL1,ACSL6,GAPVD1,MGST3,CAT,PSMD9,ISCA1,MOCOS,ADD1,ADD2,BMP2K,BPGM,E2F2,KDM7A,OPTN,CTNS,NFE2L1,ELL2,SLC2A1,KLF3,LAMP2,TMEM9B,EZH1,CTSB,ATG4A,MFHAS1,RNF19A,SLC11A2,ADIPOR1,ASNS,DCUN1D…	35	BLVRB,CPOX,GCLC,XK,KLF1,NARF,GCLM,MINPP1,MKRN1,SMOX,SLC6A8,TFRC,ACSL6,MGST3,ISCA1,ICAM4,MOCOS,BPGM,CTNS,EZH1,MYL4,SLC11A2,ADIPOR1,ALDH1L1,YPEL5,BACH1,NCOA4,PPP2R5B,GMPS,IGSF3,ENDOD1,KHNYN,MBOAT2,ATP6V0A1,CAST	57	HMBS,CPOX,GLRX5,GCLC,RANBP10,XK,MARK3,UBAC1,FOXO3,NARF,GCLM,FBXO7,BLVRA,RBM38,MINPP1,MKRN1,SMOX,MXI1,SLC6A8,RCL1,TOP1,GAPVD1,PSMD9,ISCA1,MOCOS,ADD1,BMP2K,KDM7A,CTNS,SLC2A1,KLF3,LAMP2,EZH1,MFHAS1,RNF19A,SLC11A2,ADIPOR1,DCUN1D1,ALDH1L1,DCAF10,CDR2,PICALM,NCOA4,ARHGEF12,PPP2R5B,SYNJ1,DAAM1,GMPS,HTRA2,IGSF3,PGLS,NEK7,ENDOD1,KHNYN,MBOAT2,ATP6V0A1,CAST
M5946	Hallmark coagulation	37	PROC,C1S,MMP14,SERPINE1,CFI,C3,CTSO,CFB,MMP11,PLAU,ADAM9,CAPN2,FN1,CTSH,SPARC,CLU,CFH,DUSP14,CASP9,CRIP2,PRSS23,F3,CAPN5,CSRP1,TFPI2,LRP1,CPQ,MMP15,C8G,CPN1,ITGA2,FYN,PDGFB,DUSP6,HMGCS2,ISCU,USP11	M5946	23	MMP14,CFI,C3,CFB,MMP11,PLAU,ADAM9,CAPN2,FN1,CTSH,OLR1,CLU,CFH,CASP9,PRSS23,CPQ,MMP15,CPN1,THBS1,FYN,PDGFB,ANG,HNF4A	49	PROC,C1S,MMP14,C2,CFI,C3,TMPRSS6,MMP9,CFB,BMP1,VWF,FURIN,CTSV,GSN,CAPN2,OLR1,SPARC,CLU,CD9,CFH,LTA4H,DUSP14,GDA,CASP9,CRIP2,KLK8,ANXA1,PRSS23,F3,CTSE,ITGB3,CAPN5,CSRP1,MSRB2,PEF1,GNG12,MAFF,CPQ,CPN1,ITGA2,RAC1,WDR1,FYN,PDGFB,S100A13,HNF4A,S100A1,GNB2,ARF4	5	SERPINE1,OLR1,F3,PDGFB,DUSP6	53	PROC,MMP14,SERPINE1,MMP9,BMP1,VWF,FURIN,MMP11,CTSV,PLAU,ADAM9,GSN,CAPN2,FN1,CTSH,OLR1,SPARC,RGN,LAMP2,CLU,CD9,LTA4H,CTSK,GDA,CASP9,KLK8,SERPINC1,ANXA1,F3,CTSE,ITGB3,CAPN5,CSRP1,GNG12,SIRT2,HTRA1,MAFF,LRP1,MMP15,CPN1,ITGA2,RAC1,WDR1,THBS1,PDGFB,DUSP6,S100A13,ANG,ISCU,USP11,S100A1,GNB2,ARF4	55	PROC,MMP14,SERPINE1,MMP9,BMP1,VWF,FURIN,CTSB,CTSV,PLAU,ADAM9,GSN,CAPN2,FN1,OLR1,SPARC,RGN,LAMP2,CLU,CD9,GDA,CASP9,KLK8,SERPINC1,ANXA1,F3,KLF7,CTSE,ITGB3,CAPN5,CSRP1,MSRB2,GNG12,SIRT2,HTRA1,MAFF,LRP1,PF4,MMP15,C8G,CPN1,ITGA2,RAC1,WDR1,THBS1,PDGFB,DUSP6,S100A13,ANG,ISCU,USP11,HNF4A,S100A1,GNB2,ARF4	19	PROC,C1S,SERPINE1,FURIN,GSN,CAPN2,FN1,OLR1,CLU,CASP9,F3,CAPN5,GNG12,HTRA1,LRP1,ITGA2,WDR1,PDGFB,DUSP6	29	PROC,SERPINE1,BMP1,FURIN,PLAU,GSN,CAPN2,FN1,RGN,LAMP2,PROS1,CLU,DUSP14,CTSK,CASP9,KLK8,F3,CAPN5,MSRB2,PEF1,GNG12,SIRT2,LRP1,ITGA2,WDR1,PDGFB,DUSP6,ISCU,USP11
M5947	Hallmark il2 stat5 signaling	64	CISH,SOCS1,PHLDA1,IKZF2,DHRS3,ECM1,BHLHE40,DENND5A,ITIH5,NRP1,AHR,NDRG1,LIF,BMPR2,RHOB,WLS,SLC29A2,MXD1,TNFRSF21,LCLAT1,CYFIP1,BCL2,PUS1,ITGAV,DCPS,ODC1,IGF1R,PTCH1,P4HA1,SLC1A5,CKAP4,CD44,P2RX4,KLF6,ARL4A,HOPX,GLIPR2,PLSCR1,SERPINB6,CCNE1,PLEC,BMP2,ALCAM,ENPP1,IL1RL1,PLIN2,IL18R1,AHNAK,TNFRSF8,NOP2,CDC6,RORA,UCK2,IFITM3,ABCB1,RNH1,AHCY,TWSG1,CDC42SE2,PDCD2L,SLC39A8,RABGAP1L,PNP,ETV4	M5947	41	SOCS1,PHLDA1,IKZF2,DHRS3,ECM1,DENND5A,ITIH5,GADD45B,NRP1,AHR,MAP3K8,RHOB,MYC,WLS,TNFRSF21,BCL2,ITGAV,IGF1R,CD81,EMP1,CKAP4,ARL4A,HOPX,GLIPR2,PLSCR1,SERPINB6,BMP2,ALCAM,ENPP1,IFNGR1,PLIN2,IL18R1,AHNAK,TNFRSF8,CSF1,IFITM3,ABCB1,IRF8,TWSG1,CDC42SE2,RABGAP1L	72	SOCS2,CISH,PIM1,SOCS1,TNFRSF9,IKZF2,DHRS3,BHLHE40,NRP1,GABARAPL1,LIF,MAP3K8,RHOB,S100A1,CAPG,SPP1,IL4R,MXD1,CSF2,MUC1,MAPKAPK2,TNFRSF21,NT5E,CCND2,TRAF1,LCLAT1,BCL2,PUS1,ITGAV,NCS1,IGF1R,PTCH1,ENO3,MAFF,EMP1,CDKN1C,ANXA4,SLC1A5,CD44,P2RX4,KLF6,ARL4A,ITGA6,PLSCR1,FURIN,SERPINB6,LRRC8C,CCNE1,SH3BGRL2,ENPP1,IL1RL1,MYO1C,PLIN2,IL18R1,TNFRSF8,POU2F1,NOP2,PTRH2,CDC6,SNX14,IRF6,UMPS,HUWE1,ABCB1,RNH1,TWS…	16	CISH,PIM1,SOCS1,NFIL3,HIPK2,BHLHE40,GADD45B,MAP3K8,RHOB,MYC,IL4R,MXD1,KLF6,ARL4A,PLIN2,CSF1	106	CISH,PIM1,SOCS1,XBP1,PHLDA1,IKZF2,TNFRSF18,ECM1,HIPK2,BHLHE40,DENND5A,TNFRSF1B,NDRG1,GABARAPL1,LIF,TIAM1,BMPR2,MAP3K8,RHOB,MYC,S100A1,CAPG,WLS,IKZF4,SLC29A2,IL4R,MXD1,CSF2,MUC1,MAPKAPK2,TNFRSF21,NT5E,CCND2,TRAF1,CYFIP1,PRNP,PUS1,ITGAV,NCS1,DCPS,AMACR,FAM126B,ODC1,ENO3,CD81,MAFF,EMP1,CDKN1C,TTC39B,P4HA1,SLC1A5,CKAP4,CD44,P2RX4,KLF6,HOPX,ITGA6,PLSCR1,FURIN,SERPINB6,LRRC8C,CCNE1,CASP3,SH3BGRL2,SNX9,…	109	PIM1,XBP1,HK2,PHLDA1,IKZF2,TNFRSF18,ECM1,HIPK2,BHLHE40,DENND5A,GADD45B,NCOA3,TNFRSF1B,NDRG1,BCL2L1,LIF,TIAM1,BMPR2,RHOB,MYC,S100A1,CAPG,WLS,SLC29A2,IL4R,MXD1,CSF2,MUC1,MAPKAPK2,NT5E,CCND2,TRAF1,CYFIP1,PRNP,PUS1,ITGAV,NCS1,DCPS,AMACR,FAM126B,ODC1,IGF1R,ENO3,CD81,MAFF,EMP1,CDKN1C,TTC39B,P4HA1,SLC1A5,CKAP4,CD44,P2RX4,KLF6,HOPX,ITGA6,DRC1,PLSCR1,FURIN,SERPINB6,LRRC8C,CCNE1,CASP3,SH3BGRL2,SNX9,PLEC,BM…	50	PIM1,BHLHE40,TIAM1,RHOB,CAPG,SPP1,SLC29A2,IL4R,MXD1,NT5E,TRAF1,CYFIP1,PUS1,ITGAV,NCS1,ODC1,EMP1,CDKN1C,SYT11,SLC1A5,CD44,KLF6,ITGA6,PLSCR1,FURIN,SERPINB6,CCNE1,SH3BGRL2,PLEC,ICOS,IL1RL1,MYO1C,PLIN2,IL18R1,AHNAK,NOP2,CDC6,MYO1E,IRF6,MAP6,TNFSF10,IFITM3,UMPS,RNH1,PLAGL1,SPRY4,SCN9A,LRIG1,SLC39A8,ETV4	72	TNFRSF9,PHLDA1,IKZF2,TNFRSF18,HIPK2,BHLHE40,DENND5A,GADD45B,NCOA3,TNFRSF1B,GABARAPL1,LIF,BMPR2,MYC,CAPG,SPP1,SLC29A2,IL4R,MXD1,CCND2,TRAF1,CYFIP1,BCL2,PUS1,ITGAV,NCS1,DCPS,FAM126B,ODC1,CD81,EMP1,CDKN1C,SYT11,P4HA1,SLC1A5,CCR4,CD44,KLF6,HOPX,ITGA6,PLSCR1,FURIN,LRRC8C,CCNE1,SH3BGRL2,SNX9,PLEC,BMP2,ICOS,ALCAM,MYO1C,PLIN2,IL18R1,AHNAK,SYNGR2,NOP2,PTRH2,CDC6,MYO1E,IRF6,MAP6,SPRED2,IFITM3,UMPS,PLAGL1,S…
M5949	Hallmark peroxisome	26	ECI2,RETSAT,HSD3B7,FIS1,SOD1,ABCB1,EPHX2,DHCR24,NUDT19,CTPS1,NR1I2,TSPO,CNBP,DHRS3,PRDX1,HRAS,ABCC8,CAT,FADS1,ITGB1BP1,SIAH1,SLC25A19,ALDH1A1,CADM1,ATXN1,SEMA3C	M5949	14	EHHADH,RETSAT,ABCB1,NR1I2,TSPO,DHRS3,ABCC8,CAT,SLC35B2,ALDH1A1,CADM1,CLN8,ATXN1,SEMA3C	42	ACOX1,EHHADH,HSD17B4,RETSAT,HSD3B7,GNPAT,LONP2,FIS1,ABCB1,ISOC1,YWHAH,ABCD1,ACSL5,ELOVL5,NUDT19,PRDX5,IDE,SLC23A2,PEX5,BCL10,NR1I2,TSPO,MSH2,DHRS3,SLC25A4,PRDX1,MVP,ABCC8,IDH2,SOD2,FDPS,FADS1,SMARCC1,ITGB1BP1,SIAH1,ALDH1A1,CADM1,ATXN1,SULT2B1,TOP2A,ERCC1,VPS4B	3	HSD3B7,DHCR24,CLN8	52	ACOX1,ECH1,ECI2,GSTK1,HSD17B4,PEX11A,RETSAT,SLC27A2,HSD3B7,GNPAT,HSD17B11,LONP2,PEX6,ABCB1,ISOC1,YWHAH,EPHX2,ABCD1,ACSL5,DHCR24,ELOVL5,NUDT19,PRDX5,CTPS1,IDE,SLC23A2,BCL10,TSPO,CNBP,MSH2,SLC25A4,MVP,ABCC8,CLN6,CAT,ACSL4,SOD2,FDPS,FADS1,SIAH1,SLC25A19,ALDH1A1,CADM1,RDH11,CTBP1,HSD11B2,ATXN1,SULT2B1,TOP2A,ERCC1,FABP6,VPS4B	54	ACOX1,ECI2,HSD17B4,MLYCD,RETSAT,SLC27A2,HSD3B7,GNPAT,HSD17B11,LONP2,PEX6,SOD1,ABCB1,ISOC1,YWHAH,EPHX2,ABCD1,ACSL5,ELOVL5,NUDT19,PRDX5,CTPS1,IDE,SLC23A2,PEX5,BCL10,TSPO,CNBP,MSH2,SLC25A4,MVP,ABCC8,CLN6,CAT,ACSL4,IDH2,ABCC5,SOD2,FDPS,FADS1,SIAH1,SLC25A19,CDK7,ALDH1A1,CADM1,CLN8,RDH11,ATXN1,SULT2B1,TOP2A,ERCC1,FABP6,ABCB9,VPS4B	15	ECH1,RETSAT,SLC27A2,LONP2,ISOC1,NUDT19,CTPS1,TSPO,ALB,SIAH1,ALDH1A1,CADM1,ATXN1,TOP2A,ERCC1	24	ABCD3,ACOX1,SLC27A2,LONP2,PEX6,SOD1,NUDT19,CTPS1,SLC23A2,CNBP,SLC25A4,PRDX1,HRAS,MVP,ACSL4,ITGB1BP1,SIAH1,ALDH1A1,CADM1,RDH11,HSD11B2,ATXN1,TOP2A,FABP6
M5950	Hallmark allograft rejection	38	TGFB1,LYN,IL18,NCK1,HLA-A,CD80,FAS,TGFB2,CD47,SOCS1,IFNAR2,RPS19,KRT1,EREG,EGFR,ETS1,PSMB10,RPL39,RPS9,ICOSLG,NPM1,NME1,FLNA,EIF3D,F2R,NCF4,LIF,GCNT1,IL18RAP,MRPL3,EIF5A,ST8SIA4,CCL13,LY75,NOS2,RPL9,BCAT1,DYRK3	M5950	33	TGFB1,CD28,LYN,IL18,HLA-A,ITGB2,SRGN,ZAP70,CD40,BCL3,IFNGR1,HLA-E,FAS,TGFB2,CD47,SOCS1,CSF1,IFNAR2,EREG,EGFR,TLR2,ETS1,ICOSLG,NPM1,FLNA,F2R,GCNT1,IRF8,IL18RAP,ST8SIA4,TAPBP,BCAT1,DYRK3	49	TGFB1,IL18,BCL10,C2,HLA-A,ITGB2,HLA-DMA,STAT1,SRGN,INHBA,TLR3,CD40,B2M,BCL3,HLA-E,CCL5,TGFB2,SOCS1,RPS19,JAK2,IFNGR2,EREG,MMP9,EGFR,CCND2,RPL39,ABCE1,RPS9,CSK,NPM1,IL4R,FLNA,F2R,NCF4,UBE2D1,LIF,TPD52,GCNT1,SOCS5,ABI1,BRCA1,IL18RAP,CAPG,RPS3A,GALNT1,ST8SIA4,LY75,NOS2,DYRK3	8	CD40,B2M,BCL3,SOCS1,CSF1,IL4R,IL18RAP,DYRK3	67	TGFB1,IL18,BCL10,NCK1,HLA-A,STAT1,INHBA,TLR3,CD40,B2M,BCL3,LTB,GLMN,HLA-E,CCL5,FAS,TGFB2,INHBB,CD47,SOCS1,CDKN2A,ICAM1,STAB1,CCND3,EIF3A,IFNAR2,HDAC9,JAK2,IFNGR2,MMP9,EGFR,TLR2,CCND2,ETS1,PSMB10,ABCE1,ELF4,CSK,ICOSLG,NPM1,IL4R,NME1,FLNA,EIF3D,TAP1,IRF7,ACVR2A,PTPN6,UBE2D1,LIF,TPD52,RIPK2,GCNT1,SOCS5,IRF8,EIF4G3,ABI1,BRCA1,IL18RAP,MRPL3,CAPG,EIF5A,GALNT1,ST8SIA4,CCL13,BCAT1,DYRK3	66	TGFB1,CD28,LYN,BCL10,NCK1,HLA-A,TNF,STAT1,INHBA,TLR3,CD40,LTB,GLMN,HLA-E,FAS,PF4,TGFB2,INHBB,CTSS,CD47,ICAM1,CSF1,STAB1,CCND3,HDAC9,JAK2,IFNGR2,MMP9,EGFR,TLR2,CCND2,ETS1,MAP4K1,PSMB10,ABCE1,ELF4,MTIF2,CSK,ICOSLG,NPM1,IL4R,NME1,FLNA,EIF3D,IRF7,ACVR2A,PTPN6,UBE2D1,LIF,TPD52,RIPK2,IKBKB,GCNT1,SOCS5,IRF8,EIF4G3,ABI1,BRCA1,IL18RAP,MRPL3,CAPG,EIF5A,GALNT1,ST8SIA4,TAPBP,BCAT1	20	TGFB1,CD28,HLA-A,INHBA,CD40,HLA-E,CD47,EGFR,ETS1,MAP4K1,ABCE1,ICOSLG,NPM1,IL4R,FLNA,GCNT1,BRCA1,IL18RAP,CAPG,GALNT1	35	TGFB1,INHBA,CD40,FAS,CD47,ICAM1,RPS19,JAK2,EGFR,CCND2,ETS1,MAP4K1,PSMB10,RPL39,ELF4,RPS9,ICOSLG,NPM1,IL4R,NME1,FLNA,LIF,GCNT1,SOCS5,EIF4G3,BRCA1,IL18RAP,MRPL3,CAPG,EIF5A,RPS3A,GALNT1,CCL13,RPL9,DYRK3
M5953	Hallmark kras signaling up	43	ITGA2,HBEGF,ETV4,GLRX,DUSP6,DCBLD2,TFPI,TSPAN1,ADAM8,MMP11,TNFAIP3,PRDM1,GALNT3,ETS1,KIF5C,ALDH1A3,TOR1AIP2,BMP2,NR1H4,ID2,ANO1,YRDC,PEG3,TNNT2,LIF,CFB,F2RL1,TSPAN13,CFH,PTGS2,MAFB,SERPINA3,USP12,ABCB1,EREG,CROT,RABGAP1L,VWA5A,NRP1,JUP,ADAM17,PLAU,PTCD2	M5953	38	GLRX,ITGB2,IRF8,DCBLD2,TFPI,TSPAN1,MMP11,TNFAIP3,ETS1,EMP1,KIF5C,SDCCAG8,ALDH1A2,ALDH1A3,BMP2,NR1H4,ID2,GADD45G,ANO1,YRDC,TNNT2,CFB,MMD,F2RL1,TSPAN13,CFH,PTGS2,SERPINA3,USP12,ABCB1,BTBD3,EREG,RABGAP1L,VWA5A,NRP1,ADAM17,PLAU,MYCN	66	ITGA2,RBP4,GLRX,ITGB2,BIRC3,DCBLD2,INHBA,TFPI,ADAM8,TMEM158,GALNT3,MMP9,SPP1,ETV1,CCND2,TSPAN7,EMP1,KIF5C,ALDH1A2,ALDH1A3,CSF2,TOR1AIP2,TMEM176B,PLEK2,TRAF1,ID2,PLAUR,NAP1L2,ANO1,SEMA3B,TNNT2,LIF,CFB,BTC,CCL20,ARG1,KLF4,PDCD1LG2,TRIB1,F2RL1,ANXA10,TSPAN13,MTMR10,CFH,KCNN4,TMEM176A,IL33,LCP1,NGF,SERPINA3,USP12,ABCB1,EREG,ANKH,MALL,ST6GAL1,PIGR,VWA5A,NRP1,JUP,ADAM17,HKDC1,BPGM,GFPT2,PTCD2,WDR33	14	SPRY2,HBEGF,DUSP6,AKT2,PLEK2,C3AR1,ID2,PLAUR,GADD45G,TNNT2,KLF4,MAFB,NGF,MYCN	84	ANGPTL4,ITGA2,HBEGF,ETV4,DUSP6,ETV5,IRF8,BIRC3,INHBA,TSPAN1,ADAM8,MMP11,TMEM158,TNFAIP3,PRDM1,GALNT3,ETS1,MMP9,WNT7A,CCND2,TSPAN7,EMP1,SDCCAG8,ALDH1A3,CSF2,TOR1AIP2,TMEM176B,CIDEA,ZNF639,SPON1,BMP2,PLEK2,NR1H4,TRAF1,ID2,PLAUR,ANO1,YRDC,HDAC9,SEMA3B,TNNT2,LIF,BTC,PPP1R15A,CCL20,ARG1,KLF4,PDCD1LG2,TRIB1,F2RL1,ANXA10,KCNN4,TMEM176A,PTGS2,IL33,MAFB,LCP1,NGF,CA2,CPE,ABCB1,EPHB2,FBXO4,CROT,MPZL2,ANKH,C…	87	ANGPTL4,ITGA2,SPRY2,ETV4,DUSP6,IRF8,BIRC3,INHBA,TSPAN1,ADAM8,TMEM158,TNFAIP3,PRDM1,GALNT3,ETS1,MMP9,WNT7A,CCND2,TSPAN7,EMP1,SDCCAG8,ALDH1A3,CSF2,TOR1AIP2,TMEM176B,CIDEA,ZNF639,SPON1,BMP2,PLEK2,NR1H4,C3AR1,TRAF1,ID2,PLAUR,GADD45G,PTBP2,ANO1,YRDC,HDAC9,SEMA3B,TNNT2,LIF,BTC,CCL20,ARG1,PDCD1LG2,TRIB1,F2RL1,ANXA10,KCNN4,TMEM176A,MAP4K1,PTGS2,IL33,LCP1,NGF,CA2,CTSS,USP12,CPE,ABCB1,BTBD3,EPHB2,FBXO4,CRO…	41	ITGA2,ETV4,DUSP6,INHBA,GALNT3,ETS1,WNT7A,SPP1,ETV1,TSPAN7,EMP1,ALDH1A3,TOR1AIP2,SPON1,PLEK2,ACE,TRAF1,PLAUR,ANO1,TNNT2,BTC,CCL20,ARG1,PDCD1LG2,TRIB1,F2RL1,KCNN4,TMEM176A,MAP4K1,LCP1,NGF,FBXO4,CROT,MPZL2,ANKH,MALL,PIGR,F13A1,JUP,BPGM,MYCN	53	ITGA2,ETV4,GLRX,DUSP6,DCBLD2,INHBA,PRKG2,GALNT3,ETS1,WNT7A,SPP1,CCND2,TSPAN7,EMP1,KIF5C,ALDH1A3,TOR1AIP2,TMEM176B,ZNF639,SPON1,BMP2,PLEK2,ACE,TRAF1,GADD45G,ANO1,YRDC,TNNT2,LIF,BTC,CCL20,PDCD1LG2,TRIB1,F2RL1,TMEM176A,MAP4K1,EPHB2,CROT,MPZL2,MALL,STRN,ST6GAL1,F13A1,SOX9,JUP,AVL9,PLAU,PTCD2,MAP3K1,CBL,MYCN,CCSER2,TNFRSF1B
N_ number of genes	* WT: Smad4+/+, Fl: Smad4Δ/Δ
