# Supplementary material for: Smad4 and TGFβ1 dependent gene expression signatures in conditional intestinal adenoma, organoids and colorectal cancer
Source: Sci Rep. 2025 May 10;15:16330. doi: 10.1038/s41598-025-00908-4 (PMC12065906; doi:10.1038/s41598-025-00908-4)
Supplement: Supplementary file 7 — Supplementary Information 3. [file 41598_2025_908_MOESM7_ESM.csv]

Supplementary Table 3a: TGF-? Early Response Genes Upregulated in Smad4+/+ Adenomas
Gene	log2FC _WT_1h_vs_0h*	**padj_ WT_1h_vs_0h	log2FC_WT_12h_vs_1h	padj_WT_12h_vs_1h	log2FC_WT_12h_vs_0h	padj_WT_12h_vs_0h	Classification
Pmepa1	1.960	5.52E-34	2.285	1.02E-48	4.276	1.32E-165	Early and Late
Arid3a	2.052	1.90E-08	1.930	7.93E-10	4.128	9.08E-37	Early and Late
Cd40	2.211	0.003200925	3.377	9.06E-13	6.716	1.81E-18	Early and Late
Rhob	1.753	7.19E-11	1.790	2.57E-13	3.627	1.70E-49	Early and Late
Dok2	2.100	1.58E-10	3.516	8.69E-39	5.759	1.52E-83	Early and Late
Gm20544	1.644	4.14E-07	2.428	9.43E-21	4.158	9.05E-51	Early and Late
Pdgfb	2.445	4.37E-14	2.513	3.87E-17	5.095	9.73E-63	Early and Late
Klf10	2.359	1.98E-41	-0.279	0.136940216	2.059	5.63E-33	Early and Late
Sox7	3.029	1.72E-17	-0.039	0.915688475	2.990	1.38E-18	Early and Late
Gadd45a	2.381	1.40E-10	1.334	2.86E-05	3.927	9.21E-31	Early and Late
Bhlhe40	2.155	1.51E-16	0.465	0.060123456	2.705	7.26E-28	Early and Late
Mycn	1.744	0.001276449	0.133	0.741193786	1.985	3.68E-06	Early and Late
Ddit4	1.810	1.49E-06	0.007	0.985273302	1.813	2.02E-08	Early and Late
Fos	3.177	1.30E-91	0.414	0.009685312	3.620	8.90E-120	Early and Late
Wnt9a	2.305	0.001276449	0.845	0.046432792	3.880	2.30E-10	Early and Late
Prss22	2.010	7.06E-06	0.772	0.021820605	3.047	3.10E-15	Early and Late
Olr1	2.399	0.000479189	0.974	0.020894461	3.981	6.10E-12	Early and Late
Smad7	2.431	3.96E-33	0.365	0.079143545	2.839	1.12E-46	Early and Late
C2cd4b	4.032	5.87E-20	0.727	0.033517141	5.125	1.48E-32	Early and Late
Mafb	2.349	0.000806546	-0.384	0.345847564	1.680	0.001439983	Early and Late
Skil	2.258	2.02E-20	0.398	0.095413894	2.722	1.34E-31	Early and Late
Serpine1	3.274	1.49E-06	1.045	0.021670952	5.139	2.50E-16	Early and Late
Edn2	3.764	6.49E-07	-3.923	1.96E-08	-0.076	0.883880437	Early - transient
Gadd45g	1.941	4.33E-06	-1.553	9.11E-06	0.241	0.50548171	Early - transient
Id1	1.745	2.28E-10	-2.551	5.18E-24	-0.694	0.004389055	Early - transient
Gadd45b	1.544	1.77E-06	-1.282	2.00E-06	0.170	0.583692933	Early - transient
Dll4	1.583	9.82E-06	-1.214	2.84E-05	0.238	0.453850999	Early - transient
Smad6	2.364	7.00E-06	-1.216	0.002185774	0.715	0.058611398	Early - transient
Msx1	1.608	0.002592364	-0.812	0.025611298	0.546	0.133278203	Early - transient
* WT: Smad4+/+, **padj: adjusted p-value (FDR)
