# Supplementary material for: Smad4 and TGFβ1 dependent gene expression signatures in conditional intestinal adenoma, organoids and colorectal cancer
Source: Sci Rep. 2025 May 10;15:16330. doi: 10.1038/s41598-025-00908-4 (PMC12065906; doi:10.1038/s41598-025-00908-4)
Supplement: Supplementary file 8 — Supplementary Information 4. [file 41598_2025_908_MOESM8_ESM.xlsx]

## Sheet: a. marker gene_1.2 resolution
Supplementary Table 4a: Marker gene for all clusters from the single cell RNA-seq at 1.2 resolution.
p_val	avg_log2FC	pct.1	pct.2	p_val_adj	cluster	gene
0	1.68746	0.864	0.39	0	0	Gstm5
0	1.6085	0.741	0.288	0	0	Tacstd2
0	1.30606	0.863	0.424	0	0	Cd81
0	1.39897	0.899	0.473	0	0	Pglyrp1
0	1.7542	0.692	0.273	0	0	Gstm1
0	1.47186	0.731	0.314	0	0	S100a14
0	1.38504	0.736	0.319	0	0	Timp2
0	1.62362	0.804	0.39	0	0	Lcn2
0	1.46531	0.705	0.303	0	0	Ecscr
0	1.47425	0.66	0.273	0	0	Tuba1a
0	1.1674	0.904	0.518	0	0	Clu
0	1.4987	0.633	0.25	0	0	Ddah2
0	1.08248	0.836	0.453	0	0	Prdx2
0	1.1112	0.868	0.486	0	0	Ctsl
0	1.02317	0.885	0.505	0	0	Ctsd
0	0.972644	0.843	0.464	0	0	Stmn1
0	0.886614	0.936	0.56	0	0	Ifitm2
0	1.09235	0.896	0.522	0	0	Mmp7
0	1.11447	0.825	0.454	0	0	Sdc1
0	1.35389	0.658	0.293	0	0	Arl4c
0	1.09744	0.759	0.396	0	0	Cstb
0	1.02563	0.826	0.463	0	0	Atox1
0	1.00131	0.842	0.481	0	0	Cd63
0	1.12748	0.774	0.416	0	0	Tnfrsf11b
0	2.41927	0.477	0.12	0	0	Gstm7
0	1.52585	0.61	0.257	0	0	Nupr1
0	0.930659	0.869	0.517	0	0	Gng5
0	2.00735	0.489	0.142	0	0	C3
0	0.9297	0.844	0.5	0	0	Gpx4
0	0.893235	0.951	0.613	0	0	Cd24a
0	0.924978	0.88	0.545	0	0	Cyba
0	1.00794	0.929	0.596	0	0	Myl12a
0	0.907359	0.922	0.59	0	0	Cldn4
0	0.846001	0.953	0.623	0	0	Tubb5
0	1.58544	0.54	0.211	0	0	Ctse
0	0.969145	0.963	0.641	0	0	Ly6e
0	0.776836	0.953	0.633	0	0	Gapdh
0	0.760427	0.964	0.644	0	0	Rpl15
0	1.86393	0.469	0.15	0	0	Krt17
0	2.22987	0.427	0.109	0	0	Psca
0	0.787558	0.959	0.647	0	0	Ftl1
0	0.800208	0.957	0.651	0	0	Ubb
0	0.76082	0.942	0.644	0	0	Bsg
0	0.777888	0.968	0.672	0	0	Rpl7
0	0.822575	0.888	0.593	0	0	Cd9
0	0.877413	0.982	0.691	0	0	Ifitm3
0	1.98297	0.412	0.125	0	0	Phlda3
0	0.918439	0.992	0.72	0	0	S100a11
0	0.698581	0.984	0.714	0	0	Ppia
0	0.789259	0.955	0.688	0	0	Myl12b
0	0.670225	0.964	0.714	0	0	H3f3a
0	0.749194	0.981	0.732	0	0	Tmsb10
0	0.646448	0.993	0.749	0	0	Rps28
0	0.656485	0.981	0.751	0	0	Prdx1
0	2.71895	0.274	0.047	0	0	Slpi
0	0.634609	0.992	0.793	0	0	Krt18
0	0.488802	0.998	0.835	0	0	Krt8
0	0.48024	0.993	0.84	0	0	H3f3b
0	0.514618	0.996	0.869	0	0	Tmsb4x
0	0.522759	1	0.937	0	0	S100a6
2.19003e-306	2.15828	0.358	0.099	4.3818e-302	0	Hspb1
1.89888e-304	0.436905	0.995	0.863	3.79928e-300	0	Eef1a1
1.78349e-303	1.1375	0.721	0.373	3.5684e-299	0	Selenow
3.5865e-296	0.776624	0.923	0.602	7.17587e-292	0	H2afj
3.10692e-295	0.662188	0.984	0.704	6.21632e-291	0	Rps19
3.68999e-295	0.922748	0.84	0.49	7.38294e-291	0	Cldn3
8.8933e-294	0.901925	0.876	0.517	1.77937e-289	0	Mif
1.25074e-293	1.6675	0.479	0.177	2.50248e-289	0	Stra6
2.01392e-293	0.534515	0.98	0.783	4.02945e-289	0	Actg1
1.96367e-291	1.61398	0.485	0.179	3.92891e-287	0	Tubb2b
2.98695e-291	0.67539	0.939	0.669	5.97629e-287	0	Eif1
3.0435e-288	1.09014	0.728	0.38	6.08944e-284	0	S100a16
3.88054e-285	0.932145	0.833	0.471	7.76418e-281	0	Ndufa4
9.08092e-282	1.13253	0.705	0.348	1.81691e-277	0	Wnt6
1.17802e-281	1.22311	0.64	0.295	2.35697e-277	0	Basp1
8.38794e-281	2.15725	0.324	0.086	1.67826e-276	0	Asprv1
1.77136e-280	0.993066	0.786	0.442	3.54413e-276	0	Grn
4.4666e-280	1.01097	0.769	0.434	8.93678e-276	0	Fxyd3
4.11975e-279	0.586851	0.987	0.755	8.2428e-275	0	Rplp0
8.32567e-278	0.72802	0.956	0.642	1.6658e-273	0	Rpl9
3.25984e-275	0.684538	0.974	0.678	6.52229e-271	0	Rps27
2.44098e-274	1.24102	0.628	0.293	4.8839e-270	0	Mgst1
1.9604e-273	0.925797	0.813	0.468	3.92237e-269	0	Ppib
9.94126e-273	1.49501	0.505	0.201	1.98905e-268	0	Rras
2.93427e-271	0.870566	0.841	0.512	5.87089e-267	0	Krt7
2.13923e-268	0.981121	0.767	0.421	4.28018e-264	0	Ppp1r14b
6.51045e-268	0.837387	0.874	0.534	1.30261e-263	0	Rps2
6.97399e-266	0.608432	0.977	0.723	1.39536e-261	0	Rpl24
7.78931e-265	0.975348	0.759	0.418	1.55848e-260	0	Atp6v1f
1.78257e-263	1.02325	0.716	0.396	3.56656e-259	0	Atp6v0e
1.82958e-263	0.731588	0.9	0.613	3.66062e-259	0	Aspscr1
3.78179e-262	0.920297	0.808	0.459	7.56661e-258	0	Rps27l
6.58158e-262	0.623193	0.978	0.718	1.31684e-257	0	Rpl37
8.13903e-262	0.715578	0.946	0.645	1.62846e-257	0	Rps15a
1.135e-261	0.835669	0.868	0.523	2.27092e-257	0	Sec61g
1.83139e-260	0.528085	0.989	0.793	3.66424e-256	0	Rpl41
3.22776e-260	0.627989	0.978	0.718	6.4581e-256	0	Rpl39
2.77215e-259	1.17341	0.641	0.311	5.54652e-255	0	1810058I24Rik
3.51076e-258	0.669659	0.966	0.672	7.02434e-254	0	Rps4x
4.48865e-256	0.89303	0.83	0.489	8.98089e-252	0	Fn1
5.31977e-254	0.67431	0.962	0.667	1.06438e-249	0	Rpl11
1.54416e-253	1.15	0.655	0.33	3.08956e-249	0	Bax
6.89928e-253	0.874824	0.813	0.481	1.38041e-248	0	Elob
2.73368e-251	0.634078	0.97	0.705	5.46955e-247	0	Rps27a
1.55215e-250	0.54174	0.986	0.77	3.10553e-246	0	Rpl23
5.75928e-250	0.966001	0.753	0.426	1.15232e-245	0	Itm2c
1.9797e-249	1.24137	0.593	0.275	3.96099e-245	0	Map1lc3a
3.85511e-249	0.946288	0.765	0.438	7.71331e-245	0	Rnh1
1.03384e-248	0.821401	0.849	0.528	2.06851e-244	0	Rpl22l1
1.53491e-248	0.772	0.858	0.553	3.07104e-244	0	Arf5
6.48115e-248	0.566273	0.99	0.756	1.29675e-243	0	Rpl38
2.01103e-247	1.0816	0.666	0.335	4.02368e-243	0	Tmem176b
6.96207e-246	0.995329	0.734	0.407	1.39297e-241	0	Cirbp
1.74753e-244	0.663054	0.968	0.674	3.49646e-240	0	Rps18
5.17191e-244	0.618278	0.937	0.696	1.03479e-239	0	Aplp2
3.73132e-243	1.28766	0.557	0.251	7.46562e-239	0	Slc39a4
1.25618e-242	0.59631	0.98	0.729	2.51337e-238	0	Rpl32
6.74541e-242	1.63075	0.401	0.14	1.34962e-237	0	Bst2
5.49142e-239	1.50821	0.44	0.165	1.09872e-234	0	Tpbg
9.33731e-239	0.753591	0.901	0.568	1.86821e-234	0	Rpl29
7.15542e-238	0.450878	0.993	0.83	1.43166e-233	0	Hsp90ab1
1.76499e-237	0.904759	0.783	0.435	3.53139e-233	0	Pebp1
2.09326e-237	1.03119	0.704	0.376	4.1882e-233	0	Eno1
2.54073e-237	0.768945	0.884	0.554	5.08349e-233	0	Aldoa
7.4342e-237	0.633322	0.942	0.664	1.48743e-232	0	Chchd2
1.06587e-236	0.958939	0.728	0.403	2.13259e-232	0	Ndufc2
2.05516e-236	1.37784	0.501	0.213	4.11197e-232	0	Nenf
1.2333e-235	1.11983	0.635	0.315	2.46758e-231	0	Flna
1.47337e-235	0.986425	0.711	0.377	2.94792e-231	0	Romo1
2.12626e-235	0.89227	0.764	0.444	4.25421e-231	0	Atp6v1g1
7.09073e-235	0.620808	0.967	0.7	1.41871e-230	0	Rps20
2.04711e-234	0.669633	0.957	0.657	4.09585e-230	0	Rps5
8.05094e-234	0.907035	0.765	0.43	1.61083e-229	0	Gpx1
1.58735e-233	0.554017	0.99	0.771	3.17596e-229	0	Rps29
2.74787e-233	0.919214	0.759	0.417	5.49794e-229	0	Usmg5
5.81681e-233	0.730146	0.922	0.596	1.16383e-228	0	Rps13
8.58077e-233	0.658912	0.958	0.66	1.71684e-228	0	Rps3
8.61642e-233	1.30175	0.549	0.262	1.72397e-228	0	Cebpd
6.22886e-232	0.836958	0.834	0.504	1.24627e-227	0	Ifitm1
6.94808e-232	1.22528	0.56	0.25	1.39017e-227	0	Gpc1
7.88531e-232	1.12999	0.627	0.327	1.57769e-227	0	Tpm4
1.17823e-231	0.621272	0.97	0.694	2.35741e-227	0	Rpl34
1.43913e-231	1.3209	0.478	0.188	2.87942e-227	0	Ltf
1.31548e-230	0.595465	0.976	0.715	2.63201e-226	0	Rpl26
1.80643e-228	0.72453	0.93	0.6	3.61431e-224	0	Rpl35
9.84556e-226	1.26446	0.509	0.215	1.9699e-221	0	Rhoc
1.22383e-225	0.711975	0.867	0.588	2.44863e-221	0	Metap2
2.80718e-224	0.562578	0.976	0.732	5.61661e-220	0	Rps10
1.74542e-222	1.46615	0.45	0.184	3.49223e-218	0	1110008P14Rik
1.77334e-221	0.600289	0.974	0.707	3.5481e-217	0	Rpl6
2.22032e-219	0.548159	0.98	0.745	4.44241e-215	0	Fau
5.49294e-219	0.672254	0.929	0.624	1.09903e-214	0	Rack1
5.6178e-219	1.49961	0.453	0.187	1.12401e-214	0	Ly6d
8.24107e-219	0.590853	0.975	0.712	1.64887e-214	0	Rps23
2.15796e-218	0.490846	0.957	0.77	4.31765e-214	0	Ctnnb1
4.35665e-218	0.616315	0.959	0.684	8.71679e-214	0	Rpl17
5.03864e-218	0.721186	0.876	0.569	1.00813e-213	0	Naca
5.93563e-217	0.799338	0.797	0.487	1.1876e-212	0	Gabarap
3.11515e-216	0.596578	0.973	0.709	6.23279e-212	0	Rpl27a
3.3168e-216	0.674791	0.934	0.63	6.63625e-212	0	Rpl30
1.67651e-215	0.826692	0.771	0.48	3.35437e-211	0	Tmem59
6.55545e-215	1.11405	0.607	0.309	1.31161e-210	0	Pea15a
1.82554e-214	0.590099	0.97	0.708	3.65254e-210	0	Rpl19
1.97955e-214	0.605605	0.972	0.697	3.96068e-210	0	Rpl37a
1.37301e-213	0.525531	0.985	0.76	2.74712e-209	0	Rps14
1.41749e-213	0.88669	0.715	0.403	2.83611e-209	0	Cst3
3.86725e-213	0.735643	0.823	0.556	7.73759e-209	0	Cd47
6.49287e-213	0.852707	0.761	0.452	1.29909e-208	0	Npc2
1.20951e-212	0.958468	0.718	0.415	2.42e-208	0	Thbs1
2.21621e-211	0.860534	0.764	0.437	4.43419e-207	0	Snrpe
4.25328e-211	0.750606	0.862	0.54	8.50996e-207	0	Rpl10
3.78221e-210	0.534027	0.982	0.753	7.56744e-206	0	Rpl36
1.26515e-209	0.648614	0.95	0.643	2.5313e-205	0	Rpl14
3.53286e-209	0.600044	0.964	0.692	7.06854e-205	0	Rps11
3.69868e-209	0.803041	0.791	0.481	7.40033e-205	0	Lamp1
1.78024e-207	0.840697	0.744	0.454	3.5619e-203	0	Laptm4a
8.2515e-207	0.755316	0.813	0.502	1.65096e-202	0	Marcksl1
9.44003e-207	0.639674	0.951	0.655	1.88876e-202	0	Rpl18
9.83228e-207	0.648142	0.939	0.638	1.96724e-202	0	Rpl21
9.98371e-207	0.712609	0.869	0.563	1.99754e-202	0	Btf3
1.96569e-206	0.859756	0.748	0.446	3.93294e-202	0	Ddb1
9.59563e-206	0.437404	0.988	0.817	1.91989e-201	0	Ptma
1.14516e-205	0.655973	0.953	0.642	2.29123e-201	0	Rpl35a
2.87066e-205	0.493631	0.99	0.793	5.74361e-201	0	Rps8
3.279e-205	0.818432	0.769	0.473	6.56061e-201	0	Clic1
3.56776e-204	1.2925	0.498	0.229	7.13838e-200	0	Ier3
7.74958e-203	1.07967	0.591	0.297	1.55054e-198	0	Rabac1
9.67235e-203	0.784084	0.795	0.493	1.93524e-198	0	Tbca
3.38858e-201	0.761422	0.811	0.507	6.77986e-197	0	Psma7
1.88816e-199	1.35309	0.472	0.211	3.77782e-195	0	Lrg1
2.63608e-199	1.09565	0.57	0.277	5.27427e-195	0	Mfge8
3.51204e-199	0.51329	0.984	0.769	7.02689e-195	0	Rpl13
6.16339e-199	0.735754	0.815	0.529	1.23317e-194	0	Arpp19
1.53272e-198	0.622361	0.91	0.633	3.06666e-194	0	Glo1
5.43926e-198	1.19044	0.512	0.234	1.08829e-193	0	Tubb4a
9.19843e-198	1.025	0.609	0.307	1.84042e-193	0	Cald1
9.25777e-198	0.89417	0.699	0.404	1.85229e-193	0	Lsr
2.79841e-197	1.68923	0.331	0.114	5.59905e-193	0	Wfdc2
1.76323e-196	0.701971	0.873	0.559	3.52787e-192	0	Atp5l
6.25308e-196	0.74745	0.806	0.498	1.25112e-191	0	Psap
1.35047e-195	1.04082	0.511	0.227	2.70203e-191	0	Cd74
1.56435e-195	0.773461	0.824	0.492	3.12995e-191	0	Gm10076
1.82806e-195	0.571599	0.976	0.711	3.65758e-191	0	Rpl18a
3.05368e-195	0.934132	0.679	0.373	6.10981e-191	0	Foxq1
1.33616e-194	1.10181	0.556	0.267	2.67339e-190	0	Pycr1
1.39546e-194	0.581115	0.972	0.698	2.79204e-190	0	Rpl8
1.73311e-194	0.80125	0.761	0.462	3.46761e-190	0	Ubl5
8.53313e-194	0.700563	0.838	0.547	1.70731e-189	0	Arf1
1.25297e-193	1.55824	0.344	0.121	2.50694e-189	0	Pdlim4
3.65402e-193	0.890762	0.686	0.395	7.31097e-189	0	Swi5
5.87958e-193	0.536806	0.912	0.705	1.17639e-188	0	Phlda1
6.93733e-193	0.786847	0.774	0.473	1.38802e-188	0	Nedd8
6.94107e-193	1.13348	0.537	0.254	1.38877e-188	0	Ctxn1
1.91046e-191	0.512947	0.978	0.762	3.82244e-187	0	Rps24
2.3103e-191	0.73814	0.814	0.517	4.62244e-187	0	Akr1a1
4.56797e-191	0.823222	0.748	0.441	9.13959e-187	0	Ndufa7
5.89463e-191	0.776801	0.786	0.503	1.1794e-186	0	Igfbp4
6.0768e-191	0.903721	0.682	0.376	1.21585e-186	0	Sec61b
7.08245e-191	0.75776	0.781	0.462	1.41706e-186	0	S100a10
7.39077e-191	0.665504	0.914	0.596	1.47875e-186	0	Cox8a
1.38468e-190	0.752687	0.817	0.499	2.77047e-186	0	Atp5g2
1.52151e-190	0.800046	0.777	0.456	3.04424e-186	0	Cox6b1
5.01331e-190	0.623672	0.958	0.656	1.00306e-185	0	Rps21
7.15152e-189	0.988122	0.622	0.333	1.43088e-184	0	Dynlrb1
8.95229e-189	0.872676	0.702	0.39	1.79117e-184	0	Snrpd2
2.44043e-188	0.78385	0.783	0.473	4.88281e-184	0	Atpif1
4.71421e-188	0.79559	0.748	0.466	9.43219e-184	0	Sumo2
4.54265e-187	1.11487	0.535	0.259	9.08894e-183	0	Ckap4
1.78007e-186	1.0991	0.546	0.272	3.56156e-182	0	Rab25
2.00617e-186	0.589611	0.957	0.682	4.01395e-182	0	Rpl10a
2.74516e-186	0.622134	0.943	0.646	5.49252e-182	0	Rpl12
1.26141e-185	0.659807	0.89	0.589	2.52383e-181	0	Rpl5
2.01425e-185	0.545823	0.92	0.67	4.03012e-181	0	Anxa2
3.55654e-185	1.16907	0.502	0.236	7.11593e-181	0	Cd151
4.34603e-185	0.502381	0.975	0.757	8.69553e-181	0	Rps9
7.54978e-185	0.594752	0.96	0.675	1.51056e-180	0	Rps16
1.21474e-184	0.654892	0.901	0.601	2.43044e-180	0	Rps7
7.22354e-184	0.669117	0.874	0.573	1.44529e-179	0	Rbm3
1.17817e-183	0.615527	0.92	0.64	2.35728e-179	0	Rpl3
1.08072e-182	0.71903	0.835	0.549	2.1623e-178	0	H2-D1
6.71264e-182	1.19917	0.477	0.216	1.34306e-177	0	Bcam
5.12977e-181	0.894575	0.668	0.376	1.02636e-176	0	Ndufa11
1.1643e-180	0.84323	0.703	0.413	2.32954e-176	0	Fis1
1.69e-180	1.71917	0.316	0.113	3.38134e-176	0	Fzd10
4.23198e-180	1.26862	0.451	0.201	8.46735e-176	0	Sp5
6.90522e-180	1.16196	0.48	0.218	1.3816e-175	0	Dbn1
1.21699e-179	0.725816	0.79	0.497	2.43495e-175	0	Gnai2
1.44065e-179	1.17036	0.49	0.232	2.88246e-175	0	Tax1bp3
7.72752e-179	0.748669	0.777	0.484	1.54612e-174	0	Gnb2
1.62734e-178	1.20414	0.499	0.246	3.25597e-174	0	Snhg18
7.93065e-178	1.17556	0.481	0.223	1.58676e-173	0	Pld3
1.75065e-177	0.796557	0.723	0.444	3.5027e-173	0	Rbx1
1.15125e-176	0.62376	0.917	0.626	2.30341e-172	0	Rpl22
1.6056e-176	0.748518	0.795	0.478	3.21248e-172	0	Uqcrq
3.49461e-176	1.43656	0.375	0.151	6.99202e-172	0	Fam213a
9.29833e-176	1.40355	0.357	0.136	1.86041e-171	0	Ecm1
1.8058e-175	0.873041	0.678	0.397	3.61305e-171	0	Tapbp
2.27244e-175	0.584425	0.95	0.67	4.54671e-171	0	Rps12
7.12978e-175	1.08149	0.545	0.278	1.42653e-170	0	Tnfrsf12a
2.14952e-174	0.740952	0.804	0.482	4.30075e-170	0	Rpl36a
2.80606e-174	0.909394	0.649	0.381	5.61437e-170	0	Sptssa
5.69608e-174	0.560157	0.953	0.692	1.13967e-169	0	Rps3a1
1.04408e-173	1.15327	0.472	0.216	2.08899e-169	0	Npnt
1.83507e-173	0.544805	0.965	0.71	3.67161e-169	0	Rps26
3.00098e-173	0.9032	0.637	0.357	6.00436e-169	0	Edf1
8.55369e-173	0.905459	0.647	0.368	1.71142e-168	0	Lmo4
1.31292e-172	0.851637	0.686	0.389	2.62689e-168	0	Tceal9
1.7009e-172	2.07257	0.208	0.054	3.40316e-168	0	Ly6g6c
2.35551e-172	0.820766	0.703	0.416	4.7129e-168	0	Mrpl33
2.59148e-172	0.73513	0.785	0.482	5.18503e-168	0	Atp5j2
3.46713e-172	0.910891	0.634	0.36	6.93704e-168	0	Map1lc3b
9.63272e-172	0.925204	0.618	0.343	1.92731e-167	0	Selenof
2.21098e-171	0.772018	0.736	0.456	4.42373e-167	0	Dynll1
5.64335e-171	0.54319	0.931	0.684	1.12912e-166	0	Hspa8
4.80946e-170	0.684286	0.85	0.537	9.62277e-166	0	Atp5e
5.61289e-170	0.851679	0.673	0.391	1.12303e-165	0	Ssr4
1.41707e-169	0.479385	0.961	0.741	2.83528e-165	0	Pfn1
4.83613e-168	1.5092	0.321	0.118	9.67613e-164	0	Ramp3
2.10047e-167	0.753655	0.747	0.458	4.20262e-163	0	Pfdn5
9.21362e-167	0.658476	0.881	0.568	1.84346e-162	0	Rps17
2.98654e-166	0.629799	0.851	0.578	5.97546e-162	0	Slc25a3
3.80026e-166	1.12742	0.485	0.23	7.60356e-162	0	Bex1
5.65294e-166	0.687919	0.824	0.52	1.13104e-161	0	Nsa2
1.15887e-165	0.824678	0.683	0.408	2.31867e-161	0	Bri3
1.57653e-165	0.758375	0.744	0.449	3.15433e-161	0	Mmp14
3.62981e-165	1.03802	0.535	0.279	7.26252e-161	0	Reep5
9.0224e-165	0.858627	0.669	0.386	1.8052e-160	0	Anxa1
2.09599e-164	0.613382	0.865	0.594	4.19366e-160	0	Itm2b
3.20952e-164	0.595934	0.874	0.617	6.42162e-160	0	Hsp90aa1
4.05268e-164	0.950844	0.589	0.323	8.10861e-160	0	Ergic3
4.83073e-164	0.880286	0.639	0.36	9.66533e-160	0	Pgam1
1.0903e-163	0.533209	0.97	0.715	2.18147e-159	0	Rplp2
1.60783e-163	0.828231	0.69	0.409	3.21695e-159	0	Ncstn
2.36958e-163	0.741675	0.753	0.466	4.74105e-159	0	Dad1
4.91775e-163	0.88824	0.651	0.385	9.83942e-159	0	Rdh10
1.41407e-162	0.665982	0.857	0.546	2.82927e-158	0	Rpl31
1.64079e-162	0.525856	0.924	0.676	3.28289e-158	0	Myl6
3.14082e-162	0.792648	0.7	0.412	6.28416e-158	0	Ndufa6
5.04534e-161	1.10407	0.488	0.239	1.00947e-156	0	Timm8b
7.13402e-161	0.814546	0.678	0.393	1.42737e-156	0	Uqcrb
8.35152e-161	1.00791	0.536	0.28	1.67097e-156	0	Spcs1
2.75032e-160	0.659045	0.835	0.542	5.50285e-156	0	Eif5a
1.21221e-159	0.715068	0.777	0.479	2.42539e-155	0	Hmgn1
1.36731e-159	0.643048	0.88	0.574	2.73572e-155	0	Rps6
1.00826e-158	0.75697	0.729	0.451	2.01733e-154	0	Atxn7l3b
2.46754e-158	0.915545	0.574	0.3	4.93706e-154	0	Tmem176a
3.34813e-158	0.932952	0.58	0.32	6.69895e-154	0	Tmem160
4.23211e-158	3.40467	0.088	0.01	8.4676e-154	0	Spink2
9.53063e-158	0.895174	0.605	0.334	1.90689e-153	0	Srp14
1.07129e-157	1.8795	0.232	0.071	2.14344e-153	0	Cldn6
1.13089e-157	1.18884	0.409	0.18	2.26268e-153	0	Rbp1
1.1782e-157	1.03478	0.505	0.251	2.35734e-153	0	Anxa6
4.44344e-157	0.864483	0.628	0.356	8.89043e-153	0	Eif3k
5.96042e-157	0.725987	0.749	0.464	1.19256e-152	0	Eif3f
6.64611e-157	0.772846	0.705	0.422	1.32975e-152	0	Cct2
4.86962e-156	1.04335	0.508	0.261	9.74314e-152	0	Polr2g
5.97326e-156	0.858791	0.628	0.355	1.19513e-151	0	Higd2a
1.22979e-155	0.742323	0.733	0.443	2.46056e-151	0	Atp5j
1.58976e-155	1.07532	0.498	0.252	3.18079e-151	0	Pttg1ip
2.31454e-155	0.549735	0.937	0.668	4.63093e-151	0	Eef2
2.55705e-155	0.819419	0.659	0.383	5.11614e-151	0	Ndufa13
4.91619e-154	0.728621	0.756	0.456	9.83631e-150	0	Atp5k
6.98137e-154	1.95299	0.225	0.068	1.39683e-149	0	Acta2
1.24442e-153	0.869679	0.631	0.361	2.48984e-149	0	Cdkn1a
1.94155e-153	0.727199	0.755	0.45	3.88465e-149	0	Cox5b
2.59366e-153	0.881102	0.608	0.339	5.18939e-149	0	Psmb5
2.65995e-153	0.946736	0.551	0.29	5.32202e-149	0	Drap1
6.19215e-153	0.822554	0.653	0.384	1.23893e-148	0	Sf3b6
8.87901e-153	0.696609	0.75	0.479	1.77651e-148	0	Ctsb
9.18211e-153	1.32736	0.363	0.153	1.83716e-148	0	Dhrs1
2.0115e-152	0.649229	0.817	0.534	4.0246e-148	0	Serf2
2.57865e-152	1.07065	0.503	0.257	5.15936e-148	0	Gsta4
4.20678e-152	0.88863	0.595	0.328	8.41693e-148	0	1810037I17Rik
4.76612e-152	0.749649	0.708	0.438	9.53605e-148	0	Psma2
6.13651e-152	0.816633	0.652	0.367	1.22779e-147	0	Park7
7.5407e-152	0.514308	0.976	0.725	1.50874e-147	0	Rpl28
1.42504e-151	0.851497	0.621	0.359	2.85121e-147	0	Cyb5a
2.73259e-151	0.856899	0.622	0.355	5.46737e-147	0	Serinc2
3.44633e-151	0.721519	0.733	0.464	6.89542e-147	0	Eif3c
7.50012e-151	0.676046	0.824	0.503	1.50062e-146	0	Uqcr10
1.04032e-150	0.709989	0.769	0.465	2.08147e-146	0	Cox7a2
2.27104e-150	0.870417	0.602	0.329	4.54389e-146	0	Lamb3
2.53274e-150	0.883668	0.595	0.326	5.06751e-146	0	Snu13
5.65253e-150	0.530364	0.897	0.653	1.13096e-145	0	Cfl1
3.35234e-149	0.597262	0.854	0.587	6.70735e-145	0	Hnrnpab
3.84371e-149	1.38246	0.323	0.127	7.6905e-145	0	Eva1b
9.52661e-149	0.928404	0.554	0.292	1.90608e-144	0	Cdk4
1.50458e-148	1.64738	0.249	0.083	3.01037e-144	0	Cdkn2b
3.32333e-148	0.648598	0.813	0.528	6.64932e-144	0	Uqcrh
3.85595e-148	1.69171	0.24	0.078	7.71499e-144	0	Fetub
4.68642e-148	0.814723	0.651	0.388	9.37659e-144	0	Pdlim7
8.67587e-148	0.920259	0.561	0.301	1.73587e-143	0	Tmem258
1.54608e-147	0.820742	0.633	0.37	3.09341e-143	0	Psme1
2.58444e-147	0.67584	0.771	0.5	5.17094e-143	0	Eef1g
3.68656e-147	0.918956	0.556	0.295	7.37607e-143	0	Snrpg
7.96844e-147	0.619708	0.852	0.558	1.59432e-142	0	Rpl27
1.70435e-146	0.917099	0.563	0.306	3.41005e-142	0	Ddost
2.41526e-146	0.8163	0.636	0.369	4.83246e-142	0	Knop1
3.02896e-146	0.671729	0.777	0.496	6.06035e-142	0	Oaz1
7.36644e-146	0.69242	0.751	0.479	1.47388e-141	0	Dazap2
1.98943e-145	0.708008	0.716	0.453	3.98045e-141	0	Capns1
4.63977e-145	0.63706	0.826	0.542	9.28326e-141	0	Eef1b2
5.27356e-145	0.891948	0.586	0.342	1.05513e-140	0	Psmd8
7.2846e-145	0.841017	0.607	0.338	1.4575e-140	0	Ranbp1
7.4035e-145	0.849278	0.63	0.371	1.48129e-140	0	H1f0
9.94377e-144	0.752357	0.684	0.414	1.98955e-139	0	Pomp
3.11111e-143	0.864515	0.602	0.348	6.22471e-139	0	Lgals3bp
7.48547e-143	1.92587	0.193	0.055	1.49769e-138	0	Serpinb11
8.92443e-143	0.841204	0.604	0.344	1.7856e-138	0	Ndufa1
1.13579e-142	1.0142	0.491	0.255	2.27249e-138	0	Slc39a1
1.2741e-142	0.514608	0.921	0.671	2.54923e-138	0	Spint2
3.64533e-142	0.811299	0.627	0.366	7.29358e-138	0	Ubxn1
4.45541e-142	1.57008	0.26	0.092	8.91438e-138	0	Cavin1
9.89084e-142	0.583422	0.871	0.596	1.97896e-137	0	Cox7c
1.59471e-141	0.893012	0.564	0.313	3.19071e-137	0	Pfdn2
2.98776e-141	1.02997	0.481	0.249	5.97792e-137	0	Mien1
3.89778e-141	0.764322	0.67	0.389	7.79867e-137	0	Snrpf
4.85559e-141	0.90592	0.554	0.301	9.71507e-137	0	Tmem238
6.78879e-141	0.774519	0.658	0.388	1.3583e-136	0	Psmb4
7.12624e-141	0.688375	0.728	0.441	1.42582e-136	0	Gpx2
1.49008e-140	0.831915	0.611	0.349	2.98135e-136	0	Psmb6
1.69091e-140	0.868906	0.571	0.313	3.38317e-136	0	2410015M20Rik
1.91061e-140	0.840519	0.592	0.338	3.82276e-136	0	Tspo
1.86387e-139	0.558856	0.913	0.636	3.72922e-135	0	Rps25
1.90286e-139	0.643526	0.799	0.511	3.80725e-135	0	Tpi1
2.78503e-139	1.18921	0.393	0.181	5.57229e-135	0	Serf1
3.27879e-139	1.56657	0.245	0.083	6.56019e-135	0	Wnt10a
3.77751e-139	0.691132	0.745	0.453	7.55805e-135	0	Atp5d
3.81863e-139	0.744707	0.683	0.41	7.64032e-135	0	Polr2f
5.57374e-139	0.806926	0.616	0.36	1.11519e-134	0	Tma7
6.13617e-139	0.570211	0.903	0.618	1.22773e-134	0	Rpl4
7.7519e-139	0.897116	0.564	0.32	1.551e-134	0	Mlf2
8.4973e-139	0.714081	0.707	0.44	1.70014e-134	0	Psmb3
9.88292e-139	0.677759	0.749	0.474	1.97738e-134	0	Atp5h
1.03469e-138	0.709305	0.715	0.458	2.0702e-134	0	Tgif1
1.03759e-138	0.570136	0.863	0.602	2.076e-134	0	Skp1a
1.14036e-138	0.765086	0.664	0.404	2.28164e-134	0	Sdc4
1.44725e-138	1.14621	0.41	0.195	2.89567e-134	0	Ggh
2.1579e-138	0.914709	0.535	0.284	4.31753e-134	0	Slc25a4
2.42902e-138	0.595306	0.857	0.578	4.85999e-134	0	Rpl7a
2.72481e-138	0.671816	0.748	0.478	5.45179e-134	0	Aes
3.54471e-138	0.849525	0.584	0.329	7.09226e-134	0	Tbcb
6.27726e-138	0.71798	0.711	0.444	1.25595e-133	0	Hdgf
7.92477e-138	0.666888	0.765	0.474	1.58559e-133	0	Pdap1
7.98982e-138	0.663673	0.759	0.489	1.5986e-133	0	Jup
8.53505e-138	0.749079	0.665	0.397	1.70769e-133	0	Ran
1.16392e-137	0.846771	0.582	0.326	2.32878e-133	0	Mrfap1
1.241e-137	0.430196	0.968	0.76	2.483e-133	0	Epcam
1.80859e-137	0.739896	0.677	0.422	3.61862e-133	0	Atp6v1e1
4.27285e-137	0.962324	0.505	0.266	8.54911e-133	0	Lamtor2
1.2827e-136	0.570148	0.828	0.587	2.56643e-132	0	Morf4l1
2.69067e-136	0.767517	0.648	0.375	5.38348e-132	0	Tomm7
3.37763e-136	0.869808	0.56	0.309	6.75796e-132	0	Ptov1
4.76083e-136	0.826333	0.589	0.331	9.52547e-132	0	Vamp8
4.96661e-136	1.30429	0.318	0.129	9.9372e-132	0	Scara3
9.58422e-136	2.25467	0.147	0.035	1.91761e-131	0	Cdkn2a
1.83484e-135	0.800972	0.618	0.365	3.67115e-131	0	Brk1
2.6723e-135	0.833356	0.588	0.341	5.34674e-131	0	BC031181
9.19811e-135	0.521977	0.884	0.646	1.84036e-130	0	Hnrnpk
2.99527e-134	0.507452	0.921	0.689	5.99294e-130	0	Pkm
4.42292e-134	0.795191	0.617	0.359	8.84938e-130	0	Txndc5
1.25604e-133	0.661466	0.736	0.475	2.51308e-129	0	Ctnnd1
2.29949e-133	0.967261	0.484	0.252	4.60082e-129	0	Ost4
2.60765e-133	0.650537	0.774	0.49	5.21739e-129	0	Hint1
4.37072e-133	0.777741	0.634	0.375	8.74494e-129	0	Arf6
6.23873e-133	0.915811	0.521	0.282	1.24824e-128	0	Tmem256
1.8184e-132	1.15797	0.383	0.177	3.63826e-128	0	Limd2
4.70665e-132	1.11751	0.418	0.206	9.41706e-128	0	Tmem173
6.80909e-132	0.604862	0.795	0.536	1.36236e-127	0	P4hb
1.15786e-131	1.08853	0.425	0.21	2.31664e-127	0	Glmp
1.19058e-131	0.674643	0.734	0.454	2.38212e-127	0	Ndufa2
1.7726e-131	1.03706	0.454	0.232	3.54662e-127	0	Tubb2a
5.11583e-131	0.789276	0.605	0.348	1.02358e-126	0	Snrpd1
5.3209e-131	1.33791	0.279	0.105	1.06461e-126	0	Cpe
5.60404e-131	0.901483	0.525	0.282	1.12126e-126	0	Nop10
6.30544e-131	1.83871	0.172	0.047	1.26159e-126	0	Serpine2
7.21722e-131	0.824519	0.582	0.328	1.44402e-126	0	Prmt1
9.24542e-131	0.802193	0.593	0.34	1.84982e-126	0	Eef1d
2.56731e-130	0.920711	0.515	0.283	5.13667e-126	0	Anxa5
3.61389e-130	1.33598	0.322	0.137	7.23068e-126	0	Emp2
4.70385e-130	1.17667	0.383	0.18	9.41146e-126	0	Igsf8
7.11275e-130	0.851885	0.555	0.306	1.42312e-125	0	Ndufb8
9.47207e-130	0.843291	0.566	0.324	1.89517e-125	0	Uba1
1.91361e-129	0.623369	0.782	0.511	3.82875e-125	0	Hnrnpa0
4.48062e-129	0.700697	0.694	0.424	8.96482e-125	0	1110004F10Rik
2.33413e-128	1.09201	0.395	0.185	4.67014e-124	0	Col18a1
1.24927e-127	0.633204	0.76	0.495	2.49954e-123	0	Sem1
1.26802e-127	0.622168	0.749	0.469	2.53706e-123	0	Krt19
1.98195e-127	0.997389	0.468	0.248	3.96549e-123	0	Ssr2
2.1811e-127	1.79139	0.182	0.053	4.36395e-123	0	Ldhb
4.16748e-127	0.658961	0.753	0.488	8.33829e-123	0	Ptn
4.97129e-127	0.577215	0.862	0.575	9.94656e-123	0	Cox6c
7.52214e-127	0.794342	0.6	0.354	1.50503e-122	0	Esd
1.82584e-126	0.894747	0.493	0.254	3.65314e-122	0	Cdkn1c
2.94789e-126	0.553973	0.831	0.594	5.89813e-122	0	Scd2
3.33046e-126	0.851087	0.54	0.297	6.66359e-122	0	Magoh
5.71687e-126	0.724623	0.655	0.392	1.14383e-121	0	Prelid1
8.00118e-126	1.11699	0.341	0.148	1.60088e-121	0	Fcgbp
1.13866e-125	0.869053	0.528	0.292	2.27822e-121	0	Emc10
1.30389e-125	0.658273	0.714	0.468	2.60883e-121	0	Psmb1
2.18295e-125	0.772883	0.61	0.364	4.36764e-121	0	Wfdc18
2.71483e-125	1.02765	0.439	0.223	5.43183e-121	0	Plscr3
4.31619e-125	0.83533	0.548	0.303	8.63583e-121	0	Eif3i
4.67792e-125	0.585252	0.819	0.547	9.35958e-121	0	Set
5.43603e-125	1.24408	0.33	0.143	1.08764e-120	0	Gsdme
2.63421e-124	0.524949	0.883	0.632	5.27052e-120	0	Serbp1
2.86704e-124	0.859769	0.522	0.286	5.73638e-120	0	Agrn
8.01516e-124	0.5586	0.863	0.588	1.60367e-119	0	Atp5b
1.10648e-123	0.749985	0.633	0.387	2.21384e-119	0	Idh1
1.19776e-123	0.768715	0.613	0.372	2.39647e-119	0	H13
1.39753e-123	0.704002	0.688	0.424	2.79618e-119	0	Mt1
1.41299e-122	0.89127	0.504	0.273	2.82712e-118	0	Ndufb4
7.15983e-122	0.870011	0.526	0.299	1.43254e-117	0	Dctn3
8.84909e-122	0.51612	0.875	0.606	1.77053e-117	0	Cldn7
9.33329e-122	0.495285	0.886	0.654	1.8674e-117	0	Eif4a1
2.28132e-121	0.727401	0.624	0.358	4.56446e-117	0	Hspe1
2.34211e-121	0.624624	0.743	0.468	4.68609e-117	0	Dkk2
2.38654e-121	0.827196	0.552	0.314	4.77498e-117	0	Dynll2
5.51234e-121	0.544189	0.833	0.59	1.10291e-116	0	Pdia3
5.92567e-121	0.813566	0.584	0.353	1.18561e-116	0	Id3
9.4846e-121	0.856867	0.531	0.302	1.89768e-116	0	Otub1
1.34564e-120	0.796152	0.582	0.348	2.69237e-116	0	Pdcd6
1.532e-120	0.903439	0.502	0.279	3.06522e-116	0	Crb3
1.59793e-120	0.908859	0.485	0.258	3.19715e-116	0	Cfi
2.25333e-120	1.0793	0.403	0.201	4.50846e-116	0	Ormdl2
5.08203e-120	0.620522	0.747	0.505	1.01681e-115	0	Calr
7.63058e-120	0.967418	0.448	0.232	1.52673e-115	0	Polr2k
2.19607e-119	1.03606	0.43	0.224	4.3939e-115	0	Trappc4
5.62593e-119	0.963049	0.451	0.235	1.12564e-114	0	Rnf7
1.68027e-118	0.959921	0.461	0.246	3.36189e-114	0	Scd1
1.19214e-117	0.706701	0.647	0.395	2.38524e-113	0	Cct7
1.40746e-117	0.555769	0.866	0.58	2.81606e-113	0	Rpl23a
1.51885e-117	0.691838	0.666	0.422	3.03891e-113	0	Mtch1
1.95489e-117	0.420576	0.978	0.773	3.91135e-113	0	Tpt1
2.40689e-117	0.963359	0.464	0.251	4.8157e-113	0	Atp6ap1
2.75124e-117	0.64639	0.714	0.444	5.50468e-113	0	Uqcr11
2.85303e-117	0.821294	0.56	0.327	5.70834e-113	0	Ak3
1.53093e-116	0.845707	0.51	0.28	3.06309e-112	0	Bola2
2.72449e-116	0.99737	0.423	0.216	5.45116e-112	0	Bex3
4.21521e-116	0.711188	0.633	0.385	8.4338e-112	0	Mdh2
4.57249e-116	0.810002	0.546	0.315	9.14863e-112	0	Pdcd5
7.67067e-116	0.637091	0.711	0.456	1.53475e-111	0	Fkbp1a
1.1376e-115	0.8454	0.517	0.291	2.27611e-111	0	Ndufb3
1.39161e-115	0.911721	0.471	0.255	2.78432e-111	0	Cetn3
1.82547e-115	1.02192	0.426	0.223	3.65239e-111	0	Htra1
2.10311e-115	0.661833	0.692	0.43	4.2079e-111	0	2010107E04Rik
2.49261e-115	1.02626	0.408	0.207	4.98722e-111	0	Lamtor5
2.66574e-115	0.795043	0.544	0.307	5.3336e-111	0	Myof
2.9269e-115	0.937971	0.467	0.254	5.85615e-111	0	Ier3ip1
3.64585e-115	0.812684	0.541	0.312	7.29462e-111	0	Smim14
4.33827e-115	0.768125	0.568	0.334	8.68001e-111	0	Marcks
5.67924e-115	0.552583	0.782	0.551	1.1363e-110	0	Ywhaq
6.10698e-115	0.429199	0.986	0.777	1.22189e-110	0	Rpsa
9.46381e-115	0.739761	0.607	0.368	1.89352e-110	0	D8Ertd738e
1.31313e-114	0.539609	0.914	0.618	2.6273e-110	0	Cox4i1
2.03619e-114	0.723722	0.623	0.382	4.07401e-110	0	Cox7a2l
2.2528e-114	1.18353	0.314	0.137	4.5074e-110	0	Klc3
2.61227e-114	1.31627	0.298	0.129	5.22662e-110	0	Siva1
9.88018e-114	0.868921	0.493	0.276	1.97683e-109	0	Hsbp1
1.12382e-113	0.846236	0.515	0.292	2.24855e-109	0	Arpc5l
1.33556e-113	0.803673	0.538	0.308	2.67219e-109	0	Ndufs5
1.74922e-113	0.97552	0.419	0.213	3.49984e-109	0	Emc6
1.77196e-113	0.789823	0.548	0.323	3.54534e-109	0	Spcs2
1.94863e-113	0.675233	0.676	0.422	3.89881e-109	0	Pgk1
2.69243e-113	0.472627	0.962	0.719	5.38702e-109	0	Rplp1
2.97365e-113	0.743089	0.597	0.368	5.94967e-109	0	Selenok
3.57678e-113	0.808089	0.541	0.322	7.15642e-109	0	Chmp5
3.80985e-113	1.05075	0.403	0.207	7.62275e-109	0	Plp2
4.42089e-113	0.984833	0.425	0.222	8.84532e-109	0	Med21
4.6439e-113	0.798527	0.537	0.31	9.29151e-109	0	Psenen
5.89097e-113	1.06188	0.389	0.194	1.17867e-108	0	Hebp2
6.78246e-113	0.718256	0.617	0.374	1.35704e-108	0	Snrpb
1.47237e-112	0.67659	0.663	0.402	2.94591e-108	0	Ndufb9
1.98557e-112	0.727854	0.604	0.363	3.97273e-108	0	Csnk1e
3.62098e-112	0.706464	0.623	0.399	7.24486e-108	0	Jpt1
3.68631e-112	0.873671	0.491	0.273	7.37558e-108	0	1810022K09Rik
5.32274e-112	0.784659	0.557	0.333	1.06497e-107	0	Psmd2
2.59644e-111	0.653509	0.67	0.43	5.19496e-107	0	St13
3.31156e-111	0.718394	0.607	0.365	6.62577e-107	0	Timm13
4.42173e-111	1.12096	0.353	0.169	8.847e-107	0	Tmem50b
1.33838e-110	1.11885	0.346	0.163	2.67783e-106	0	Pcbd1
1.49095e-110	1.91095	0.143	0.038	2.98309e-106	0	Gjb5
2.34763e-110	0.623431	0.701	0.46	4.69713e-106	0	Clta
2.46635e-110	0.601828	0.756	0.474	4.93468e-106	0	Atp5g3
2.92615e-110	0.634084	0.7	0.433	5.85464e-106	0	Atp5g1
3.57355e-110	0.81317	0.503	0.283	7.14997e-106	0	Txndc17
4.10278e-110	0.928474	0.443	0.237	8.20885e-106	0	Mrps33
5.85123e-110	0.799361	0.544	0.322	1.17071e-105	0	Gtf2h5
5.98571e-110	0.669262	0.611	0.36	1.19762e-105	0	Lamc2
6.19219e-110	1.06	0.381	0.19	1.23893e-105	0	Ilk
7.69534e-110	0.554006	0.783	0.536	1.53968e-105	0	Arpc5
8.02518e-110	0.922096	0.441	0.232	1.60568e-105	0	Tmem9
8.96258e-110	0.992043	0.4	0.202	1.79323e-105	0	Gsn
9.01422e-110	0.617871	0.721	0.461	1.80356e-105	0	Ppp1ca
1.03871e-109	0.912873	0.457	0.247	2.07825e-105	0	Rab5b
1.14245e-109	1.57585	0.216	0.079	2.28581e-105	0	Maged2
1.99727e-109	0.687115	0.632	0.386	3.99614e-105	0	Ndufb7
2.98192e-109	0.793298	0.539	0.314	5.96623e-105	0	Sumo3
3.5131e-109	0.460242	0.874	0.658	7.02902e-105	0	Ywhae
8.88783e-109	0.606024	0.73	0.474	1.77828e-104	0	Cbx3
1.1126e-108	0.907629	0.454	0.246	2.22608e-104	0	Arl8a
1.42902e-108	0.660605	0.654	0.402	2.85919e-104	0	Smdt1
1.46724e-108	1.17838	0.323	0.149	2.93565e-104	0	Phpt1
1.56198e-108	0.833951	0.499	0.284	3.1252e-104	0	Sfr1
2.03161e-108	0.945128	0.428	0.226	4.06485e-104	0	Hras
2.28567e-108	0.884482	0.47	0.262	4.57316e-104	0	Srsf9
3.94792e-108	1.12298	0.296	0.127	7.89899e-104	0	Adam8
7.28931e-108	0.710564	0.598	0.359	1.45844e-103	0	Rpl36al
1.68488e-107	0.711763	0.602	0.365	3.37112e-103	0	Scand1
2.21015e-107	0.792824	0.525	0.303	4.42208e-103	0	Eif1ax
2.60699e-107	0.828986	0.503	0.288	5.21608e-103	0	Csnk2b
4.31448e-107	0.955056	0.419	0.219	8.63241e-103	0	Fundc2
1.00016e-106	0.870395	0.468	0.261	2.00112e-102	0	9530068E07Rik
1.4608e-106	0.747201	0.557	0.331	2.92278e-102	0	H2afv
3.76208e-106	0.729507	0.588	0.361	7.52717e-102	0	Ppp2r1a
4.55459e-106	0.715749	0.603	0.374	9.11283e-102	0	Tagln2
5.16131e-106	0.6786	0.629	0.396	1.03268e-101	0	Trir
5.35522e-106	0.495163	0.823	0.604	1.07147e-101	0	Dync1i2
6.09974e-106	1.44107	0.231	0.089	1.22044e-101	0	Aif1l
7.10382e-106	0.762198	0.548	0.324	1.42133e-101	0	Cct5
9.16068e-106	0.688187	0.614	0.386	1.83287e-101	0	Ube2b
1.43037e-105	0.821231	0.506	0.292	2.86188e-101	0	Psma5
1.61559e-105	1.52671	0.202	0.072	3.23248e-101	0	Pgf
1.6336e-105	0.907406	0.447	0.244	3.2685e-101	0	Zyx
2.00572e-105	0.83999	0.495	0.285	4.01304e-101	0	Kdelr1
2.10358e-105	1.63551	0.176	0.057	4.20883e-101	0	C4bp
2.1399e-105	0.73738	0.571	0.347	4.28151e-101	0	Manf
2.33167e-105	0.856367	0.477	0.266	4.66521e-101	0	Mrpl54
2.39404e-105	0.93178	0.43	0.231	4.79e-101	0	Cdipt
2.84364e-105	0.974315	0.395	0.203	5.68956e-101	0	Commd1
4.28451e-105	0.641178	0.649	0.411	8.57245e-101	0	Rab11a
5.22149e-105	0.696547	0.599	0.375	1.04471e-100	0	Polr1d
1.27018e-104	0.787088	0.531	0.315	2.54137e-100	0	Cyb5r3
1.40109e-104	0.696703	0.604	0.376	2.8033e-100	0	Anp32a
1.49251e-104	0.381919	0.927	0.749	2.98622e-100	0	Gnas
1.5974e-104	1.02331	0.377	0.189	3.19608e-100	0	Mrpl34
1.74476e-104	0.89135	0.442	0.24	3.49091e-100	0	Hsd17b11
1.76206e-104	0.853975	0.475	0.267	3.52553e-100	0	Pet100
2.20854e-104	0.700811	0.592	0.355	4.41885e-100	0	Ndufs6
5.33271e-104	0.777913	0.52	0.301	1.06697e-99	0	Taf10
6.01676e-104	0.87386	0.446	0.241	1.20383e-99	0	Mrps14
9.8143e-104	0.649979	0.639	0.402	1.96364e-99	0	Arpc3
2.06282e-103	0.814154	0.476	0.26	4.1273e-99	0	Nhp2
2.21929e-103	0.501532	0.854	0.602	4.44035e-99	0	Hmgb1
3.09814e-103	1.02507	0.364	0.182	6.19875e-99	0	Tprgl
4.16602e-103	1.06213	0.324	0.149	8.33538e-99	0	Gsdma
4.63035e-103	0.555626	0.758	0.521	9.26441e-99	0	Bzw1
5.84656e-103	0.654175	0.645	0.421	1.16978e-98	0	Psmb2
6.43395e-103	0.987727	0.389	0.2	1.28731e-98	0	Imp3
6.54114e-103	0.673608	0.619	0.388	1.30875e-98	0	R3hdm4
1.18429e-102	0.541292	0.766	0.538	2.36953e-98	0	Hnrnpf
2.28285e-102	0.781008	0.528	0.313	4.56752e-98	0	Man2b1
2.96165e-102	0.964515	0.4	0.21	5.92567e-98	0	Gadd45b
3.25368e-102	0.967386	0.405	0.215	6.50996e-98	0	Traf4
3.8027e-102	1.04548	0.357	0.177	7.60844e-98	0	Nanos1
3.98371e-102	0.801114	0.531	0.316	7.97061e-98	0	Plat
4.61298e-102	1.29268	0.267	0.114	9.22965e-98	0	Hist3h2a
7.31883e-102	0.908501	0.427	0.229	1.46435e-97	0	Churc1
9.86983e-102	0.671275	0.648	0.433	1.97475e-97	0	Wif1
1.0953e-101	0.752139	0.552	0.335	2.19147e-97	0	Sin3b
2.58831e-101	0.781462	0.505	0.286	5.17869e-97	0	Erh
2.79133e-101	0.86502	0.442	0.24	5.5849e-97	0	Polr2j
3.45576e-101	1.0341	0.364	0.184	6.91429e-97	0	Med10
1.13179e-100	0.925856	0.422	0.228	2.26449e-96	0	Vps29
1.96745e-100	0.842768	0.462	0.256	3.93648e-96	0	Mrpl20
2.00001e-100	1.4629	0.199	0.072	4.00162e-96	0	Pdgfb
2.02444e-100	0.96875	0.392	0.206	4.0505e-96	0	Rraga
2.66296e-100	0.750424	0.531	0.31	5.32805e-96	0	Csrp1
2.96022e-100	0.601909	0.691	0.432	5.9228e-96	0	Cox5a
4.47938e-100	0.76104	0.517	0.299	8.96233e-96	0	Rtraf
4.76082e-100	0.661586	0.623	0.399	9.52545e-96	0	Cttn
5.47992e-100	0.915066	0.408	0.213	1.09642e-95	0	Csf1
5.66496e-100	1.52263	0.183	0.063	1.13345e-95	0	Npy
7.97971e-100	0.77701	0.491	0.277	1.59658e-95	0	Plxnb1
9.15046e-100	0.587431	0.703	0.462	1.83082e-95	0	Pcbp1
1.07119e-99	0.680974	0.604	0.379	2.14324e-95	0	Psmc1
1.11147e-99	1.34871	0.235	0.094	2.22382e-95	0	Sfxn3
1.1571e-99	0.834037	0.47	0.265	2.31512e-95	0	Cops9
1.19178e-99	1.15628	0.328	0.161	2.38452e-95	0	Fam84a
1.19457e-99	0.675786	0.607	0.378	2.39009e-95	0	Tcp1
1.29396e-99	0.967211	0.388	0.201	2.58895e-95	0	Dcxr
1.83137e-99	1.85579	0.136	0.038	3.6642e-95	0	Nudt17
1.87628e-99	0.95012	0.391	0.203	3.75406e-95	0	Cxxc5
2.01609e-99	0.686053	0.586	0.363	4.03379e-95	0	Ubald2
2.10781e-99	0.933542	0.413	0.224	4.21731e-95	0	Pafah1b3
3.8447e-99	0.998244	0.367	0.187	7.69247e-95	0	Npdc1
4.94547e-99	0.74857	0.538	0.317	9.8949e-95	0	Cd177
5.09754e-99	0.636322	0.637	0.409	1.01992e-94	0	Prkar1a
8.12024e-99	0.800301	0.492	0.286	1.6247e-94	0	Snrnp27
8.60876e-99	0.702559	0.562	0.335	1.72244e-94	0	Ndufab1
1.34944e-98	0.558448	0.724	0.509	2.69995e-94	0	Psma3
1.55639e-98	0.351411	0.966	0.79	3.11402e-94	0	Dstn
1.59858e-98	0.725527	0.558	0.344	3.19843e-94	0	Tmem167
1.61592e-98	0.775274	0.502	0.287	3.23313e-94	0	Tmem14c
2.12834e-98	0.873365	0.45	0.253	4.25839e-94	0	Tmem208
2.53646e-98	0.926593	0.43	0.236	5.07494e-94	0	Ugt2b34
3.32636e-98	0.507944	0.816	0.574	6.65538e-94	0	Npm1
4.16163e-98	0.436566	0.864	0.673	8.32658e-94	0	Sptbn1
4.96964e-98	0.808583	0.473	0.269	9.94325e-94	0	Psme2
6.03608e-98	0.650034	0.622	0.39	1.2077e-93	0	Rpn1
6.10431e-98	0.692879	0.578	0.36	1.22135e-93	0	Ssu72
9.99449e-98	0.848884	0.45	0.248	1.9997e-93	0	Guk1
1.02606e-97	0.588078	0.707	0.471	2.05293e-93	0	Ppp1r2
1.21907e-97	0.512536	0.799	0.546	2.43912e-93	0	Txn1
1.30992e-97	0.904497	0.375	0.189	2.62089e-93	0	Itln1
1.44988e-97	0.750239	0.52	0.31	2.90092e-93	0	Fam32a
1.74769e-97	1.59401	0.17	0.057	3.49677e-93	0	Lbp
1.95587e-97	0.608525	0.673	0.435	3.91331e-93	0	Usp22
2.019e-97	1.13825	0.339	0.17	4.03961e-93	0	Bnip3
1.0288e-96	1.84288	0.128	0.035	2.05843e-92	0	Cavin3
2.31832e-96	0.851773	0.442	0.244	4.6385e-92	0	Ndufs8
4.07162e-96	0.407589	0.907	0.713	8.14649e-92	0	Lamp2
4.55161e-96	0.675426	0.583	0.359	9.10686e-92	0	Snrpd3
4.85562e-96	1.26184	0.193	0.069	9.71513e-92	0	Tnfaip2
4.93429e-96	0.682527	0.576	0.357	9.87253e-92	0	Pfdn1
6.21866e-96	0.507931	0.815	0.556	1.24423e-91	0	Ldha
7.30199e-96	0.943398	0.395	0.211	1.46098e-91	0	Mcrip1
1.05486e-95	1.13103	0.305	0.144	2.11056e-91	0	Ccng1
1.23584e-95	1.39054	0.211	0.081	2.47267e-91	0	Nradd
1.4535e-95	1.10973	0.282	0.125	2.90817e-91	0	Dpysl3
2.14245e-95	1.65502	0.167	0.056	4.28661e-91	0	Ephb6
3.09661e-95	0.800128	0.475	0.273	6.19571e-91	0	Tmem50a
3.99042e-95	0.667938	0.585	0.362	7.98402e-91	0	Rbm8a
6.4491e-95	0.744604	0.529	0.324	1.29034e-90	0	Dctn2
7.73278e-95	0.66185	0.578	0.351	1.54717e-90	0	Chmp2a
8.32151e-95	0.769009	0.497	0.291	1.66497e-90	0	Mgat4b
9.64245e-95	0.488731	0.86	0.595	1.92926e-90	0	Nap1l1
1.01427e-94	0.635087	0.627	0.397	2.02934e-90	0	Tomm20
1.32196e-94	0.790117	0.493	0.29	2.64498e-90	0	Ufc1
1.38679e-94	0.617005	0.648	0.414	2.77468e-90	0	Mal2
1.90164e-94	0.680369	0.57	0.348	3.80479e-90	0	Fkbp4
2.88202e-94	0.697299	0.516	0.298	5.76634e-90	0	Smim22
2.94067e-94	0.6826	0.565	0.344	5.88369e-90	0	Pgls
6.68891e-94	0.716032	0.544	0.33	1.33832e-89	0	Eloc
1.09848e-93	0.827826	0.441	0.246	2.19783e-89	0	Carhsp1
1.20794e-93	0.764998	0.489	0.284	2.41684e-89	0	Znhit1
1.27047e-93	0.486021	0.648	0.388	2.54195e-89	0	2200002D01Rik
1.41751e-93	0.544499	0.751	0.503	2.83615e-89	0	Wls
2.71404e-93	0.702868	0.531	0.311	5.43026e-89	0	Alyref
4.57696e-93	1.068	0.326	0.161	9.15759e-89	0	Tmem98
4.97026e-93	0.74073	0.503	0.292	9.9445e-89	0	Banf1
6.0471e-93	0.676249	0.574	0.359	1.2099e-88	0	Arl6ip1
8.81628e-93	1.24015	0.271	0.123	1.76396e-88	0	Tceal8
1.19994e-92	0.539465	0.767	0.53	2.40084e-88	0	Irf2bp2
1.27076e-92	0.633829	0.623	0.398	2.54254e-88	0	Tecr
1.47775e-92	0.419028	0.898	0.685	2.95668e-88	0	Eif4g2
3.07008e-92	1.50375	0.202	0.078	6.14261e-88	0	Rbp4
3.2494e-92	0.735005	0.507	0.299	6.5014e-88	0	Ndufb5
6.74177e-92	0.846387	0.428	0.238	1.34889e-87	0	Mrps21
8.53266e-92	0.77672	0.437	0.245	1.70721e-87	0	Ctsz
1.39287e-91	0.621994	0.621	0.399	2.78685e-87	0	Stard10
1.44728e-91	0.672544	0.574	0.368	2.89572e-87	0	Ifngr2
1.4817e-91	1.88574	0.133	0.039	2.96459e-87	0	Gstm6
2.56273e-91	0.900996	0.389	0.208	5.12752e-87	0	Ntan1
2.74787e-91	0.432573	0.88	0.669	5.49794e-87	0	Actn1
3.03996e-91	1.03905	0.323	0.159	6.08236e-87	0	Txnl4a
3.08093e-91	0.564101	0.7	0.484	6.16432e-87	0	Chic2
3.14052e-91	1.12019	0.3	0.143	6.28356e-87	0	Sdhaf4
3.17301e-91	0.70793	0.533	0.323	6.34855e-87	0	Ube2m
5.09788e-91	0.680878	0.568	0.355	1.01998e-86	0	Tsn
5.58883e-91	1.24762	0.225	0.091	1.11821e-86	0	Casp12
7.51119e-91	0.85797	0.415	0.227	1.50284e-86	0	Trmt112
8.43442e-91	0.643441	0.589	0.373	1.68756e-86	0	Eif6
9.02848e-91	0.785458	0.456	0.257	1.80642e-86	0	Bub3
9.54901e-91	0.736653	0.525	0.32	1.91057e-86	0	Krt23
1.84829e-90	0.886046	0.4	0.215	3.69805e-86	0	Bpifb5
2.78923e-90	0.940206	0.382	0.206	5.5807e-86	0	Gipc1
3.42452e-90	0.802728	0.447	0.253	6.85177e-86	0	Sf3b5
3.87156e-90	1.12311	0.291	0.138	7.74622e-86	0	Gemin7
4.93801e-90	0.846746	0.451	0.262	9.87997e-86	0	Nr2f6
5.80125e-90	0.826193	0.424	0.234	1.16071e-85	0	Vangl2
6.36331e-90	0.926225	0.382	0.206	1.27317e-85	0	Ppdpf
8.35044e-90	0.694161	0.536	0.327	1.67076e-85	0	Psma6
8.96782e-90	1.0115	0.321	0.158	1.79428e-85	0	Commd2
9.0531e-90	0.990112	0.311	0.15	1.81135e-85	0	Fabp5
1.2469e-89	0.772193	0.469	0.272	2.4948e-85	0	Clptm1l
1.44919e-89	1.69373	0.152	0.05	2.89953e-85	0	AC109617.1
1.57127e-89	0.832858	0.426	0.237	3.14379e-85	0	Tomm22
1.64199e-89	0.765615	0.485	0.288	3.28529e-85	0	Foxa1
2.51968e-89	0.986798	0.333	0.168	5.04138e-85	0	Arl2
2.55735e-89	0.515601	0.774	0.528	5.11674e-85	0	Dbi
2.63715e-89	0.60073	0.624	0.387	5.27641e-85	0	Atp5o.1
2.76793e-89	0.642069	0.587	0.367	5.53807e-85	0	Zfp706
4.42435e-89	0.852426	0.424	0.24	8.85225e-85	0	Polr2m
4.55589e-89	0.64326	0.583	0.356	9.11542e-85	0	Nme1
4.69042e-89	0.80794	0.438	0.25	9.38459e-85	0	Cdc42se1
6.34033e-89	0.578354	0.68	0.462	1.26857e-84	0	Nfe2l2
6.37733e-89	1.0442	0.324	0.163	1.27598e-84	0	Coa5
1.12005e-88	0.661689	0.573	0.365	2.24099e-84	0	Cdv3
1.67748e-88	0.684215	0.535	0.326	3.35629e-84	0	Psma4
2.91112e-88	0.772532	0.481	0.289	5.82457e-84	0	Rab18
3.1315e-88	0.80096	0.451	0.261	6.2655e-84	0	Sar1a
4.39137e-88	0.574526	0.676	0.449	8.78626e-84	0	Atp5c1
4.89643e-88	0.557448	0.697	0.473	9.79678e-84	0	Fosl2
5.02261e-88	0.551383	0.703	0.462	1.00492e-83	0	Cnn3
9.65379e-88	1.35403	0.222	0.092	1.93153e-83	0	Fst
1.29334e-87	0.611635	0.623	0.404	2.58772e-83	0	Ptprf
1.49057e-87	0.641599	0.578	0.364	2.98234e-83	0	Lasp1
1.86487e-87	0.895967	0.381	0.204	3.73124e-83	0	Ier5l
2.21983e-87	0.801765	0.438	0.248	4.44143e-83	0	Uqcc2
2.93711e-87	0.66451	0.568	0.359	5.87658e-83	0	Ctbp1
6.875e-87	0.905806	0.353	0.181	1.37555e-82	0	Chrac1
6.93877e-87	0.744831	0.482	0.285	1.38831e-82	0	Lrp10
7.98543e-87	0.626811	0.594	0.381	1.59772e-82	0	Ghitm
1.27082e-86	0.614401	0.627	0.42	2.54265e-82	0	Ywhag
1.47473e-86	1.08006	0.285	0.135	2.95063e-82	0	Eif4ebp1
2.12375e-86	0.360192	0.923	0.749	4.24921e-82	0	Ywhaz
2.64126e-86	0.929481	0.356	0.187	5.28462e-82	0	Mrpl23
2.76444e-86	0.677509	0.54	0.337	5.53109e-82	0	Tmed9
3.9462e-86	1.00347	0.323	0.163	7.89556e-82	0	Ssna1
4.06976e-86	0.855202	0.402	0.224	8.14278e-82	0	Dynlt3
5.9552e-86	0.853017	0.408	0.227	1.19152e-81	0	Psmc4
6.7669e-86	0.592807	0.63	0.409	1.35392e-81	0	Rbbp7
8.45804e-86	0.64081	0.557	0.341	1.69228e-81	0	Llph
8.95324e-86	0.675723	0.552	0.348	1.79137e-81	0	Akt1
1.56663e-85	0.781749	0.456	0.266	3.13451e-81	0	Ift20
2.07035e-85	0.971949	0.341	0.177	4.14235e-81	0	Fam103a1
3.09122e-85	1.67692	0.139	0.044	6.18492e-81	0	Apod
3.45722e-85	0.832586	0.411	0.231	6.91721e-81	0	Ndufb2
4.82919e-85	1.56495	0.152	0.051	9.66225e-81	0	Shisa4
5.56254e-85	0.436935	0.919	0.678	1.11295e-80	0	Rps15
5.97286e-85	0.803727	0.428	0.243	1.19505e-80	0	Mrps24
6.8786e-85	0.510597	0.753	0.517	1.37627e-80	0	Ptms
8.55103e-85	0.716219	0.501	0.305	1.71089e-80	0	Raly
1.05233e-84	0.449131	0.829	0.614	2.1055e-80	0	Rhoa
1.55519e-84	0.896683	0.378	0.206	3.11163e-80	0	Cnpy2
1.66988e-84	0.608997	0.601	0.381	3.3411e-80	0	Uba52
2.67699e-84	0.784564	0.446	0.258	5.35613e-80	0	Tmem128
3.13749e-84	0.653823	0.562	0.358	6.27749e-80	0	Thoc7
3.19552e-84	0.771481	0.439	0.251	6.39359e-80	0	Tpd52l2
4.59856e-84	0.684064	0.53	0.329	9.20081e-80	0	Trp53
5.13305e-84	1.06788	0.295	0.145	1.02702e-79	0	Pnp
7.67409e-84	0.837574	0.41	0.232	1.53543e-79	0	Qars
7.70182e-84	1.35706	0.213	0.089	1.54098e-79	0	Bpifb1
8.93328e-84	0.685062	0.531	0.335	1.78737e-79	0	Gabarapl2
1.10987e-83	0.683727	0.513	0.312	2.22063e-79	0	Atxn10
1.53842e-83	0.606651	0.503	0.295	3.07807e-79	0	Sh3bgrl3
2.08196e-83	0.80654	0.417	0.234	4.16559e-79	0	Ypel3
2.41721e-83	0.686175	0.522	0.321	4.83635e-79	0	Trim28
2.54105e-83	0.864871	0.399	0.226	5.08413e-79	0	Leprot
3.01771e-83	0.542215	0.677	0.448	6.03784e-79	0	Sub1
4.68482e-83	0.787992	0.411	0.227	9.37339e-79	0	Slc38a4
5.38504e-83	1.1577	0.272	0.13	1.07744e-78	0	Mea1
6.45125e-83	0.378621	0.88	0.697	1.29077e-78	0	Calm2
6.45802e-83	0.98075	0.339	0.179	1.29212e-78	0	Mrpl43
8.87326e-83	0.578824	0.635	0.419	1.77536e-78	0	Dnaja2
1.31912e-82	2.0958	0.094	0.023	2.63929e-78	0	Gjb4
1.51819e-82	0.651381	0.546	0.342	3.03759e-78	0	Mkrn1
1.85134e-82	0.703099	0.51	0.315	3.70415e-78	0	Nectin2
2.23032e-82	0.947869	0.337	0.176	4.46242e-78	0	Dda1
2.69627e-82	0.760525	0.456	0.271	5.39469e-78	0	Rer1
2.99933e-82	0.63309	0.584	0.38	6.00106e-78	0	Sdf4
3.14996e-82	1.4941	0.165	0.06	6.30243e-78	0	Enho
3.51963e-82	0.928132	0.33	0.169	7.04207e-78	0	Ceacam10
3.76875e-82	0.669986	0.534	0.339	7.54052e-78	0	Txnl1
3.96978e-82	0.769949	0.456	0.272	7.94274e-78	0	Alad
4.09644e-82	0.93555	0.336	0.174	8.19615e-78	0	Pigp
4.73479e-82	1.29452	0.213	0.09	9.47336e-78	0	2610524H06Rik
4.96344e-82	1.32068	0.183	0.069	9.93086e-78	0	Ttc9
5.0892e-82	0.660695	0.534	0.328	1.01825e-77	0	Cct3
5.22915e-82	0.746465	0.446	0.258	1.04625e-77	0	Eif3l
6.33458e-82	0.772486	0.437	0.251	1.26742e-77	0	Casp6
7.5712e-82	0.525595	0.694	0.459	1.51485e-77	0	Arhgdia
7.85359e-82	0.951602	0.343	0.182	1.57135e-77	0	Eid1
1.10904e-81	0.740546	0.454	0.265	2.21897e-77	0	Psmc5
1.16907e-81	0.715154	0.478	0.286	2.33908e-77	0	Cwc15
1.38748e-81	0.945959	0.342	0.181	2.77606e-77	0	Tmem205
1.46913e-81	0.742928	0.46	0.271	2.93943e-77	0	Selenos
1.56693e-81	0.708932	0.484	0.291	3.13512e-77	0	Tspan3
2.18073e-81	1.63046	0.147	0.05	4.36321e-77	0	Gm17322
2.40394e-81	0.537206	0.682	0.464	4.80981e-77	0	Tmed10
3.21442e-81	2.36952	0.077	0.016	6.43142e-77	0	Il1f6
3.52324e-81	0.568681	0.679	0.464	7.04929e-77	0	B2m
4.53507e-81	0.50692	0.712	0.501	9.07377e-77	0	Canx
1.13608e-80	0.822384	0.402	0.226	2.27307e-76	0	Rwdd1
1.14217e-80	2.1988	0.074	0.015	2.28525e-76	0	Wnt7b
1.19096e-80	0.626559	0.578	0.368	2.38287e-76	0	Tcf3
1.42031e-80	0.637982	0.546	0.344	2.84175e-76	0	B230219D22Rik
1.73724e-80	0.57705	0.63	0.419	3.47587e-76	0	Tmem234
2.12567e-80	0.618892	0.566	0.354	4.25304e-76	0	Mrpl52
2.34533e-80	0.840846	0.365	0.194	4.69253e-76	0	Cdc42ep1
2.3804e-80	0.868594	0.38	0.211	4.76271e-76	0	Grpel1
2.54415e-80	1.6514	0.139	0.046	5.09033e-76	0	Uchl1
3.68852e-80	0.699072	0.482	0.292	7.37999e-76	0	Gm8797
3.7583e-80	0.562536	0.64	0.424	7.51961e-76	0	Tmed2
4.48495e-80	0.669772	0.521	0.324	8.9735e-76	0	Zcrb1
5.03807e-80	0.797981	0.415	0.239	1.00802e-75	0	Nt5c
5.56251e-80	0.811546	0.4	0.226	1.11295e-75	0	Slc25a39
5.64669e-80	0.695599	0.504	0.312	1.12979e-75	0	Pdia6
7.78885e-80	0.470589	0.813	0.566	1.55839e-75	0	Atp5a1
1.1338e-79	0.852187	0.379	0.209	2.26851e-75	0	Aurkaip1
1.98292e-79	1.18607	0.193	0.076	3.96743e-75	0	F2r
2.72034e-79	0.729027	0.471	0.286	5.44285e-75	0	Rrp1
2.72628e-79	0.672147	0.505	0.309	5.45475e-75	0	Zfp664
3.79725e-79	0.561045	0.636	0.409	7.59754e-75	0	Cox7b
3.88849e-79	0.422893	0.843	0.637	7.78009e-75	0	F11r
3.90673e-79	1.40016	0.163	0.059	7.81659e-75	0	Prss8
4.13994e-79	0.609983	0.567	0.36	8.2832e-75	0	Atp5f1
4.45316e-79	0.590565	0.599	0.392	8.90988e-75	0	Spint1
5.30311e-79	0.665888	0.52	0.326	1.06105e-74	0	Pdia4
7.14746e-79	0.641136	0.547	0.353	1.43006e-74	0	Eif4e2
7.59806e-79	0.629029	0.555	0.354	1.52022e-74	0	Aamp
8.16155e-79	0.498335	0.723	0.516	1.63296e-74	0	Dnaja1
1.01981e-78	1.33508	0.187	0.074	2.04043e-74	0	Tnfsf9
1.11876e-78	0.712691	0.472	0.285	2.23842e-74	0	Fblim1
1.18133e-78	0.617217	0.569	0.365	2.36361e-74	0	Psmc3
2.17989e-78	0.948289	0.294	0.144	4.36152e-74	0	Cp
2.24433e-78	0.553272	0.646	0.433	4.49046e-74	0	Wdr1
2.26401e-78	0.453453	0.801	0.592	4.52984e-74	0	Cxadr
2.36949e-78	0.563139	0.631	0.425	4.74087e-74	0	Nono
3.12762e-78	0.961034	0.315	0.163	6.25774e-74	0	Hsd17b10
3.1314e-78	0.796239	0.413	0.236	6.26531e-74	0	Atp1a2
4.48122e-78	0.411267	0.883	0.678	8.96602e-74	0	Sox4
4.97386e-78	0.913603	0.339	0.181	9.9517e-74	0	Slc16a3
5.58328e-78	1.06252	0.256	0.119	1.1171e-73	0	Tcn2
5.77951e-78	0.636263	0.522	0.32	1.15636e-73	0	Ndufc1
6.45944e-78	0.648959	0.522	0.326	1.29241e-73	0	Ap2s1
6.69394e-78	0.702215	0.375	0.196	1.33932e-73	0	Vtcn1
8.60204e-78	0.870248	0.345	0.183	1.7211e-73	0	Kctd10
9.57797e-78	0.857825	0.356	0.192	1.91636e-73	0	Efna1
1.01609e-77	0.663792	0.511	0.32	2.03299e-73	0	Cdc37
1.27675e-77	0.73268	0.446	0.262	2.55452e-73	0	Supt4a
1.29818e-77	0.733485	0.44	0.257	2.59739e-73	0	Plxnb2
1.58245e-77	0.59132	0.582	0.377	3.16616e-73	0	Bag1
2.0339e-77	0.916405	0.327	0.171	4.06942e-73	0	Pfdn4
2.23978e-77	0.684376	0.484	0.294	4.48136e-73	0	Ndufb11
2.54457e-77	0.744625	0.442	0.263	5.09117e-73	0	Ctsa
2.68078e-77	0.908169	0.343	0.185	5.3637e-73	0	Dhrs7
2.8504e-77	0.805825	0.378	0.207	5.70307e-73	0	Paics
3.21925e-77	0.822382	0.383	0.213	6.44108e-73	0	Krtcap3
3.5563e-77	0.650709	0.53	0.339	7.11545e-73	0	Bcap31
3.62453e-77	0.82589	0.379	0.211	7.25195e-73	0	Polr2i
4.01309e-77	0.61678	0.556	0.361	8.02939e-73	0	Hoxb9
4.67075e-77	0.73753	0.435	0.253	9.34524e-73	0	Denr
6.31005e-77	0.829499	0.387	0.219	1.26252e-72	0	Commd3
8.54214e-77	0.885028	0.348	0.189	1.70911e-72	0	Med28
1.09815e-76	0.625984	0.541	0.343	2.19718e-72	0	Dnajc8
1.13065e-76	0.346997	0.912	0.746	2.26221e-72	0	Jund
1.74167e-76	1.0479	0.276	0.135	3.48474e-72	0	Pofut2
1.78578e-76	0.768415	0.425	0.248	3.57299e-72	0	Csrp2
2.0123e-76	0.619933	0.553	0.354	4.0262e-72	0	Plk2
2.23799e-76	0.826938	0.352	0.188	4.47778e-72	0	Selenoh
2.33616e-76	0.788187	0.38	0.209	4.67418e-72	0	Chrnb1
3.92083e-76	0.616832	0.547	0.345	7.8448e-72	0	Ndufs2
7.02185e-76	0.620107	0.531	0.335	1.40493e-71	0	Ece1
7.31031e-76	0.734031	0.407	0.233	1.46265e-71	0	Shisa5
1.09539e-75	0.67253	0.493	0.305	2.19166e-71	0	Psma1
1.33904e-75	0.980136	0.295	0.149	2.67914e-71	0	Tmed3
1.37966e-75	0.822191	0.377	0.21	2.76042e-71	0	Tbx1
1.51251e-75	1.01129	0.288	0.146	3.02623e-71	0	Hcfc1r1
1.55461e-75	1.2613	0.202	0.086	3.11046e-71	0	Zfp358
1.96546e-75	0.632033	0.528	0.335	3.93249e-71	0	Srp9
2.03703e-75	0.686918	0.462	0.279	4.07568e-71	0	Ap2m1
2.05415e-75	1.12908	0.221	0.097	4.10994e-71	0	Hspg2
2.56421e-75	0.581245	0.57	0.365	5.13047e-71	0	Prr15l
2.98201e-75	0.841829	0.362	0.201	5.9664e-71	0	Ppp1r11
4.71579e-75	1.01225	0.288	0.145	9.43536e-71	0	Aldoc
4.91378e-75	0.488524	0.741	0.532	9.83149e-71	0	Hes1
5.01719e-75	0.580601	0.546	0.343	1.00384e-70	0	Ywhah
5.10667e-75	0.921533	0.312	0.162	1.02174e-70	0	Irf2bpl
5.94793e-75	0.575424	0.583	0.375	1.19006e-70	0	Aimp1
7.80954e-75	0.585902	0.574	0.377	1.56253e-70	0	Ssr3
7.9998e-75	0.833052	0.379	0.215	1.6006e-70	0	Cuta
1.23965e-74	0.804088	0.382	0.216	2.4803e-70	0	Os9
1.34708e-74	0.871724	0.356	0.197	2.69524e-70	0	Mfsd1
1.7517e-74	0.461182	0.75	0.525	3.50479e-70	0	H2afz
2.12824e-74	0.553441	0.609	0.4	4.25818e-70	0	Cct8
2.70633e-74	0.810233	0.357	0.195	5.41482e-70	0	Ctsh
2.86e-74	0.676455	0.479	0.296	5.72228e-70	0	Surf4
4.74817e-74	0.577526	0.564	0.37	9.50014e-70	0	Sri
5.10975e-74	0.78966	0.391	0.223	1.02236e-69	0	Fkbp3
5.1924e-74	0.417112	0.845	0.643	1.0389e-69	0	Ets2
6.24517e-74	0.888743	0.343	0.189	1.24953e-69	0	Cnih1
7.0487e-74	0.617175	0.541	0.352	1.4103e-69	0	Nras
7.34527e-74	0.661089	0.467	0.283	1.46964e-69	0	Grina
1.14796e-73	1.53372	0.153	0.056	2.29684e-69	0	Psapl1
1.57499e-73	0.564496	0.581	0.374	3.15124e-69	0	Nmt1
1.65988e-73	0.866683	0.342	0.186	3.32108e-69	0	Hddc2
1.73009e-73	1.24797	0.203	0.088	3.46157e-69	0	Ppic
1.95789e-73	0.653837	0.483	0.294	3.91735e-69	0	Ndufa12
2.2732e-73	0.886358	0.336	0.18	4.54822e-69	0	H1fx
4.18303e-73	0.695485	0.463	0.285	8.36942e-69	0	Cggbp1
5.02604e-73	0.886972	0.339	0.186	1.00561e-68	0	Sf3b4
7.80454e-73	0.80333	0.379	0.215	1.56153e-68	0	Bok
8.4522e-73	0.865865	0.333	0.179	1.69112e-68	0	Fam174a
8.86233e-73	1.16559	0.231	0.107	1.77317e-68	0	Ptp4a3
9.15045e-73	0.843198	0.322	0.169	1.83082e-68	0	Rexo2
9.46154e-73	0.655652	0.507	0.319	1.89307e-68	0	Ociad2
1.33997e-72	1.14946	0.216	0.096	2.68102e-68	0	Bmf
1.81334e-72	0.637519	0.507	0.32	3.62813e-68	0	Twf1
2.03607e-72	1.0757	0.253	0.122	4.07378e-68	0	Pacsin3
2.12994e-72	0.57573	0.54	0.342	4.26158e-68	0	Gpa33
2.44207e-72	1.16679	0.227	0.104	4.8861e-68	0	Gm17586
3.15517e-72	0.548031	0.616	0.412	6.31287e-68	0	Eif3b
3.18128e-72	0.832074	0.327	0.172	6.3651e-68	0	Syt11
3.43399e-72	0.866305	0.352	0.195	6.87073e-68	0	Mrps18c
3.49697e-72	0.753281	0.41	0.241	6.99674e-68	0	Acp1
3.59884e-72	0.526682	0.641	0.441	7.20055e-68	0	Psmd4
3.86489e-72	1.39474	0.162	0.063	7.73286e-68	0	Fscn1
4.00768e-72	0.781257	0.393	0.228	8.01857e-68	0	Eapp
5.33487e-72	0.85932	0.339	0.184	1.0674e-67	0	Apex1
7.29518e-72	0.600005	0.549	0.356	1.45962e-67	0	Fam60a
8.04211e-72	0.738443	0.41	0.241	1.60907e-67	0	Gatad1
8.50326e-72	0.960081	0.263	0.127	1.70133e-67	0	Arhgef17
8.96023e-72	0.770294	0.396	0.231	1.79276e-67	0	Klhl9
9.20784e-72	0.702576	0.445	0.272	1.8423e-67	0	Bag6
9.56117e-72	0.507437	0.669	0.464	1.913e-67	0	Ptges3
1.02272e-71	1.17493	0.17	0.066	2.04625e-67	0	Sox11
1.08988e-71	0.796946	0.383	0.219	2.18062e-67	0	Irf2bp1
1.10929e-71	0.550919	0.602	0.398	2.21947e-67	0	Midn
1.23633e-71	0.411289	0.857	0.627	2.47365e-67	0	Calm1
1.25383e-71	0.964418	0.295	0.153	2.50867e-67	0	Cbr1
1.29522e-71	1.96617	0.097	0.027	2.59148e-67	0	Dmkn
1.48704e-71	0.504518	0.669	0.445	2.97527e-67	0	Nucks1
1.66578e-71	0.796588	0.379	0.217	3.3329e-67	0	Anapc13
1.68011e-71	0.627029	0.503	0.318	3.36156e-67	0	Fkbp8
1.94642e-71	0.493006	0.671	0.452	3.8944e-67	0	Vdac2
2.06803e-71	1.10349	0.233	0.108	4.13772e-67	0	Ift22
2.11581e-71	1.03766	0.205	0.088	4.23332e-67	0	Ltb
2.568e-71	0.54897	0.606	0.406	5.13806e-67	0	Tsg101
2.80398e-71	0.7041	0.443	0.267	5.61021e-67	0	Rela
3.83051e-71	0.744475	0.42	0.252	7.66409e-67	0	Txndc9
3.92199e-71	0.489617	0.69	0.482	7.84712e-67	0	Ssb
4.23849e-71	0.907367	0.319	0.171	8.48036e-67	0	Hint2
5.41411e-71	0.788364	0.375	0.212	1.08326e-66	0	Ndufb6
7.38243e-71	0.680109	0.463	0.288	1.47708e-66	0	Cope
8.23036e-71	0.729739	0.418	0.248	1.64673e-66	0	Dph3
8.48406e-71	0.863808	0.333	0.181	1.69749e-66	0	Slirp
8.64084e-71	0.960937	0.287	0.147	1.72886e-66	0	Hax1
1.00479e-70	0.754885	0.396	0.23	2.01038e-66	0	Pin4
1.03406e-70	0.345442	0.946	0.753	2.06896e-66	0	Fth1
1.10671e-70	0.632302	0.495	0.311	2.2143e-66	0	Kmt5a
1.39778e-70	0.61818	0.529	0.341	2.79669e-66	0	Impad1
2.44714e-70	0.796744	0.362	0.203	4.89624e-66	0	Polr2e
2.62786e-70	0.834318	0.341	0.187	5.25782e-66	0	Coa3
2.83806e-70	0.753385	0.393	0.227	5.67839e-66	0	1700017B05Rik
3.49469e-70	1.31374	0.171	0.069	6.99218e-66	0	Cpne5
3.90277e-70	1.19964	0.184	0.076	7.80867e-66	0	Il23a
4.09228e-70	1.84026	0.103	0.03	8.18783e-66	0	Trim47
4.34271e-70	0.756999	0.389	0.225	8.68889e-66	0	Rbm42
8.3242e-70	0.830541	0.351	0.197	1.66551e-65	0	Dnpep
8.40661e-70	0.453936	0.524	0.319	1.68199e-65	0	Prdx5
1.05054e-69	1.22201	0.191	0.082	2.10192e-65	0	Tmem159
1.14095e-69	0.842481	0.327	0.177	2.28281e-65	0	Rnaseh2c
1.27382e-69	0.49621	0.704	0.5	2.54865e-65	0	Snhg9
1.50019e-69	0.831701	0.365	0.21	3.00159e-65	0	Smim7
1.68836e-69	0.710977	0.43	0.26	3.37807e-65	0	Snrpb2
1.94458e-69	0.785854	0.369	0.211	3.89071e-65	0	Fam173a
1.97072e-69	0.517266	0.647	0.44	3.94301e-65	0	Ybx3
2.05225e-69	0.911684	0.324	0.178	4.10613e-65	0	Ubxn6
3.19039e-69	0.839385	0.35	0.196	6.38333e-65	0	Pmaip1
3.46388e-69	0.7771	0.365	0.205	6.93053e-65	0	Tmem147
3.86938e-69	0.562866	0.58	0.383	7.74186e-65	0	Rpn2
4.53864e-69	0.761696	0.4	0.237	9.0809e-65	0	Ndufa8
4.60505e-69	0.659221	0.455	0.276	9.21378e-65	0	Uqcrfs1
5.77889e-69	0.698385	0.394	0.226	1.15624e-64	0	Il18
6.46645e-69	1.26457	0.156	0.059	1.29381e-64	0	Gfi1
6.53185e-69	0.823124	0.355	0.199	1.30689e-64	0	0610012G03Rik
7.24371e-69	0.690907	0.438	0.265	1.44932e-64	0	Erp29
8.54971e-69	0.779664	0.401	0.24	1.71063e-64	0	Pigt
8.94245e-69	0.62176	0.507	0.323	1.78921e-64	0	Tdg
1.00196e-68	1.53402	0.136	0.049	2.00472e-64	0	Npb
1.12761e-68	0.758722	0.387	0.226	2.25612e-64	0	Adrm1
1.27467e-68	0.588213	0.528	0.339	2.55036e-64	0	Pgd
1.3321e-68	0.716237	0.431	0.262	2.66527e-64	0	Eif4a3
1.74113e-68	0.856906	0.303	0.158	3.48365e-64	0	Bmp1
2.43105e-68	0.696085	0.432	0.261	4.86404e-64	0	Ssrp1
2.576e-68	1.22674	0.173	0.071	5.15406e-64	0	Prnp
2.74842e-68	0.686767	0.432	0.261	5.49903e-64	0	Lamtor1
2.76289e-68	1.02798	0.241	0.116	5.528e-64	0	Slc39a6
3.29887e-68	0.878215	0.308	0.164	6.60039e-64	0	Zfp560
3.55242e-68	0.884428	0.313	0.168	7.10768e-64	0	Ddt
3.68053e-68	0.504603	0.644	0.439	7.364e-64	0	Ywhab
4.03349e-68	0.607314	0.51	0.325	8.0702e-64	0	Pls3
4.07356e-68	0.508998	0.637	0.441	8.15039e-64	0	Eif3h
4.78279e-68	0.757933	0.386	0.226	9.56941e-64	0	Pgrmc1
4.83215e-68	0.407551	0.809	0.613	9.66817e-64	0	Itgb1
5.39382e-68	0.726036	0.408	0.242	1.0792e-63	0	Maged1
5.4994e-68	1.03648	0.232	0.109	1.10032e-63	0	Podxl
5.55622e-68	0.663346	0.462	0.289	1.11169e-63	0	Tmbim4
6.69437e-68	0.92852	0.236	0.109	1.33941e-63	0	Pcdh17
7.99735e-68	1.0433	0.254	0.126	1.60011e-63	0	Gm26735
8.48679e-68	1.57179	0.139	0.051	1.69804e-63	0	Kctd11
9.52193e-68	0.829491	0.331	0.182	1.90515e-63	0	Elof1
1.00589e-67	0.801133	0.364	0.211	2.01258e-63	0	Gtf3c6
1.00692e-67	0.564398	0.575	0.382	2.01464e-63	0	Ptbp1
1.04154e-67	0.658821	0.451	0.274	2.08392e-63	0	Tead2
1.43609e-67	0.665563	0.46	0.289	2.87332e-63	0	Mob1a
1.47447e-67	1.88384	0.086	0.023	2.95013e-63	0	Fam167a
1.61031e-67	0.916803	0.302	0.161	3.22192e-63	0	G6pdx
1.88224e-67	1.47138	0.13	0.046	3.76599e-63	0	Gprc5c
2.54486e-67	0.611531	0.511	0.331	5.09176e-63	0	2900097C17Rik
3.22438e-67	0.971306	0.279	0.144	6.45133e-63	0	Eppk1
3.38194e-67	0.728916	0.39	0.228	6.76659e-63	0	Ttyh3
3.86115e-67	0.600008	0.52	0.341	7.72538e-63	0	Ddr1
4.60395e-67	0.74599	0.401	0.239	9.21159e-63	0	Bloc1s2
6.00741e-67	0.61871	0.476	0.297	1.20196e-62	0	Vdac3
6.87999e-67	1.2313	0.203	0.091	1.37655e-62	0	Zbtb42
8.47665e-67	0.625372	0.494	0.317	1.69601e-62	0	Arpc1a
9.01431e-67	0.995982	0.237	0.113	1.80358e-62	0	Selenon
9.59842e-67	1.14713	0.15	0.056	1.92045e-62	0	Glipr2
9.62462e-67	0.584754	0.506	0.314	1.92569e-62	0	Mt2
1.07103e-66	0.711396	0.424	0.259	2.14292e-62	0	Zmat2
1.2143e-66	0.958021	0.286	0.151	2.42956e-62	0	Sdhaf1
1.22146e-66	1.16142	0.192	0.084	2.44389e-62	0	Cnn2
1.2615e-66	0.688436	0.412	0.243	2.524e-62	0	Lsm6
1.2647e-66	0.863581	0.29	0.151	2.53041e-62	0	Itpripl2
1.34748e-66	0.684604	0.441	0.272	2.69603e-62	0	Tmem33
1.65348e-66	0.531079	0.553	0.359	3.30827e-62	0	Higd1a
1.89959e-66	0.46814	0.676	0.459	3.80069e-62	0	Elf3
2.1175e-66	1.42002	0.158	0.063	4.23669e-62	0	Itpripl1
2.63832e-66	0.680391	0.429	0.261	5.27875e-62	0	Srp19
2.92795e-66	0.57721	0.529	0.342	5.85824e-62	0	Psmd7
2.98088e-66	0.597459	0.525	0.344	5.96414e-62	0	Nucb1
3.08144e-66	0.847636	0.321	0.176	6.16535e-62	0	Mrpl11
3.18411e-66	1.07281	0.212	0.097	6.37077e-62	0	Lrfn4
3.2267e-66	2.51515	0.054	0.01	6.45598e-62	0	Lingo1
3.43755e-66	0.385446	0.858	0.665	6.87786e-62	0	Tpm1
3.63882e-66	0.878528	0.318	0.175	7.28056e-62	0	Mettl26
3.66806e-66	0.600112	0.512	0.325	7.33905e-62	0	Eif3m
4.0894e-66	0.511916	0.613	0.417	8.18207e-62	0	Gnai3
4.63745e-66	0.651211	0.47	0.299	9.2786e-62	0	Lman2
4.95855e-66	0.645455	0.457	0.283	9.92107e-62	0	Nudt21
4.97132e-66	1.4512	0.134	0.048	9.94661e-62	0	Cxcl14
5.03692e-66	1.10013	0.162	0.064	1.00779e-61	0	Fam19a1
5.53416e-66	0.592017	0.511	0.328	1.10727e-61	0	Igf2r
5.85122e-66	0.653744	0.453	0.279	1.17071e-61	0	Kdelr2
6.42506e-66	0.831297	0.335	0.188	1.28553e-61	0	Tmed4
7.11119e-66	0.790554	0.357	0.204	1.42281e-61	0	Mrpl57
8.4886e-66	0.518472	0.623	0.431	1.6984e-61	0	Bnip3l
9.17337e-66	0.725577	0.396	0.236	1.83541e-61	0	2510039O18Rik
9.43716e-66	0.705845	0.414	0.25	1.88819e-61	0	Puf60
9.91051e-66	0.724184	0.395	0.234	1.9829e-61	0	Idh2
1.0332e-65	0.727654	0.402	0.243	2.06722e-61	0	Trappc6a
1.08209e-65	1.25526	0.176	0.074	2.16504e-61	0	Ajuba
1.22114e-65	0.735983	0.385	0.224	2.44326e-61	0	Phf5a
1.38879e-65	0.961115	0.258	0.13	2.77868e-61	0	Exosc4
1.52587e-65	0.767218	0.378	0.221	3.05297e-61	0	Zfp503
1.63523e-65	1.07447	0.211	0.096	3.27176e-61	0	Il3ra
1.91265e-65	0.835855	0.335	0.188	3.82684e-61	0	Rsl24d1
2.07276e-65	0.544382	0.551	0.362	4.14718e-61	0	Sh3bgrl
2.18767e-65	0.589904	0.526	0.347	4.3771e-61	0	Lsm12
2.30305e-65	0.77466	0.364	0.21	4.60794e-61	0	Fbxw9
2.31701e-65	0.791275	0.353	0.202	4.63587e-61	0	Alg5
2.77455e-65	1.36037	0.157	0.062	5.55133e-61	0	Steap4
3.48561e-65	0.762087	0.378	0.222	6.974e-61	0	Cdc34
3.87176e-65	0.822379	0.333	0.187	7.74661e-61	0	Mrps17
4.51659e-65	0.742624	0.382	0.226	9.03679e-61	0	Vps72
5.30059e-65	0.478994	0.665	0.466	1.06054e-60	0	Ube2l3
5.3164e-65	0.69779	0.328	0.177	1.06371e-60	0	Plet1
6.37174e-65	1.06302	0.226	0.108	1.27486e-60	0	Gm13203
6.57971e-65	0.550323	0.545	0.359	1.31647e-60	0	Bhlhe40
1.10319e-64	0.379951	0.851	0.644	2.20726e-60	0	Ubc
1.25791e-64	0.874836	0.333	0.19	2.51682e-60	0	Myadm
1.25977e-64	0.734907	0.343	0.19	2.52055e-60	0	Pxdn
1.41694e-64	0.592159	0.5	0.317	2.83502e-60	0	Mdh1
1.57197e-64	0.757709	0.371	0.217	3.1452e-60	0	Cyth2
1.62574e-64	0.768618	0.355	0.203	3.25278e-60	0	Fdx1
2.04439e-64	0.930385	0.274	0.142	4.09042e-60	0	Cebpzos
2.51223e-64	0.57302	0.525	0.343	5.02647e-60	0	M6pr
2.93556e-64	0.814361	0.332	0.186	5.87348e-60	0	Rpp21
2.93857e-64	0.947468	0.272	0.141	5.8795e-60	0	Abhd4
3.27537e-64	0.628587	0.473	0.299	6.55335e-60	0	Gns
3.53964e-64	1.03391	0.247	0.124	7.08212e-60	0	Uqcc3
4.08946e-64	0.522597	0.54	0.343	8.18219e-60	0	Tubb4b
4.13384e-64	0.669426	0.414	0.248	8.271e-60	0	4930523C07Rik
5.85043e-64	0.72482	0.393	0.235	1.17055e-59	0	Stip1
6.53621e-64	1.49641	0.097	0.029	1.30776e-59	0	Flnc
8.47809e-64	1.42961	0.14	0.053	1.6963e-59	0	1110012L19Rik
9.40036e-64	0.755989	0.33	0.183	1.88082e-59	0	Cdc42ep5
1.27799e-63	1.27269	0.154	0.061	2.55701e-59	0	Timp1
1.29406e-63	1.16498	0.195	0.088	2.58916e-59	0	Hist3h2ba
1.66757e-63	0.80715	0.323	0.18	3.33647e-59	0	Svbp
1.73265e-63	0.767246	0.354	0.204	3.46668e-59	0	Use1
2.20515e-63	1.03548	0.235	0.116	4.41206e-59	0	Psmd10
2.30856e-63	0.807643	0.34	0.194	4.61897e-59	0	Sap18
2.42248e-63	0.736223	0.366	0.213	4.8469e-59	0	Bud31
2.58527e-63	0.845212	0.275	0.142	5.17262e-59	0	Psmb8
2.92575e-63	1.40195	0.131	0.048	5.85385e-59	0	Gpr153
3.17223e-63	0.812883	0.332	0.188	6.34699e-59	0	Cetn2
3.39609e-63	0.735008	0.356	0.204	6.7949e-59	0	Myo1c
4.03364e-63	0.62374	0.428	0.259	8.07051e-59	0	Lgmn
4.57133e-63	0.536692	0.586	0.397	9.14631e-59	0	Etv5
4.80718e-63	0.765552	0.343	0.195	9.61821e-59	0	Mrpl17
6.72724e-63	0.892195	0.283	0.15	1.34599e-58	0	Wdr83os
7.25127e-63	0.80287	0.335	0.189	1.45083e-58	0	Pcyox1
9.6721e-63	0.838059	0.321	0.18	1.93519e-58	0	Pin1
1.00481e-62	0.473483	0.539	0.342	2.01042e-58	0	Serpinb6a
1.06357e-62	0.969452	0.264	0.137	2.128e-58	0	0610009B22Rik
1.15772e-62	0.400704	0.67	0.443	2.31637e-58	0	Ahnak
1.83845e-62	0.567109	0.529	0.348	3.67837e-58	0	Ndufv2
2.81648e-62	0.556806	0.528	0.35	5.63522e-58	0	Tram1
2.83832e-62	1.28619	0.125	0.044	5.67891e-58	0	Pax2
3.28138e-62	0.478985	0.643	0.458	6.56539e-58	0	Tmod3
3.35229e-62	0.584735	0.504	0.33	6.70725e-58	0	Sars
3.38489e-62	0.724236	0.357	0.205	6.77248e-58	0	Grb7
4.44991e-62	1.24044	0.171	0.073	8.90337e-58	0	Fam189b
4.65172e-62	0.907927	0.287	0.155	9.30715e-58	0	2610001J05Rik
6.48577e-62	0.519549	0.574	0.387	1.29767e-57	0	Stx7
6.53452e-62	0.818733	0.325	0.184	1.30743e-57	0	Card19
6.63162e-62	1.03661	0.232	0.114	1.32685e-57	0	Vat1
7.45682e-62	0.680198	0.402	0.241	1.49196e-57	0	Mrpl30
9.03699e-62	0.559129	0.512	0.329	1.80812e-57	0	Uqcrc1
1.1695e-61	1.02863	0.224	0.108	2.33993e-57	0	Slc24a5
1.25028e-61	0.60938	0.482	0.31	2.50155e-57	0	Ccnd1
1.45574e-61	0.715289	0.36	0.208	2.91265e-57	0	Ndufb10
1.55191e-61	0.763829	0.355	0.206	3.10506e-57	0	Itga3
1.8082e-61	1.39896	0.128	0.047	3.61786e-57	0	Rab11fip5
2.18418e-61	1.45149	0.147	0.059	4.37011e-57	0	Gm20703
2.31844e-61	0.709444	0.303	0.16	4.63873e-57	0	Ptprr
2.4284e-61	0.706088	0.387	0.232	4.85875e-57	0	Acads
2.82872e-61	0.713203	0.349	0.198	5.65971e-57	0	Dpy30
3.02696e-61	0.463159	0.657	0.443	6.05633e-57	0	Ptk7
3.46909e-61	0.782621	0.336	0.192	6.94095e-57	0	Timm17a
3.50614e-61	0.6327	0.431	0.266	7.01508e-57	0	Actr10
4.59751e-61	0.639609	0.42	0.258	9.19871e-57	0	Ap1s1
6.56562e-61	0.898873	0.265	0.139	1.31365e-56	0	Lrrc8a
7.18085e-61	0.702334	0.387	0.232	1.43675e-56	0	Snrpc
7.33394e-61	1.21224	0.17	0.072	1.46737e-56	0	Tlx2
8.0583e-61	0.824622	0.32	0.18	1.6123e-56	0	Lsm8
1.29791e-60	0.504268	0.595	0.405	2.59685e-56	0	Mob4
1.40075e-60	1.04512	0.209	0.098	2.80261e-56	0	Ephx1
1.40647e-60	0.828155	0.308	0.171	2.81407e-56	0	Dgcr2
1.51211e-60	0.692737	0.357	0.206	3.02542e-56	0	Mex3a
1.54183e-60	0.916903	0.274	0.146	3.08489e-56	0	Akr1b3
1.54713e-60	0.863401	0.278	0.149	3.09551e-56	0	Borcs8
1.66451e-60	0.457041	0.677	0.49	3.33034e-56	0	Morf4l2
1.75433e-60	0.560218	0.527	0.349	3.51006e-56	0	Hmg20b
1.80371e-60	0.738771	0.364	0.214	3.60886e-56	0	Tsen34
1.84654e-60	0.645373	0.432	0.267	3.69455e-56	0	Rpl13a
1.98025e-60	0.422108	0.741	0.539	3.96208e-56	0	Vcp
2.01783e-60	0.756911	0.357	0.209	4.03728e-56	0	Wbp2
2.01869e-60	1.38816	0.126	0.046	4.03899e-56	0	Glrp1
2.02572e-60	0.651318	0.425	0.265	4.05305e-56	0	Cox17
2.04956e-60	0.678275	0.408	0.249	4.10076e-56	0	Gm16286
2.23827e-60	0.521808	0.553	0.371	4.47834e-56	0	Arpc4
2.32738e-60	0.808881	0.306	0.169	4.65663e-56	0	Med30
2.73587e-60	0.601462	0.481	0.313	5.47393e-56	0	Dag1
3.62058e-60	0.684058	0.394	0.238	7.24406e-56	0	Ndufa5
3.74069e-60	0.625831	0.453	0.289	7.48437e-56	0	Ube2z
5.0454e-60	1.50975	0.12	0.043	1.00948e-55	0	Insl6
5.21697e-60	1.10246	0.19	0.086	1.04381e-55	0	Prom2
6.24731e-60	0.662832	0.427	0.268	1.24996e-55	0	Hacd1
6.46702e-60	0.905447	0.262	0.137	1.29392e-55	0	Ubald1
7.66116e-60	0.686218	0.406	0.252	1.53285e-55	0	Fam104a
8.76265e-60	0.781822	0.346	0.204	1.75323e-55	0	Mvb12a
8.84194e-60	0.69612	0.37	0.217	1.7691e-55	0	Chchd1
1.28078e-59	0.898668	0.276	0.148	2.56259e-55	0	Asl
1.45441e-59	0.536953	0.536	0.357	2.90998e-55	0	Ralbp1
1.50582e-59	0.488567	0.613	0.425	3.01284e-55	0	Eif3e
1.77806e-59	0.92441	0.245	0.124	3.55754e-55	0	Creld1
2.07103e-59	0.644379	0.429	0.27	4.14372e-55	0	Bcl10
2.29806e-59	0.564059	0.491	0.317	4.59795e-55	0	Frg1
3.07708e-59	0.943939	0.258	0.136	6.15662e-55	0	Trappc1
3.17744e-59	0.647791	0.431	0.27	6.35743e-55	0	Mpc2
3.80322e-59	0.443781	0.683	0.487	7.60947e-55	0	Ube2r2
4.1738e-59	1.04718	0.226	0.113	8.35094e-55	0	2310009B15Rik
5.10931e-59	0.674109	0.398	0.245	1.02227e-54	0	Ube2q1
5.2692e-59	0.832299	0.314	0.178	1.05426e-54	0	Tmem5
5.3738e-59	0.688757	0.373	0.221	1.07519e-54	0	Dpp3
5.43989e-59	0.612496	0.44	0.276	1.08841e-54	0	Tmem123
5.77861e-59	0.565109	0.518	0.348	1.15618e-54	0	Nxf1
6.69947e-59	0.648042	0.369	0.213	1.34043e-54	0	Adcy1
7.26574e-59	0.598193	0.472	0.307	1.45373e-54	0	Nfe2l1
8.05052e-59	0.75955	0.342	0.2	1.61075e-54	0	Pfdn6
8.63823e-59	0.691947	0.382	0.231	1.72834e-54	0	Prpf19
8.77769e-59	0.786763	0.299	0.163	1.75624e-54	0	Rpa3
9.28786e-59	0.773327	0.309	0.171	1.85831e-54	0	Nfe2l3
9.64697e-59	0.726693	0.373	0.227	1.93017e-54	0	Abhd17a
1.03381e-58	0.809112	0.318	0.18	2.06845e-54	0	Mmp15
1.10605e-58	0.648074	0.396	0.241	2.21298e-54	0	Cript
1.31813e-58	0.772997	0.354	0.212	2.63732e-54	0	Psme3
1.43391e-58	0.454047	0.652	0.448	2.86896e-54	0	Hspa9
1.47225e-58	0.448901	0.627	0.43	2.94567e-54	0	Arpc1b
1.58889e-58	0.743152	0.349	0.205	3.17906e-54	0	Mbd3
1.92314e-58	0.696617	0.362	0.213	3.84782e-54	0	Tomm5
2.04195e-58	1.17937	0.16	0.067	4.08553e-54	0	Gprc5b
2.07496e-58	0.362762	0.862	0.667	4.15159e-54	0	Hnrnpa3
2.19626e-58	0.787776	0.305	0.17	4.39428e-54	0	Spg21
2.44456e-58	0.776701	0.319	0.181	4.89108e-54	0	Mrpl32
3.0115e-58	0.352784	0.884	0.708	6.0254e-54	0	H2-K1
3.27901e-58	0.498154	0.575	0.391	6.56063e-54	0	Chmp3
5.9013e-58	0.891088	0.255	0.133	1.18073e-53	0	Mrps34
7.37072e-58	0.711663	0.374	0.227	1.47473e-53	0	Ei24
8.13775e-58	0.560416	0.5	0.328	1.6282e-53	0	Rnps1
8.14116e-58	0.893011	0.252	0.131	1.62888e-53	0	1500011B03Rik
9.53538e-58	0.864678	0.278	0.152	1.90784e-53	0	Fam96b
1.0275e-57	0.752235	0.354	0.213	2.05581e-53	0	Pfkl
1.0363e-57	0.955428	0.251	0.132	2.07343e-53	0	Tmem132a
1.0613e-57	0.422226	0.72	0.528	2.12345e-53	0	Eif5b
1.09209e-57	1.71028	0.093	0.029	2.18506e-53	0	A730046J19Rik
1.10659e-57	0.588004	0.456	0.288	2.21407e-53	0	Zfp703
1.42707e-57	0.591114	0.465	0.296	2.85529e-53	0	Vars
1.50009e-57	0.661931	0.392	0.238	3.00137e-53	0	Naxd
1.98977e-57	0.614863	0.424	0.264	3.98112e-53	0	Rex1bd
2.23994e-57	0.474715	0.618	0.422	4.48167e-53	0	Cnbp
2.4725e-57	0.653406	0.412	0.258	4.94698e-53	0	Psmd3
2.47404e-57	0.567555	0.486	0.32	4.95006e-53	0	Rest
2.6368e-57	0.688505	0.334	0.193	5.2757e-53	0	Abracl
2.8824e-57	0.840494	0.275	0.148	5.7671e-53	0	Psmg4
4.54184e-57	0.750647	0.341	0.201	9.08732e-53	0	Glod4
5.95998e-57	1.37283	0.128	0.049	1.19247e-52	0	Efemp2
6.67464e-57	1.09584	0.17	0.074	1.33546e-52	0	Rassf10
8.67256e-57	0.58165	0.467	0.304	1.73521e-52	0	Eif2s3x
8.69943e-57	0.383956	0.825	0.622	1.74058e-52	0	Nedd4
9.02426e-57	1.69066	0.088	0.026	1.80557e-52	0	Ankrd1
1.0142e-56	1.09128	0.172	0.076	2.02921e-52	0	Ppp2r5b
1.22258e-56	1.02274	0.215	0.106	2.44613e-52	0	Gaa
1.28267e-56	0.760404	0.308	0.172	2.56637e-52	0	Prdx4
1.32689e-56	0.416616	0.734	0.537	2.65485e-52	0	Hsp90b1
1.61939e-56	0.619212	0.441	0.284	3.24007e-52	0	Nop53
1.7164e-56	0.57744	0.456	0.294	3.43417e-52	0	Serp1
1.96843e-56	0.518831	0.506	0.328	3.93844e-52	0	Ahr
1.98411e-56	0.742935	0.312	0.176	3.96981e-52	0	Lsm3
2.09681e-56	0.563387	0.484	0.315	4.1953e-52	0	Bcas2
2.62164e-56	0.619706	0.423	0.264	5.24537e-52	0	Fasn
2.99607e-56	0.699748	0.357	0.213	5.99454e-52	0	Fibp
3.04649e-56	0.578003	0.466	0.303	6.09541e-52	0	Acly
3.15894e-56	0.527784	0.508	0.335	6.32041e-52	0	Ndufa3
3.21348e-56	0.796761	0.303	0.172	6.42953e-52	0	Glrx2
3.28471e-56	0.662253	0.383	0.234	6.57205e-52	0	Srek1ip1
5.12519e-56	1.00885	0.205	0.099	1.02545e-51	0	Nectin4
6.6102e-56	0.509245	0.555	0.379	1.32257e-51	0	Rab11b
6.69374e-56	0.509479	0.519	0.34	1.33928e-51	0	Trp53inp1
9.2869e-56	0.653677	0.395	0.245	1.85812e-51	0	Ppa1
9.87703e-56	0.607563	0.428	0.272	1.9762e-51	0	Tbrg1
1.07864e-55	0.448211	0.615	0.429	2.15814e-51	0	Mpp6
1.22072e-55	0.647139	0.403	0.252	2.44242e-51	0	Akirin2
1.83522e-55	0.880192	0.282	0.158	3.67191e-51	0	Rnf181
1.91328e-55	0.755602	0.317	0.181	3.82809e-51	0	Adh5
1.93852e-55	0.572343	0.433	0.269	3.87858e-51	0	Slc39a8
2.15363e-55	1.25223	0.152	0.065	4.30898e-51	0	Hspb8
2.19177e-55	0.64693	0.395	0.244	4.38529e-51	0	Amotl1
2.49425e-55	0.576269	0.443	0.282	4.99049e-51	0	Wbp4
2.6512e-55	0.740068	0.34	0.202	5.30452e-51	0	Bpgm
3.038e-55	0.469382	0.606	0.425	6.07843e-51	0	Sf3b2
3.06939e-55	0.828144	0.279	0.154	6.14123e-51	0	Akr7a5
4.29573e-55	0.984888	0.205	0.099	8.5949e-51	0	Trp53i11
4.30379e-55	0.633385	0.389	0.238	8.61101e-51	0	Aph1a
5.04326e-55	0.955478	0.239	0.125	1.00905e-50	0	Mrps11
5.30073e-55	0.684694	0.379	0.233	1.06057e-50	0	Got2
6.22641e-55	0.522348	0.536	0.371	1.24578e-50	0	Sec11a
6.59467e-55	0.630046	0.412	0.261	1.31946e-50	0	Xbp1
7.05654e-55	1.08692	0.192	0.092	1.41187e-50	0	Uap1l1
8.08553e-55	0.890159	0.264	0.144	1.61775e-50	0	Pam16
8.15494e-55	0.421367	0.611	0.414	1.63164e-50	0	Fam107b
1.13032e-54	0.477499	0.606	0.42	2.26154e-50	0	Sox9
1.30913e-54	0.383006	0.768	0.583	2.6193e-50	0	St14
1.58065e-54	0.846838	0.286	0.161	3.16257e-50	0	Akt1s1
1.73046e-54	0.562076	0.489	0.326	3.46229e-50	0	Ptpa
1.78588e-54	0.406601	0.718	0.537	3.57318e-50	0	Zfp36l1
1.89145e-54	0.665604	0.383	0.236	3.78441e-50	0	Nudc
1.90317e-54	0.499569	0.442	0.273	3.80786e-50	0	Tuba1b
1.94643e-54	0.458443	0.617	0.435	3.89441e-50	0	Mapre1
2.06022e-54	0.940483	0.257	0.14	4.12209e-50	0	1110059G10Rik
2.31873e-54	0.501841	0.542	0.369	4.63932e-50	0	Smox
2.31978e-54	0.784897	0.293	0.165	4.64142e-50	0	Sec13
2.39295e-54	0.534205	0.488	0.321	4.78782e-50	0	Eny2
2.6549e-54	0.409584	0.713	0.521	5.31192e-50	0	Capzb
3.41716e-54	0.58019	0.43	0.274	6.83705e-50	0	Fam3c
3.51278e-54	0.453722	0.633	0.447	7.02838e-50	0	Psmd1
3.54623e-54	0.796537	0.271	0.147	7.09529e-50	0	Amotl2
3.82517e-54	1.41528	0.131	0.052	7.6534e-50	0	Hotairm1
3.94423e-54	0.624474	0.418	0.267	7.89162e-50	0	Prkcsh
4.13431e-54	0.600876	0.411	0.253	8.27192e-50	0	C1qbp
4.40805e-54	1.34785	0.137	0.056	8.81962e-50	0	Vasn
4.82547e-54	0.882194	0.266	0.147	9.65479e-50	0	Msantd4
4.85693e-54	0.89354	0.224	0.113	9.71775e-50	0	Halr1
4.87114e-54	0.804199	0.309	0.18	9.74619e-50	0	Atg101
5.31866e-54	0.793924	0.288	0.162	1.06416e-49	0	Plekhj1
7.10162e-54	0.519779	0.392	0.232	1.42089e-49	0	Flt1
7.30026e-54	0.693034	0.361	0.219	1.46064e-49	0	Yeats4
7.33499e-54	0.587147	0.452	0.296	1.46758e-49	0	Stub1
8.70044e-54	0.435754	0.621	0.441	1.74078e-49	0	Pnrc1
9.75603e-54	1.8299	0.079	0.023	1.95199e-49	0	Ddit4l
1.01837e-53	0.770377	0.303	0.173	2.03756e-49	0	Aasdhppt
1.18079e-53	0.623755	0.364	0.218	2.36252e-49	0	Plpp2
1.334e-53	0.841147	0.269	0.148	2.66906e-49	0	Mid1ip1
1.57247e-53	0.611811	0.389	0.238	3.14619e-49	0	Cblc
1.79777e-53	0.540655	0.48	0.314	3.59698e-49	0	Rbm22
2.02802e-53	0.508817	0.523	0.353	4.05767e-49	0	U2af2
2.11921e-53	0.5696	0.355	0.206	4.24012e-49	0	Ptpn13
2.43312e-53	0.747481	0.32	0.187	4.86818e-49	0	Glrx5
2.75101e-53	0.57603	0.45	0.292	5.50423e-49	0	Sdhb
2.88311e-53	0.651073	0.358	0.215	5.76852e-49	0	Sec14l1
3.21821e-53	0.571535	0.464	0.306	6.43899e-49	0	Serinc1
3.27e-53	0.711334	0.326	0.191	6.54262e-49	0	C1d
3.37969e-53	1.77204	0.071	0.019	6.76208e-49	0	Muc1
3.48284e-53	0.996161	0.22	0.112	6.96848e-49	0	Avpi1
3.49447e-53	0.581067	0.437	0.281	6.99174e-49	0	Ddit4
3.5426e-53	0.950547	0.234	0.123	7.08804e-49	0	Med31
4.10507e-53	0.56913	0.435	0.279	8.21343e-49	0	Rab5c
4.12747e-53	0.364337	0.821	0.607	8.25823e-49	0	Ybx1
4.3171e-53	0.851323	0.282	0.16	8.63766e-49	0	Med29
4.43599e-53	0.863322	0.251	0.135	8.87553e-49	0	Dap
4.48899e-53	0.981235	0.213	0.107	8.98156e-49	0	Pop7
4.64805e-53	0.828478	0.29	0.165	9.29982e-49	0	Mrpl58
5.27772e-53	0.417133	0.67	0.482	1.05597e-48	0	Sdcbp
5.82528e-53	0.766152	0.297	0.168	1.16552e-48	0	Hypk
6.59597e-53	0.747655	0.314	0.183	1.31972e-48	0	Gps1
6.75633e-53	0.74442	0.341	0.207	1.35181e-48	0	Cmtm6
7.03068e-53	0.99631	0.209	0.105	1.4067e-48	0	Mrpl55
7.19919e-53	0.711095	0.325	0.19	1.44041e-48	0	Tmem248
8.24766e-53	0.89486	0.219	0.11	1.65019e-48	0	Homer3
8.76942e-53	0.624088	0.408	0.261	1.75459e-48	0	Clptm1
9.33973e-53	0.577534	0.428	0.27	1.86869e-48	0	Ndufs7
9.76825e-53	1.41294	0.13	0.053	1.95443e-48	0	Snn
1.10258e-52	0.783991	0.294	0.168	2.20604e-48	0	Mrpl50
1.16399e-52	0.50798	0.529	0.362	2.32892e-48	0	Dusp11
1.47368e-52	0.50454	0.527	0.36	2.94854e-48	0	Sec61a1
1.59055e-52	0.631519	0.362	0.216	3.18238e-48	0	Avil
1.63366e-52	1.54704	0.091	0.029	3.26862e-48	0	Krt90
1.80237e-52	0.74626	0.293	0.165	3.60617e-48	0	Aldh1l1
1.93706e-52	1.07829	0.194	0.095	3.87567e-48	0	Bex4
2.03359e-52	0.720685	0.316	0.185	4.06881e-48	0	Cops6
2.2393e-52	0.387572	0.738	0.531	4.4804e-48	0	Tmbim6
2.56088e-52	0.640359	0.388	0.244	5.12382e-48	0	Ciapin1
2.63344e-52	0.754898	0.3	0.173	5.26899e-48	0	Yrdc
2.81658e-52	0.679419	0.355	0.215	5.63541e-48	0	Ppp3r1
2.87211e-52	0.611637	0.357	0.211	5.74653e-48	0	Lsm5
3.10415e-52	1.01458	0.179	0.083	6.21079e-48	0	Rem2
3.11408e-52	0.474982	0.53	0.355	6.23065e-48	0	Net1
3.5989e-52	1.19298	0.153	0.067	7.20067e-48	0	5930412G12Rik
4.22607e-52	0.766709	0.293	0.167	8.45551e-48	0	Ctdnep1
4.23493e-52	0.467106	0.565	0.388	8.47326e-48	0	Elk3
4.53616e-52	0.708093	0.336	0.202	9.07595e-48	0	Tex261
4.62741e-52	1.09587	0.182	0.087	9.25853e-48	0	Slc48a1
4.64263e-52	0.77755	0.269	0.148	9.28897e-48	0	H2afy2
4.66592e-52	0.569583	0.426	0.272	9.33558e-48	0	Fcf1
4.82323e-52	0.553212	0.465	0.305	9.65032e-48	0	Strap
4.92793e-52	1.26077	0.138	0.057	9.8598e-48	0	Gm9844
5.37838e-52	0.638002	0.339	0.199	1.07611e-47	0	Cbx6
5.81884e-52	0.433773	0.622	0.433	1.16423e-47	0	Sod1
7.86193e-52	0.962254	0.221	0.114	1.57301e-47	0	Ormdl3
8.341e-52	0.882992	0.246	0.132	1.66887e-47	0	Lage3
8.36299e-52	0.883557	0.258	0.142	1.67327e-47	0	B3gat3
9.65249e-52	0.849245	0.263	0.145	1.93127e-47	0	Mrpl35
1.03681e-51	0.827387	0.283	0.162	2.07445e-47	0	Gabarapl1
1.26011e-51	0.648385	0.352	0.214	2.52122e-47	0	Tuba4a
1.37375e-51	1.05525	0.183	0.087	2.7486e-47	0	Aga
1.37688e-51	0.691115	0.319	0.186	2.75487e-47	0	Eci2
1.37797e-51	0.557988	0.447	0.29	2.75705e-47	0	Chtop
1.54873e-51	1.13421	0.176	0.083	3.0987e-47	0	Pdp1
1.72291e-51	0.952894	0.239	0.129	3.4472e-47	0	Acot13
2.12109e-51	0.789871	0.277	0.156	4.24389e-47	0	Tmem106b
2.50466e-51	0.666803	0.354	0.215	5.01133e-47	0	Eif3g
2.63255e-51	0.99065	0.202	0.101	5.26721e-47	0	Irgq
2.76893e-51	0.843546	0.262	0.145	5.54007e-47	0	Slc25a11
3.12661e-51	0.555856	0.445	0.289	6.25572e-47	0	Plekhb2
3.40008e-51	0.884936	0.212	0.106	6.80288e-47	0	Cbarp
3.74178e-51	0.876169	0.252	0.137	7.48655e-47	0	Wdr6
3.92992e-51	0.861862	0.264	0.148	7.86299e-47	0	Cox20
4.19571e-51	0.662328	0.341	0.205	8.39477e-47	0	Vps28
4.30724e-51	0.643484	0.378	0.236	8.61792e-47	0	Psmc2
4.40759e-51	0.62348	0.406	0.261	8.81871e-47	0	Tm2d1
4.53579e-51	0.344978	0.833	0.645	9.07521e-47	0	Csde1
4.78158e-51	0.623373	0.361	0.218	9.56698e-47	0	1110008F13Rik
4.96668e-51	0.597095	0.382	0.237	9.93733e-47	0	Twsg1
6.10912e-51	0.79049	0.279	0.158	1.22231e-46	0	Med19
7.11939e-51	0.62225	0.4	0.256	1.42445e-46	0	Sdhc
7.32554e-51	0.811848	0.276	0.156	1.46569e-46	0	Iah1
8.62559e-51	0.46009	0.562	0.382	1.72581e-46	0	Ptprs
9.70239e-51	0.637042	0.383	0.241	1.94125e-46	0	Yipf4
1.02617e-50	0.755765	0.288	0.165	2.05317e-46	0	Tspan31
1.04371e-50	0.532419	0.469	0.308	2.08826e-46	0	Phb2
1.18075e-50	0.879209	0.229	0.12	2.36244e-46	0	Rps19bp1
1.23002e-50	0.523327	0.493	0.331	2.46102e-46	0	C77080
1.51481e-50	0.515327	0.507	0.348	3.03083e-46	0	Psmb7
1.93158e-50	0.789436	0.282	0.161	3.8647e-46	0	Pex19
1.94929e-50	0.649509	0.36	0.22	3.90013e-46	0	Wdr61
2.02611e-50	0.931292	0.228	0.121	4.05383e-46	0	1110065P20Rik
2.10962e-50	0.497242	0.458	0.295	4.22092e-46	0	Cib1
2.17585e-50	0.643082	0.362	0.223	4.35344e-46	0	Cers2
2.17631e-50	0.621125	0.383	0.241	4.35436e-46	0	Hdac1
2.20668e-50	1.58758	0.089	0.03	4.41512e-46	0	Ccdc80
2.25545e-50	0.516418	0.489	0.329	4.51271e-46	0	Cd164
2.43166e-50	0.848759	0.25	0.136	4.86526e-46	0	Pdcl3
2.53211e-50	0.914262	0.207	0.104	5.06625e-46	0	Hspb11
2.7875e-50	0.838492	0.235	0.124	5.57723e-46	0	Efna4
2.79498e-50	0.629499	0.374	0.232	5.59219e-46	0	Bcl9l
3.19371e-50	0.50059	0.513	0.35	6.38997e-46	0	Hbp1
3.2167e-50	0.68332	0.336	0.203	6.43597e-46	0	Mydgf
3.38655e-50	1.0167	0.2	0.1	6.77581e-46	0	Ccdc85b
3.67085e-50	0.661707	0.335	0.2	7.34463e-46	0	Lamtor4
3.79247e-50	1.17403	0.153	0.068	7.58798e-46	0	Nudt18
3.88703e-50	1.04583	0.195	0.097	7.77716e-46	0	Mex3d
4.37889e-50	1.73249	0.084	0.027	8.76128e-46	0	Tmsb15b1
4.55015e-50	0.328928	0.86	0.649	9.10393e-46	0	Eif2s2
4.80872e-50	0.854533	0.237	0.126	9.62128e-46	0	1300002E11Rik
5.70909e-50	0.868454	0.219	0.113	1.14228e-45	0	Palmd
5.94349e-50	0.712998	0.3	0.172	1.18917e-45	0	Pigx
5.97737e-50	0.781337	0.284	0.163	1.19595e-45	0	Erlin2
6.40686e-50	0.75187	0.281	0.16	1.28188e-45	0	Cldnd1
6.73407e-50	0.814508	0.278	0.158	1.34735e-45	0	Polr2c
7.24001e-50	0.640614	0.344	0.207	1.44858e-45	0	Mrpl21
7.61551e-50	0.644307	0.353	0.215	1.52371e-45	0	Emc3
9.5791e-50	0.562718	0.433	0.283	1.91659e-45	0	Dnajb1
9.88552e-50	0.550698	0.43	0.276	1.9779e-45	0	Dnajc2
1.10578e-49	1.19084	0.147	0.064	2.21244e-45	0	Ccl27a
1.35392e-49	0.780851	0.265	0.147	2.70892e-45	0	Hacd4
1.4485e-49	0.417323	0.523	0.345	2.89816e-45	0	Slc25a24
1.55204e-49	1.02268	0.205	0.105	3.10533e-45	0	Pyurf
1.6223e-49	0.747739	0.287	0.165	3.24591e-45	0	Map7d1
1.70585e-49	0.630979	0.373	0.234	3.41306e-45	0	Ube2d1
2.35338e-49	0.699981	0.3	0.173	4.70864e-45	0	Tubb6
2.68647e-49	0.53156	0.426	0.272	5.3751e-45	0	Vwa5a
3.24057e-49	0.407393	0.673	0.491	6.48374e-45	0	Bcl2l1
3.39143e-49	0.66071	0.339	0.206	6.78557e-45	0	Psmd6
3.4264e-49	0.583545	0.437	0.288	6.85553e-45	0	Id1
3.46516e-49	0.40652	0.622	0.422	6.93309e-45	0	Taldo1
3.61343e-49	0.77133	0.282	0.161	7.22975e-45	0	Rbm15b
4.11957e-49	1.58113	0.078	0.024	8.24243e-45	0	Apobr
4.13001e-49	0.703218	0.315	0.187	8.26333e-45	0	Bbip1
4.62863e-49	0.824155	0.27	0.154	9.26097e-45	0	Plbd2
4.67595e-49	0.915191	0.218	0.114	9.35564e-45	0	Pgpep1
4.76536e-49	0.773594	0.266	0.149	9.53453e-45	0	Eif1b
4.81885e-49	0.770313	0.283	0.163	9.64156e-45	0	Llgl1
4.83555e-49	0.544353	0.445	0.287	9.67496e-45	0	Pla2g12a
4.96204e-49	0.664371	0.31	0.181	9.92804e-45	0	Slc11a2
5.12278e-49	0.53017	0.475	0.322	1.02497e-44	0	Nars
5.37979e-49	0.896745	0.212	0.109	1.07639e-44	0	Tmem43
5.46473e-49	0.852732	0.232	0.124	1.09338e-44	0	Mrpl22
6.2372e-49	0.565689	0.438	0.29	1.24794e-44	0	Tmed7
6.87506e-49	0.598197	0.396	0.252	1.37556e-44	0	Ndufs3
9.48954e-49	0.366029	0.719	0.524	1.89867e-44	0	Rac1
1.10379e-48	0.491318	0.518	0.36	2.20847e-44	0	Mtpn
1.13514e-48	0.725088	0.311	0.185	2.27118e-44	0	Ten1
1.36255e-48	0.602393	0.344	0.207	2.72619e-44	0	Ppl
1.40139e-48	0.720316	0.316	0.19	2.8039e-44	0	Tpp1
1.53705e-48	0.590707	0.4	0.256	3.07534e-44	0	Leprotl1
1.70454e-48	0.440831	0.598	0.43	3.41044e-44	0	Tmc4
1.99686e-48	0.733145	0.277	0.157	3.99533e-44	0	Sptbn2
2.56135e-48	0.743918	0.3	0.177	5.12476e-44	0	Trmt6
2.63294e-48	0.767706	0.271	0.153	5.26798e-44	0	Emd
2.99024e-48	1.10694	0.139	0.06	5.98287e-44	0	Moxd1
3.49616e-48	0.569185	0.422	0.276	6.99511e-44	0	Vezf1
3.76996e-48	0.503622	0.507	0.344	7.54293e-44	0	Ccnd2
4.02568e-48	0.860261	0.247	0.137	8.05457e-44	0	Gtf3a
4.09801e-48	0.493624	0.489	0.33	8.19929e-44	0	Prrc2a
4.13871e-48	0.551001	0.432	0.283	8.28074e-44	0	Eif3d
4.57717e-48	0.993113	0.197	0.1	9.158e-44	0	Lyrm2
4.66652e-48	0.43714	0.58	0.405	9.33678e-44	0	Ube2n
6.09251e-48	0.608528	0.363	0.224	1.21899e-43	0	Lsm7
6.44741e-48	0.347231	0.782	0.601	1.29e-43	0	Cdc42
7.64109e-48	0.826451	0.219	0.114	1.52883e-43	0	Rbm11
7.65027e-48	0.832699	0.269	0.154	1.53067e-43	0	Wbp1
7.77528e-48	0.568504	0.405	0.258	1.55568e-43	0	Lsm4
8.1321e-48	0.397076	0.676	0.496	1.62707e-43	0	Dync1h1
9.29449e-48	0.700757	0.314	0.189	1.85964e-43	0	Cuedc2
1.02117e-47	0.720364	0.251	0.137	2.04317e-43	0	Tnf
1.09944e-47	0.943521	0.214	0.113	2.19976e-43	0	Naxe
1.16414e-47	0.657496	0.333	0.202	2.32921e-43	0	Lman1
1.17523e-47	0.883886	0.245	0.136	2.35141e-43	0	Coq7
1.24336e-47	0.732863	0.285	0.165	2.48771e-43	0	Vamp7
1.30461e-47	0.836044	0.241	0.132	2.61025e-43	0	Bcl7c
1.4455e-47	0.668775	0.329	0.201	2.89215e-43	0	Txn2
1.9165e-47	0.889259	0.235	0.129	3.83453e-43	0	Abhd13
2.76368e-47	0.688066	0.328	0.201	5.52957e-43	0	Ufm1
2.77294e-47	0.64312	0.357	0.224	5.5481e-43	0	Arhgap1
3.06162e-47	1.00667	0.213	0.113	6.12569e-43	0	Ahsa1
3.39796e-47	0.458971	0.526	0.36	6.79865e-43	0	Tuba1c
3.79867e-47	0.597375	0.374	0.236	7.60038e-43	0	Nsrp1
4.54187e-47	0.516926	0.449	0.295	9.08738e-43	0	Ganab
4.61938e-47	0.669829	0.294	0.17	9.24246e-43	0	Rtkn
4.7411e-47	0.484246	0.501	0.342	9.48599e-43	0	Selenot
5.14016e-47	1.06284	0.156	0.071	1.02844e-42	0	Cxcl1
5.75853e-47	0.636959	0.369	0.235	1.15217e-42	0	Fam46c
6.82963e-47	0.58437	0.393	0.254	1.36647e-42	0	Rtf2
8.28035e-47	0.594934	0.372	0.234	1.65673e-42	0	Dnajb11
9.30937e-47	0.65278	0.307	0.182	1.86262e-42	0	Dnase2a
1.08684e-46	0.522522	0.459	0.311	2.17456e-42	0	Atp6v0b
1.14532e-46	0.419482	0.618	0.443	2.29155e-42	0	Brd2
1.37261e-46	0.813558	0.217	0.114	2.74631e-42	0	Arhgef19
1.43874e-46	0.364245	0.751	0.556	2.87863e-42	0	Pam
1.53025e-46	0.324216	0.847	0.661	3.06172e-42	0	Ptp4a2
1.58482e-46	0.498708	0.442	0.288	3.1709e-42	0	Chmp2b
1.63919e-46	0.516389	0.454	0.304	3.27969e-42	0	Snw1
1.80703e-46	0.731005	0.289	0.17	3.61551e-42	0	Mphosph6
1.92661e-46	0.633285	0.343	0.211	3.85476e-42	0	4921524J17Rik
2.29577e-46	0.638449	0.365	0.232	4.59337e-42	0	Cep170b
2.42724e-46	0.799397	0.195	0.098	4.85643e-42	0	St8sia6
2.4737e-46	0.782617	0.24	0.131	4.94939e-42	0	Cib2
2.57213e-46	0.568246	0.358	0.222	5.14631e-42	0	Cdk2ap2
3.07259e-46	0.700399	0.248	0.135	6.14764e-42	0	Rdx
3.27055e-46	0.561872	0.399	0.256	6.54371e-42	0	Hmgb3
3.28561e-46	0.390365	0.645	0.468	6.57385e-42	0	Hif1a
3.38063e-46	0.679103	0.315	0.19	6.76396e-42	0	Arl6ip4
3.69916e-46	0.568173	0.39	0.249	7.40129e-42	0	Actl6a
3.89005e-46	0.806191	0.249	0.139	7.78321e-42	0	Phax
4.17913e-46	0.997124	0.169	0.081	8.36161e-42	0	Unc119
4.45694e-46	0.860902	0.226	0.123	8.91745e-42	0	Ttll12
4.77834e-46	0.619631	0.357	0.225	9.56051e-42	0	Traf7
4.82118e-46	0.795935	0.264	0.152	9.64621e-42	0	Thumpd1
5.09352e-46	0.456951	0.531	0.365	1.01911e-41	0	Minos1
5.19344e-46	1.19598	0.143	0.064	1.0391e-41	0	Epn3
6.19421e-46	0.703904	0.295	0.174	1.23934e-41	0	Nudt14
6.83282e-46	0.42468	0.353	0.211	1.36711e-41	0	Pnliprp1
7.40396e-46	0.647904	0.318	0.192	1.48138e-41	0	Mtap
8.22705e-46	0.403851	0.648	0.481	1.64607e-41	0	Sumo1
8.90529e-46	0.872311	0.208	0.109	1.78177e-41	0	Ccdc97
1.0129e-45	0.419729	0.372	0.226	2.02662e-41	0	Mgst3
1.08515e-45	0.814792	0.25	0.141	2.17116e-41	0	Polr3k
1.25919e-45	1.1379	0.142	0.064	2.51939e-41	0	C1qtnf6
1.60598e-45	1.01062	0.15	0.068	3.21324e-41	0	Tspan17
1.66818e-45	0.575378	0.319	0.188	3.33769e-41	0	Kif1a
1.67917e-45	1.86847	0.059	0.016	3.35969e-41	0	Scx
1.7093e-45	0.807519	0.219	0.116	3.41998e-41	0	Cks1b
1.78152e-45	0.491844	0.404	0.26	3.56446e-41	0	Furin
2.06488e-45	0.516022	0.418	0.271	4.13141e-41	0	Cycs
2.18079e-45	0.771503	0.244	0.136	4.36332e-41	0	Mrpl2
2.3466e-45	1.02505	0.17	0.083	4.69508e-41	0	Them6
2.72346e-45	0.603633	0.344	0.212	5.44909e-41	0	Mrpl12
2.733e-45	1.36284	0.107	0.042	5.46819e-41	0	Praf2
2.80632e-45	0.754907	0.242	0.133	5.61489e-41	0	Cadm4
2.91141e-45	0.312053	0.876	0.702	5.82515e-41	0	Pcbp2
2.94019e-45	0.922813	0.198	0.102	5.88272e-41	0	Nudt22
3.0855e-45	0.792788	0.237	0.131	6.17346e-41	0	Rbmxl1
3.33588e-45	0.677672	0.325	0.201	6.67443e-41	0	Mmadhc
3.74516e-45	0.614141	0.352	0.222	7.49331e-41	0	Atxn7l3
3.82356e-45	0.600731	0.379	0.245	7.65018e-41	0	Rnf187
3.93933e-45	0.491443	0.483	0.33	7.88182e-41	0	Cfdp1
4.30794e-45	0.538472	0.411	0.265	8.61933e-41	0	Sox21
4.46469e-45	0.313897	0.872	0.691	8.93295e-41	0	App
4.72646e-45	1.09596	0.168	0.082	9.4567e-41	0	Flywch2
4.89462e-45	0.926011	0.194	0.1	9.79316e-41	0	Gnpda2
5.62812e-45	0.899734	0.21	0.112	1.12607e-40	0	Dgcr6
6.98723e-45	1.01635	0.157	0.074	1.39801e-40	0	Fhl3
1.0706e-44	0.572554	0.388	0.252	2.14205e-40	0	Stard3nl
1.15752e-44	0.545547	0.389	0.249	2.31596e-40	0	Slc31a1
1.63322e-44	0.599026	0.366	0.235	3.26775e-40	0	Lypla2
1.87332e-44	0.829574	0.194	0.099	3.74813e-40	0	Itih5
1.9808e-44	0.773458	0.23	0.126	3.96319e-40	0	Calcoco1
1.99557e-44	0.365346	0.749	0.553	3.99274e-40	0	Ehf
2.00581e-44	0.679168	0.294	0.175	4.01322e-40	0	Fem1b
2.17157e-44	0.659042	0.3	0.179	4.34487e-40	0	Utp3
2.18317e-44	0.451452	0.519	0.359	4.36808e-40	0	Ube2j2
2.41191e-44	0.408906	0.548	0.378	4.82575e-40	0	Mapk3
2.92056e-44	0.589465	0.352	0.221	5.84345e-40	0	Glb1
3.05704e-44	0.78488	0.249	0.142	6.11652e-40	0	Zfp422
3.33513e-44	0.65858	0.309	0.187	6.67293e-40	0	Rfc3
3.64711e-44	0.776517	0.268	0.157	7.29713e-40	0	1110038F14Rik
3.91625e-44	1.61568	0.076	0.025	7.83563e-40	0	Msln
3.9411e-44	0.849181	0.218	0.118	7.88535e-40	0	Atf6b
4.16244e-44	0.803257	0.258	0.15	8.3282e-40	0	Emc4
4.41163e-44	0.712874	0.283	0.167	8.8268e-40	0	Unc50
4.85793e-44	0.969351	0.188	0.097	9.71975e-40	0	Adprh
4.89668e-44	0.728284	0.264	0.152	9.79728e-40	0	Dnajc19
5.01662e-44	0.48334	0.472	0.321	1.00372e-39	0	Ubtf
5.15866e-44	0.414414	0.578	0.408	1.03214e-39	0	Abcf1
5.6718e-44	0.520029	0.393	0.251	1.13481e-39	0	Slc44a2
6.58187e-44	0.709645	0.286	0.17	1.3169e-39	0	Trappc3
7.01792e-44	0.871815	0.213	0.115	1.40415e-39	0	Nkiras2
7.82835e-44	0.411836	0.584	0.416	1.5663e-39	0	Eif4b
7.83445e-44	0.375517	0.696	0.509	1.56752e-39	0	Mafg
8.09606e-44	0.444141	0.486	0.327	1.61986e-39	0	Ndufv3
9.15062e-44	0.895512	0.204	0.108	1.83086e-39	0	Magohb
1.13425e-43	1.54021	0.074	0.024	2.26941e-39	0	Fstl3
1.14658e-43	0.833481	0.242	0.138	2.29408e-39	0	Mgat2
1.17593e-43	0.648824	0.311	0.19	2.35279e-39	0	Mrpl14
1.18407e-43	2.09316	0.056	0.015	2.3691e-39	0	Cryab
1.28881e-43	0.492142	0.438	0.29	2.57864e-39	0	Dcun1d5
1.43859e-43	1.30667	0.107	0.042	2.87832e-39	0	Slc35e4
1.87546e-43	0.570724	0.375	0.241	3.75243e-39	0	Naa20
1.90824e-43	0.783888	0.254	0.146	3.818e-39	0	Rnf5
1.93637e-43	0.405256	0.473	0.307	3.87428e-39	0	Wwtr1
1.97384e-43	0.467395	0.481	0.326	3.94926e-39	0	Cyc1
2.12075e-43	0.880943	0.201	0.106	4.24319e-39	0	Jagn1
2.42023e-43	0.556545	0.397	0.259	4.84239e-39	0	Mybbp1a
2.44826e-43	0.541867	0.397	0.262	4.89848e-39	0	Ccdc25
2.50787e-43	0.485634	0.455	0.308	5.01774e-39	0	Arrdc1
3.15555e-43	0.377364	0.67	0.503	6.31363e-39	0	Hdlbp
3.67471e-43	0.814707	0.225	0.123	7.35235e-39	0	Dohh
4.35209e-43	0.793941	0.251	0.145	8.70765e-39	0	Pak4
4.50984e-43	1.74693	0.06	0.017	9.02329e-39	0	Trpm1
4.54071e-43	0.848167	0.168	0.081	9.08505e-39	0	Bean1
4.97013e-43	1.47074	0.1	0.039	9.94424e-39	0	Sp6
5.14743e-43	0.68101	0.31	0.192	1.0299e-38	0	Dcaf7
5.41645e-43	0.521673	0.344	0.21	1.08372e-38	0	Entpd3
5.78425e-43	0.83638	0.233	0.131	1.15731e-38	0	Mrps12
5.79005e-43	1.52157	0.085	0.03	1.15847e-38	0	Krt14
5.928e-43	0.625376	0.303	0.183	1.18607e-38	0	Plin2
6.28603e-43	0.348389	0.757	0.579	1.25771e-38	0	Tm9sf3
6.69712e-43	0.838551	0.233	0.131	1.33996e-38	0	Pigs
6.83728e-43	0.635447	0.322	0.2	1.368e-38	0	Eif2b2
6.86946e-43	1.08734	0.146	0.068	1.37444e-38	0	Abhd8
6.9504e-43	0.466594	0.493	0.342	1.39064e-38	0	Rala
7.09487e-43	1.08712	0.13	0.058	1.41954e-38	0	Gng11
7.38907e-43	0.560544	0.375	0.242	1.47841e-38	0	Grsf1
8.57484e-43	0.70638	0.28	0.166	1.71565e-38	0	Fdps
8.78433e-43	0.564217	0.379	0.246	1.75757e-38	0	Irf6
8.79518e-43	0.84161	0.225	0.125	1.75974e-38	0	Tm2d2
9.79486e-43	0.649838	0.312	0.192	1.95976e-38	0	Fkbp2
1.22359e-42	0.866959	0.214	0.117	2.44815e-38	0	Smim11
1.26473e-42	0.539904	0.402	0.264	2.53048e-38	0	Ergic1
1.50877e-42	0.560732	0.378	0.245	3.01876e-38	0	Gnl3l
1.54311e-42	0.60125	0.334	0.209	3.08745e-38	0	Taf6l
1.60353e-42	0.730077	0.264	0.154	3.20834e-38	0	Ncbp2
2.31712e-42	0.883688	0.209	0.113	4.63609e-38	0	Smim26
2.53422e-42	0.894479	0.172	0.085	5.07047e-38	0	Lysmd2
2.81189e-42	0.461243	0.475	0.324	5.62603e-38	0	Tcea1
3.69433e-42	0.668233	0.294	0.179	7.39162e-38	0	Jkamp
3.73187e-42	0.702564	0.279	0.168	7.46672e-38	0	Gcsh
3.76816e-42	0.610687	0.332	0.208	7.53933e-38	0	Cox14
3.8016e-42	0.791756	0.245	0.141	7.60623e-38	0	Tex264
3.81747e-42	0.433397	0.51	0.351	7.638e-38	0	Bcl2l11
3.89731e-42	0.563021	0.361	0.23	7.79773e-38	0	Ostc
4.18058e-42	1.1219	0.126	0.056	8.3645e-38	0	Armc6
4.18246e-42	0.454322	0.46	0.311	8.36827e-38	0	Hist1h1c
4.42354e-42	0.649069	0.288	0.172	8.85062e-38	0	Mrps16
4.42871e-42	0.509916	0.384	0.247	8.86096e-38	0	Amot
4.67556e-42	1.93311	0.064	0.019	9.35487e-38	0	Gm29865
4.69836e-42	0.477013	0.436	0.289	9.40047e-38	0	Sema3f
4.83211e-42	0.487574	0.397	0.256	9.66809e-38	0	Lpcat4
4.93294e-42	0.641489	0.291	0.174	9.86983e-38	0	Inf2
5.59616e-42	0.771147	0.221	0.122	1.11968e-37	0	Tmem120a
5.61072e-42	0.946448	0.18	0.093	1.12259e-37	0	Zdhhc12
5.64375e-42	0.770938	0.248	0.142	1.1292e-37	0	Emc8
5.87945e-42	0.528798	0.405	0.267	1.17636e-37	0	Anapc16
6.49036e-42	0.505854	0.409	0.268	1.29859e-37	0	Gtpbp4
7.59755e-42	0.875066	0.206	0.112	1.52012e-37	0	Mettl23
8.04614e-42	1.14235	0.119	0.051	1.60987e-37	0	Hmox1
8.83655e-42	1.33657	0.097	0.038	1.76802e-37	0	Bik
8.86463e-42	0.666254	0.286	0.171	1.77364e-37	0	Mrpl13
8.91329e-42	0.631625	0.326	0.205	1.78337e-37	0	Hoxb8
9.18639e-42	0.756577	0.254	0.148	1.83801e-37	0	Eef1e1
9.3879e-42	0.907547	0.194	0.103	1.87833e-37	0	Gba
9.85711e-42	0.732665	0.26	0.152	1.97221e-37	0	Snhg6
1.02732e-41	0.653997	0.254	0.145	2.05547e-37	0	Smim3
1.13871e-41	0.77291	0.244	0.14	2.27833e-37	0	Rbm18
1.26878e-41	0.525868	0.379	0.245	2.53857e-37	0	Nol7
1.27953e-41	1.11981	0.15	0.072	2.56009e-37	0	Lsm10
1.28069e-41	0.492445	0.392	0.252	2.5624e-37	0	Rnf145
1.30054e-41	0.393454	0.367	0.224	2.60212e-37	0	Mt3
1.36313e-41	0.646178	0.302	0.185	2.72734e-37	0	Snx17
1.37819e-41	0.615509	0.326	0.204	2.75749e-37	0	Golga7
1.543e-41	0.431283	0.509	0.351	3.08723e-37	0	Ube2e3
1.55519e-41	0.753688	0.24	0.137	3.11163e-37	0	Anapc11
1.65919e-41	0.776048	0.224	0.124	3.31971e-37	0	Arl3
1.66857e-41	0.909965	0.192	0.102	3.33848e-37	0	Haghl
1.67157e-41	0.874521	0.199	0.106	3.34448e-37	0	Fam110a
1.67981e-41	0.606758	0.319	0.198	3.36096e-37	0	Pip5k1c
1.88692e-41	0.89461	0.181	0.093	3.77535e-37	0	Sbk1
1.9979e-41	1.00648	0.142	0.066	3.99739e-37	0	Ptges2
2.16369e-41	0.371365	0.635	0.461	4.32911e-37	0	Rell1
2.19316e-41	0.491081	0.446	0.303	4.38807e-37	0	Copz1
2.26416e-41	0.529836	0.389	0.256	4.53013e-37	0	Srpr
2.46151e-41	0.812792	0.217	0.12	4.92499e-37	0	Cd276
2.93536e-41	0.93813	0.178	0.091	5.87307e-37	0	Adgrg1
2.95054e-41	0.412635	0.545	0.385	5.90344e-37	0	Tmem63b
2.97833e-41	0.613402	0.312	0.192	5.95904e-37	0	Dvl3
3.39752e-41	0.584941	0.308	0.187	6.79776e-37	0	Dtymk
3.52364e-41	0.530339	0.403	0.268	7.05011e-37	0	Clstn1
3.52584e-41	0.331225	0.791	0.608	7.0545e-37	0	H2afy
3.54993e-41	0.622807	0.306	0.188	7.10271e-37	0	Clns1a
4.08353e-41	0.435359	0.52	0.368	8.17033e-37	0	Adipor1
4.19957e-41	0.632207	0.304	0.187	8.40249e-37	0	Usf1
4.91719e-41	0.556574	0.363	0.236	9.83832e-37	0	Smarcd2
4.99112e-41	0.614806	0.328	0.207	9.98624e-37	0	Pcif1
5.10979e-41	3.0761	0.025	0.003	1.02237e-36	0	Ly6h
5.21184e-41	1.02483	0.167	0.084	1.04278e-36	0	Tmem79
5.57387e-41	0.717479	0.26	0.153	1.11522e-36	0	Mrpl27
6.26164e-41	0.501432	0.421	0.282	1.25283e-36	0	Copb2
6.34314e-41	0.474924	0.398	0.257	1.26913e-36	0	Mvp
6.41113e-41	0.674381	0.276	0.165	1.28274e-36	0	Gskip
7.13971e-41	0.928581	0.176	0.09	1.42851e-36	0	Atp6v0e2
7.29705e-41	1.27169	0.122	0.054	1.45999e-36	0	Sac3d1
9.04741e-41	0.599112	0.322	0.201	1.81021e-36	0	Smarcd1
9.42154e-41	0.292166	0.591	0.407	1.88506e-36	0	Prdx6
1.05e-40	1.04318	0.162	0.081	2.10085e-36	0	Smim12
1.05269e-40	0.879629	0.191	0.101	2.10621e-36	0	Prps2
1.08336e-40	1.11135	0.127	0.057	2.16758e-36	0	AI427809
1.09839e-40	1.14413	0.138	0.064	2.19766e-36	0	Alkbh7
1.46147e-40	0.513408	0.394	0.26	2.9241e-36	0	Sdhd
1.52067e-40	0.355171	0.685	0.511	3.04256e-36	0	Purb
1.59655e-40	1.02525	0.131	0.059	3.19438e-36	0	Tmem171
1.63788e-40	0.942959	0.181	0.095	3.27707e-36	0	Nsmce3
1.68338e-40	0.610221	0.32	0.2	3.36811e-36	0	Erlec1
1.71284e-40	0.47576	0.43	0.288	3.42706e-36	0	Emg1
1.73626e-40	0.896556	0.195	0.104	3.47391e-36	0	Lamb2
1.76425e-40	0.605595	0.298	0.181	3.52991e-36	0	Flot2
1.80286e-40	0.371755	0.629	0.451	3.60716e-36	0	Ucp2
1.93032e-40	0.711005	0.251	0.146	3.86218e-36	0	Ino80b
1.93923e-40	0.798848	0.216	0.119	3.88002e-36	0	Mrpl41
1.9557e-40	0.715593	0.243	0.14	3.91296e-36	0	Trove2
2.05995e-40	0.8721	0.184	0.096	4.12156e-36	0	Cdc42ep4
2.06925e-40	0.416143	0.515	0.354	4.14015e-36	0	Hes6
2.15951e-40	2.1102	0.038	0.008	4.32075e-36	0	Sncg
2.32717e-40	0.68048	0.274	0.165	4.6562e-36	0	Oaz2
2.37724e-40	0.412155	0.455	0.306	4.75639e-36	0	Calm3
2.70615e-40	0.687121	0.282	0.172	5.41447e-36	0	Spryd7
2.95916e-40	0.931677	0.174	0.089	5.92068e-36	0	Pigyl
3.2373e-40	0.835634	0.203	0.11	6.4772e-36	0	Inhbb
3.64657e-40	0.643548	0.28	0.168	7.29606e-36	0	Klhdc3
3.72827e-40	0.555722	0.359	0.232	7.45951e-36	0	Rcn2
3.76262e-40	0.359069	0.715	0.526	7.52825e-36	0	Hnrnpa1
3.91344e-40	0.753242	0.253	0.15	7.83001e-36	0	Mrpl36
4.03361e-40	0.499823	0.401	0.265	8.07045e-36	0	Lrrc59
4.1088e-40	0.52768	0.372	0.243	8.22089e-36	0	Cops5
4.36242e-40	0.461614	0.481	0.337	8.72833e-36	0	Cct4
4.44795e-40	0.820868	0.209	0.115	8.89946e-36	0	Mfsd10
4.91231e-40	0.539318	0.394	0.263	9.82854e-36	0	Strn4
5.36839e-40	0.620733	0.311	0.194	1.07411e-35	0	Samm50
5.86663e-40	0.416216	0.426	0.275	1.17379e-35	0	Neurl1a
5.98024e-40	1.30399	0.101	0.041	1.19653e-35	0	S1pr2
6.33383e-40	0.583929	0.337	0.216	1.26727e-35	0	Pnpla2
6.90294e-40	0.714256	0.254	0.15	1.38114e-35	0	Dpm2
8.03166e-40	0.405914	0.535	0.379	1.60698e-35	0	Snx6
9.40787e-40	0.401961	0.542	0.379	1.88233e-35	0	Pabpc4
9.63203e-40	0.763006	0.222	0.124	1.92718e-35	0	2310030G06Rik
9.78745e-40	0.671353	0.284	0.174	1.95827e-35	0	Hoxb7
1.04753e-39	0.869842	0.183	0.096	2.0959e-35	0	Shisa2
1.06212e-39	1.00096	0.154	0.075	2.12509e-35	0	Syngr1
1.11693e-39	0.685981	0.288	0.177	2.23475e-35	0	Kars
1.13848e-39	0.54145	0.377	0.246	2.27787e-35	0	Suclg1
1.22506e-39	0.696907	0.27	0.163	2.4511e-35	0	Maf1
1.56786e-39	0.635688	0.308	0.193	3.13698e-35	0	Copg1
1.58023e-39	0.743785	0.26	0.156	3.16172e-35	0	Trappc5
1.65595e-39	0.658772	0.275	0.165	3.31322e-35	0	Ebna1bp2
1.72369e-39	0.684133	0.249	0.145	3.44876e-35	0	Mtfr1l
1.74029e-39	0.667824	0.283	0.172	3.48196e-35	0	Smn1
1.97783e-39	0.864074	0.185	0.098	3.95725e-35	0	Cd320
2.04176e-39	0.686425	0.283	0.174	4.08516e-35	0	Ltbr
2.18552e-39	0.875806	0.189	0.101	4.37279e-35	0	Zfp593
2.24825e-39	0.745288	0.234	0.135	4.4983e-35	0	1700123O20Rik
2.54927e-39	0.54855	0.389	0.259	5.10058e-35	0	Atp6v1d
2.64002e-39	0.960544	0.17	0.088	5.28216e-35	0	Ercc1
2.83562e-39	0.601803	0.336	0.217	5.6735e-35	0	Uhmk1
2.88236e-39	0.300192	0.809	0.629	5.76702e-35	0	Arpc2
2.98046e-39	0.356985	0.673	0.525	5.9633e-35	0	Nfkbia
2.99767e-39	0.806208	0.215	0.12	5.99774e-35	0	Tm2d3
3.15723e-39	0.529009	0.386	0.256	6.31698e-35	0	Cdc26
3.28252e-39	0.621362	0.308	0.192	6.56767e-35	0	Ctnnbip1
3.30961e-39	0.81323	0.202	0.111	6.62186e-35	0	Tpgs1
3.4351e-39	0.912087	0.174	0.09	6.87296e-35	0	Dnlz
3.96128e-39	0.849327	0.207	0.115	7.92573e-35	0	Jaml
4.25642e-39	1.10959	0.134	0.062	8.51624e-35	0	Cnpy4
4.35685e-39	0.938122	0.16	0.08	8.71719e-35	0	Dyrk3
5.02352e-39	0.501515	0.387	0.255	1.00511e-34	0	Drg1
5.38189e-39	0.538405	0.372	0.245	1.07681e-34	0	Wsb2
7.39784e-39	0.594715	0.29	0.177	1.48016e-34	0	Ddx19a
7.9995e-39	0.459501	0.446	0.303	1.60054e-34	0	Itpr3
8.13312e-39	0.588121	0.306	0.189	1.62728e-34	0	Ntmt1
8.45704e-39	0.539766	0.345	0.221	1.69209e-34	0	Gm10073
9.3856e-39	0.756576	0.249	0.148	1.87787e-34	0	Vma21
1.03455e-38	0.880559	0.188	0.101	2.06993e-34	0	Irgm2
1.04479e-38	0.626487	0.301	0.188	2.09041e-34	0	Ccdc124
1.04841e-38	0.765581	0.207	0.115	2.09766e-34	0	Mcee
1.09941e-38	0.832995	0.202	0.111	2.1997e-34	0	Pwwp2b
1.1401e-38	0.543258	0.351	0.227	2.28112e-34	0	Nae1
1.19768e-38	0.601136	0.317	0.2	2.39632e-34	0	Ankrd50
1.23961e-38	0.776676	0.212	0.119	2.48022e-34	0	Sap30
1.27648e-38	0.520202	0.421	0.288	2.55397e-34	0	Cyr61
1.36024e-38	0.484751	0.424	0.288	2.72156e-34	0	Prpf8
1.37588e-38	1.07107	0.106	0.044	2.75286e-34	0	Mab21l3
1.53159e-38	0.355177	0.647	0.485	3.06441e-34	0	G3bp2
1.75151e-38	0.494792	0.373	0.243	3.50442e-34	0	Dlgap1
1.8624e-38	0.571126	0.342	0.221	3.72629e-34	0	Echs1
2.0098e-38	0.737593	0.225	0.128	4.02121e-34	0	Hspa13
2.08362e-38	0.521049	0.357	0.232	4.16892e-34	0	Sra1
2.09722e-38	0.793528	0.225	0.129	4.19612e-34	0	Tspyl1
2.11525e-38	0.513038	0.354	0.228	4.23219e-34	0	Mgst2
2.53855e-38	0.723361	0.25	0.148	5.07913e-34	0	Dhrs4
2.8194e-38	0.426883	0.49	0.342	5.64106e-34	0	Khsrp
3.06157e-38	0.829486	0.222	0.128	6.12559e-34	0	Pdcl
3.07194e-38	0.544972	0.333	0.212	6.14633e-34	0	Cacybp
3.25117e-38	1.06036	0.112	0.048	6.50494e-34	0	Prss12
3.47604e-38	0.42667	0.468	0.323	6.95487e-34	0	Ndufa10
3.82922e-38	0.635908	0.291	0.18	7.6615e-34	0	Gusb
3.87985e-38	0.623069	0.307	0.194	7.7628e-34	0	Cyb561
4.18607e-38	0.558192	0.35	0.228	8.37549e-34	0	Vopp1
4.21068e-38	0.63	0.284	0.173	8.42472e-34	0	Muc6
4.4406e-38	0.522679	0.4	0.273	8.88474e-34	0	Arl2bp
4.44334e-38	1.09697	0.12	0.053	8.89023e-34	0	Scn2b
4.47772e-38	0.380706	0.509	0.352	8.95902e-34	0	Efhd2
4.599e-38	0.704904	0.25	0.148	9.20168e-34	0	Rnaseh2a
4.6309e-38	0.791384	0.217	0.123	9.26551e-34	0	Alyref2
4.71917e-38	0.390697	0.485	0.332	9.44212e-34	0	Ccni
5.57805e-38	0.787943	0.199	0.109	1.11606e-33	0	Pard6g
5.66897e-38	0.327628	0.73	0.555	1.13425e-33	0	Junb
5.7809e-38	1.14933	0.138	0.067	1.15664e-33	0	Igtp
7.02778e-38	0.463211	0.438	0.3	1.40612e-33	0	Dap3
7.05814e-38	0.916671	0.181	0.097	1.41219e-33	0	Mrpl44
7.36314e-38	0.52376	0.383	0.256	1.47322e-33	0	Ctdsp2
7.92617e-38	0.364786	0.621	0.454	1.58587e-33	0	Paip2
8.20328e-38	0.544163	0.363	0.239	1.64131e-33	0	Ube2a
8.86255e-38	0.720067	0.249	0.149	1.77322e-33	0	Nabp2
9.83204e-38	1.00641	0.122	0.055	1.96719e-33	0	Slc12a4
9.87513e-38	0.72233	0.232	0.135	1.97582e-33	0	Mplkip
1.06738e-37	0.917517	0.167	0.086	2.13562e-33	0	9130401M01Rik
1.13849e-37	1.02809	0.146	0.072	2.27788e-33	0	9130008F23Rik
1.24488e-37	1.10069	0.138	0.067	2.49075e-33	0	Urah
1.40461e-37	0.81189	0.197	0.108	2.81034e-33	0	Nxt1
1.44657e-37	0.911602	0.168	0.087	2.89429e-33	0	Nfkb2
1.49065e-37	0.466782	0.416	0.281	2.98249e-33	0	Slc41a1
1.5538e-37	0.46124	0.408	0.274	3.10885e-33	0	Cir1
1.67612e-37	0.704538	0.268	0.165	3.35358e-33	0	Cpsf2
1.68772e-37	0.703302	0.242	0.142	3.37679e-33	0	Efnb1
1.83283e-37	0.397516	0.541	0.388	3.66712e-33	0	Sarnp
1.9039e-37	0.829485	0.224	0.13	3.80932e-33	0	Mpv17l2
1.96591e-37	0.733623	0.221	0.126	3.9334e-33	0	Cbr4
2.19354e-37	0.704665	0.25	0.15	4.38883e-33	0	Foxa3
2.33343e-37	0.491345	0.36	0.235	4.66873e-33	0	Tsc22d4
2.44596e-37	0.332789	0.738	0.559	4.89388e-33	0	Atp1b1
2.49254e-37	0.754779	0.233	0.136	4.98707e-33	0	Bad
2.68758e-37	0.510187	0.391	0.264	5.37731e-33	0	Wbp11
2.75126e-37	0.785045	0.183	0.098	5.50472e-33	0	Gpr137b
2.75679e-37	0.647721	0.274	0.168	5.51579e-33	0	Mrps18a
2.76325e-37	0.664843	0.23	0.132	5.52871e-33	0	Krtcap2
2.81356e-37	0.669266	0.249	0.148	5.62936e-33	0	Iscu
2.8828e-37	0.506754	0.387	0.26	5.7679e-33	0	Rbm17
2.90647e-37	0.688236	0.25	0.149	5.81526e-33	0	Timm10b
3.05458e-37	0.415174	0.492	0.342	6.1116e-33	0	Tmpo
3.17378e-37	0.503868	0.362	0.237	6.35011e-33	0	Ppm1g
3.33279e-37	0.448643	0.453	0.314	6.66824e-33	0	Mlec
3.56811e-37	0.404188	0.519	0.372	7.13908e-33	0	Dctn4
3.58276e-37	0.676918	0.255	0.153	7.16838e-33	0	Mcrs1
3.61279e-37	0.832241	0.196	0.109	7.22846e-33	0	Pycr2
3.77566e-37	0.943183	0.156	0.079	7.55435e-33	0	Psmc3ip
3.80792e-37	0.616013	0.284	0.175	7.61888e-33	0	Pla2g16
3.88607e-37	0.634097	0.282	0.173	7.77526e-33	0	Nifk
3.93956e-37	1.27417	0.1	0.042	7.88228e-33	0	Mcam
4.07657e-37	0.580543	0.323	0.208	8.1564e-33	0	Slc25a17
4.22295e-37	0.505148	0.383	0.256	8.44929e-33	0	4833439L19Rik
4.42625e-37	0.565741	0.317	0.203	8.85605e-33	0	Anapc2
4.66157e-37	0.666538	0.259	0.156	9.32686e-33	0	Fam210b
4.74848e-37	0.686423	0.254	0.153	9.50076e-33	0	Mrps36
4.94317e-37	0.518217	0.341	0.22	9.89029e-33	0	Ephb4
5.11577e-37	0.499462	0.393	0.265	1.02356e-32	0	Usf2
5.30026e-37	0.405173	0.487	0.34	1.06048e-32	0	Pim1
5.40163e-37	0.450654	0.442	0.305	1.08076e-32	0	Akirin1
5.63169e-37	0.351992	0.578	0.417	1.12679e-32	0	Litaf
6.82097e-37	0.642132	0.26	0.156	1.36474e-32	0	Scamp3
7.57563e-37	0.660554	0.264	0.16	1.51573e-32	0	Ptgr1
7.62455e-37	0.796696	0.213	0.122	1.52552e-32	0	Retreg2
7.65907e-37	0.581162	0.306	0.193	1.53243e-32	0	2008-09-01
8.0905e-37	0.730982	0.215	0.122	1.61875e-32	0	Sssca1
8.09608e-37	0.609621	0.3	0.19	1.61986e-32	0	Cacfd1
8.2323e-37	0.408985	0.529	0.388	1.64712e-32	0	Pdcd10
9.1317e-37	0.554838	0.314	0.198	1.82707e-32	0	Zfp260
9.68305e-37	0.605475	0.295	0.185	1.93738e-32	0	Pbxip1
9.77983e-37	0.55696	0.294	0.181	1.95675e-32	0	Paqr8
1.02849e-36	1.16359	0.122	0.056	2.05781e-32	0	Def8
1.04611e-36	1.97951	0.055	0.016	2.09306e-32	0	Nppb
1.04767e-36	0.987211	0.141	0.069	2.09618e-32	0	Fam89a
1.16671e-36	1.77955	0.045	0.012	2.33436e-32	0	Psors1c2
1.17437e-36	2.02152	0.045	0.011	2.34967e-32	0	Dusp9
1.18841e-36	0.461799	0.436	0.303	2.37778e-32	0	1700020I14Rik
1.22522e-36	0.389098	0.528	0.374	2.45142e-32	0	Ddx21
1.22815e-36	0.706983	0.208	0.116	2.45728e-32	0	Serpinb5
1.23697e-36	0.481808	0.389	0.262	2.47493e-32	0	Chmp1a
1.26519e-36	1.78695	0.049	0.013	2.5314e-32	0	Gm39460
1.45208e-36	0.46243	0.386	0.255	2.90532e-32	0	Anp32e
1.45421e-36	0.427744	0.476	0.334	2.90958e-32	0	Uqcrc2
1.48169e-36	0.832522	0.181	0.098	2.96456e-32	0	Ruvbl2
1.50362e-36	0.747143	0.228	0.133	3.00845e-32	0	Ube2g2
1.51711e-36	0.531385	0.352	0.232	3.03543e-32	0	Eif2s1
1.572e-36	0.554091	0.332	0.214	3.14525e-32	0	Uchl3
1.67386e-36	1.34593	0.079	0.029	3.34905e-32	0	Egfl6
1.74151e-36	0.919829	0.157	0.08	3.48441e-32	0	Fut11
2.32807e-36	0.537388	0.368	0.248	4.65799e-32	0	Trim8
2.46348e-36	0.342744	0.679	0.504	4.92893e-32	0	Eif4g1
2.51256e-36	0.584766	0.317	0.204	5.02713e-32	0	Polr2b
2.86364e-36	0.30483	0.646	0.464	5.72957e-32	0	Slc4a4
3.00703e-36	0.693	0.259	0.159	6.01647e-32	0	Abcf2
3.07148e-36	0.375322	0.6	0.453	6.14542e-32	0	Ier2
3.36401e-36	1.52695	0.067	0.023	6.7307e-32	0	Tmem40
3.59327e-36	1.01322	0.137	0.067	7.1894e-32	0	C1qtnf12
3.95016e-36	0.570759	0.305	0.193	7.90349e-32	0	Pts
4.21547e-36	0.872541	0.187	0.103	8.43432e-32	0	Rce1
4.95911e-36	0.510232	0.389	0.264	9.92219e-32	0	Gadd45g
4.99977e-36	0.854526	0.185	0.101	1.00035e-31	0	Chchd5
5.46313e-36	0.541699	0.26	0.155	1.09306e-31	0	Plaur
5.54549e-36	0.423401	0.472	0.331	1.10954e-31	0	Calu
6.34523e-36	0.638434	0.265	0.162	1.26955e-31	0	Acer2
6.69822e-36	0.879064	0.189	0.105	1.34018e-31	0	Smim8
6.82503e-36	0.768488	0.221	0.129	1.36555e-31	0	Slc35b2
6.93944e-36	0.802234	0.199	0.112	1.38844e-31	0	Ptrhd1
7.04113e-36	0.907453	0.17	0.09	1.40879e-31	0	Nup62
7.06773e-36	0.486761	0.373	0.249	1.41411e-31	0	Sgta
7.12009e-36	0.548837	0.3	0.188	1.42459e-31	0	Cnih4
7.83282e-36	0.605938	0.295	0.187	1.56719e-31	0	Jtb
9.0031e-36	0.58582	0.292	0.183	1.80134e-31	0	Nipsnap3b
9.61014e-36	0.341344	0.587	0.417	1.9228e-31	0	Lama5
1.24925e-35	0.391333	0.522	0.373	2.4995e-31	0	Lrrc58
1.3589e-35	0.509831	0.35	0.229	2.71888e-31	0	Ndufv1
1.3722e-35	0.329353	0.654	0.456	2.7455e-31	0	Slc25a5
1.39659e-35	0.728509	0.233	0.138	2.79429e-31	0	Tmem222
1.41182e-35	0.787121	0.197	0.111	2.82477e-31	0	Zfpl1
1.43751e-35	0.49213	0.309	0.196	2.87617e-31	0	Msrb1
1.61793e-35	0.420436	0.471	0.332	3.23716e-31	0	Brd3
1.83301e-35	0.470241	0.409	0.281	3.66748e-31	0	Vps35
1.83407e-35	0.693312	0.247	0.149	3.6696e-31	0	Mpnd
1.84305e-35	0.499093	0.385	0.261	3.68758e-31	0	Phc2
2.01368e-35	0.394524	0.501	0.353	4.02896e-31	0	U2af1
2.07053e-35	0.658304	0.233	0.137	4.14272e-31	0	Tnfaip8l1
2.10821e-35	0.460552	0.361	0.237	4.21811e-31	0	Qsox1
2.13213e-35	0.415847	0.321	0.205	4.26597e-31	0	Cebpb
2.17023e-35	0.286251	0.835	0.649	4.3422e-31	0	Sema3c
2.26509e-35	0.847376	0.185	0.102	4.53199e-31	0	Rbfa
2.40591e-35	0.873509	0.173	0.093	4.81375e-31	0	Polr2d
2.40596e-35	0.340933	0.645	0.485	4.81385e-31	0	Zfp91
2.45952e-35	0.525857	0.363	0.244	4.92101e-31	0	Nfyb
2.60431e-35	0.684382	0.252	0.153	5.21071e-31	0	Trappc2l
2.68456e-35	0.643453	0.245	0.147	5.37127e-31	0	Cnot8
2.84304e-35	0.96284	0.167	0.089	5.68835e-31	0	Cdca4
2.85578e-35	0.758109	0.195	0.109	5.71385e-31	0	Urod
2.87621e-35	1.4223	0.084	0.033	5.75472e-31	0	Gm1673
3.02694e-35	0.552031	0.301	0.191	6.0563e-31	0	Commd7
3.129e-35	0.682289	0.215	0.123	6.26051e-31	0	Frmd8
3.24045e-35	0.726316	0.219	0.127	6.48349e-31	0	Ccdc120
3.39327e-35	0.357195	0.603	0.448	6.78926e-31	0	Rbbp4
3.44745e-35	0.653609	0.27	0.168	6.89766e-31	0	Slc7a5
3.8083e-35	0.507074	0.295	0.183	7.61965e-31	0	Rhoq
3.95488e-35	0.487036	0.404	0.279	7.91293e-31	0	Atp6v1a
4.05061e-35	0.463045	0.402	0.276	8.10446e-31	0	Cdk9
4.07856e-35	0.532909	0.337	0.221	8.16039e-31	0	F2rl1
4.81335e-35	0.981391	0.137	0.068	9.63055e-31	0	Tmem106c
5.01068e-35	0.572652	0.295	0.186	1.00254e-30	0	Clpp
5.09858e-35	0.601233	0.297	0.189	1.02012e-30	0	Emc7
5.11976e-35	0.396215	0.484	0.339	1.02436e-30	0	Vdac1
5.4182e-35	0.82408	0.156	0.08	1.08407e-30	0	Trim35
5.43895e-35	0.436197	0.436	0.305	1.08822e-30	0	Ddx24
5.63216e-35	0.59077	0.303	0.196	1.12688e-30	0	Spag7
5.81271e-35	0.436705	0.408	0.276	1.16301e-30	0	Acsl4
6.59577e-35	0.589249	0.298	0.19	1.31968e-30	0	Zmpste24
6.6832e-35	0.661102	0.231	0.136	1.33718e-30	0	Enc1
6.7289e-35	0.298289	0.465	0.318	1.34632e-30	0	Prr13
6.96883e-35	0.820654	0.188	0.105	1.39432e-30	0	Tmem102
7.11289e-35	0.488061	0.339	0.221	1.42315e-30	0	Snrpa
7.17563e-35	0.601315	0.31	0.202	1.4357e-30	0	Erg28
7.20479e-35	1.09393	0.102	0.044	1.44153e-30	0	Zfp580
7.33699e-35	0.564155	0.28	0.172	1.46798e-30	0	Atg9b
7.36551e-35	0.418168	0.447	0.313	1.47369e-30	0	Sdf2
7.84898e-35	0.925204	0.121	0.056	1.57042e-30	0	Nfatc4
8.00009e-35	0.482781	0.384	0.26	1.60066e-30	0	Wtap
8.10124e-35	0.383318	0.483	0.342	1.6209e-30	0	Rnf149
8.14389e-35	0.626384	0.254	0.154	1.62943e-30	0	Atn1
9.35941e-35	0.371086	0.54	0.388	1.87263e-30	0	Tkt
[truncated: 62,981 more rows]

## Sheet: b. marker gene 2.2 resolution 
Supplementary Table 4b: Marker gene for clusters 10 and 22 from the single cell RNA-seq at 2.2 resolution.
p_val	avg_log2FC	pct.1	pct.2	p_val_adj	cluster	gene
0	0.734971	0.988	0.934	0	10	Cdk8
0	0.674893	0.995	0.965	0	10	Gphn
0	0.641067	1	0.996	0	10	Cmss1
0	0.605245	0.974	0.947	0	10	Lars2
0	0.588827	0.997	0.987	0	10	Camk1d
0	0.42386	1	1	0	10	Gm42418
1.26069e-232	0.670593	0.87	0.828	2.52239e-228	10	Hexb
1.49876e-150	0.500161	0.808	0.796	2.99871e-146	10	AY036118
5.09644e-73	0.819409	0.535	0.391	1.0197e-68	10	Il31ra
9.47394e-63	0.80279	0.356	0.172	1.89555e-58	10	Gm26870
1.10335e-40	0.426712	0.123	0.034	2.20758e-36	10	Gm10800
2.88576e-22	0.574657	0.317	0.231	5.77383e-18	10	Pde1c
1.34882e-12	0.47558	0.405	0.431	2.69872e-08	10	Gm15564
3.17739e-09	0.398398	0.174	0.122	6.35731e-05	10	Lrp1b
1.01619e-08	0.374737	0.163	0.114	0.000203319	10	Ntm
6.86515e-07	0.306417	0.118	0.077	0.0137358	10	Igkc
4.69017e-06	0.286947	0.198	0.154	0.093841	10	Car1
0.00331772	0.34063	0.177	0.164	1	10	Gm19951
0	1.24527	0.429	0.028	0	22	Apoa1
3.08162e-221	0.623622	1	0.996	6.16571e-217	22	Cmss1
4.9153e-220	0.414077	1	1	9.83454e-216	22	Gm42418
4.642e-205	0.706493	0.993	0.935	9.28771e-201	22	Cdk8
5.33915e-199	0.625765	0.991	0.966	1.06826e-194	22	Gphn
3.6857e-184	0.603206	0.977	0.947	7.37435e-180	22	Lars2
3.58249e-174	0.478535	0.991	0.987	7.16785e-170	22	Camk1d
2.62869e-168	1.25414	0.592	0.148	5.25948e-164	22	Reg3b
1.10893e-133	0.911851	0.315	0.051	2.21875e-129	22	Fabp2
2.69203e-123	0.536764	0.152	0.012	5.38622e-119	22	Fabp6
1.21483e-96	0.512588	0.853	0.796	2.43063e-92	22	AY036118
1.19875e-91	0.591024	0.189	0.026	2.39846e-87	22	Spink1
3.69756e-88	0.541496	0.834	0.829	7.39808e-84	22	Hexb
1.33815e-86	0.916924	0.431	0.13	2.67737e-82	22	Reg3g
6.59493e-77	0.779806	0.319	0.082	1.31951e-72	22	Clec2h
1.13388e-74	0.442155	0.112	0.011	2.26867e-70	22	Zg16
2.93925e-64	0.900451	0.608	0.392	5.88084e-60	22	Il31ra
6.07019e-59	0.738946	0.282	0.081	1.21452e-54	22	Selenop
4.83018e-31	0.320967	0.105	0.021	9.66423e-27	22	Saa1
6.72823e-26	0.568166	0.413	0.223	1.34619e-21	22	Lypd8
9.7412e-26	0.642418	0.329	0.176	1.94902e-21	22	Gm26870
4.08871e-23	0.518491	0.263	0.12	8.1807e-19	22	Sprr2a3
7.38049e-21	0.380338	0.142	0.048	1.47669e-16	22	Rbp2
3.48412e-18	0.474676	0.322	0.18	6.97102e-14	22	Phgr1
4.28058e-15	0.400822	0.214	0.103	8.56458e-11	22	Clca4b
1.75806e-12	0.432958	0.333	0.219	3.51752e-08	22	Plac8
1.25432e-11	0.479913	0.422	0.374	2.50963e-07	22	Crip1
3.22107e-11	0.339143	0.156	0.077	6.44472e-07	22	Apob
3.23782e-11	0.523587	0.312	0.233	6.47824e-07	22	Pde1c
5.43586e-11	0.356576	0.214	0.12	1.08761e-06	22	Muc3
1.01278e-10	0.31179	0.107	0.045	2.02637e-06	22	Tff3
6.49593e-09	0.396035	0.172	0.101	0.000129971	22	St3gal4
1.78578e-08	0.353975	0.403	0.317	0.000357298	22	Lgals4
1.77224e-07	0.362172	0.138	0.078	0.0035459	22	Igkc
2.05398e-07	0.326504	0.175	0.109	0.0041096	22	Myo15b
4.01377e-06	0.430015	0.401	0.431	0.0803075	22	Gm15564
4.83219e-06	0.34513	0.42	0.419	0.0966824	22	2200002D01Rik
6.94769e-06	0.271742	0.1	0.055	0.139009	22	Anpep
8.22466e-05	0.257094	0.268	0.205	1	22	Ceacam1
0.000181208	0.264478	0.191	0.141	1	22	AA467197
